# Supplementary material for: Crystallographic and spectroscopic characterization of 2-[(7-acetyl-4-cyano-6-hy­droxy-1,6-dimethyl-8-phenyl-5,6,7,8-tetra­hydro­isoquinolin-3-yl)sulfan­yl]-N-phenyl­acetamide
Source: Acta Crystallogr E Crystallogr Commun. 2021 Jan 15;77(Pt 2):121–5. doi: 10.1107/S2056989021000372 (PMC7869536; doi:10.1107/S2056989021000372)
Supplement: Supplementary file 1 [file e-77-00121-sup1.cif]

##############################################################################
#                                                                            #
# This CIF contains the data in a paper accepted for publication in          #
# Acta Crystallographica Section E. It conforms to the requirements of       #
# Notes for Authors for Acta Crystallographica Section E, and has been       #
# peer reviewed under the auspices of the IUCr Commission on Journals.       #
#                                                                            #
# Full details of the Crystallographic Information File format               #
# are given in the paper "The Crystallographic Information File (CIF):       #
# a New Standard Archive File for Crystallography" by S. R. Hall, F. H.      #
# Allen and I. D. Brown [Acta Cryst. (1991), A47, 655-685].                  #
#                                                                            #
# The current version of the core CIF dictionary is obtainable from          #
# ftp://ftp.iucr.org/pub/cif_core.dic.                                       #
#                                                                            #
# Software is freely available for graphical display of the structure(s)     #
# in this CIF. For information consult the CIF software page                 #
# http://www.iucr.org/resources/cif/software.                                #
#                                                                            #
# This file may be used for bona fide research purposes within the           #
# scientific community so long as proper attribution is given to the journal # 
# article from which it was obtained.                                        #
#                                                                            #
##############################################################################
data_global
_audit_creation_method     'APEX3 v2019.1-0'
_journal_date_recd_electronic     2020-12-21
_journal_date_accepted     2021-01-11
_journal_name_full     'Acta Crystallographica, Section E'
_journal_year     2021
_journal_volume     77
_journal_issue      2
_journal_page_first     121
_journal_page_last     125
_journal_paper_category     GO
_journal_paper_doi     10.1107/S2056989021000372
_journal_coeditor_code     VM2243
_publ_contact_author_name     'Elham A. Al-Taifi'
_publ_contact_author_address
;
Department of Chemistry, Faculty of science, Sana'a University, sana'a, Yemen
;
_publ_contact_author_email     'shaabankamel@yahoo.com; y.ramli@um5s.net.ma'
_publ_contact_author_fax     ?
_publ_contact_author_phone     ?
_publ_section_title
;\
Crystallographic and spectroscopic characterization of
2-[(7-acetyl-4-cyano-6-hydroxy-1,6-dimethyl-8-phenyl-5,6,7,8-\
tetrahydroisoquinolin-3-yl)sulfanyl]-<i>N</i>-phenylacetamide
;
_publ_section_title_footnote     .
loop_
    _publ_author_name
    _publ_author_footnote
    _publ_author_address
    'Al-Taifi, Elham A.' .
;
Department of Chemistry, Faculty of Science, Sana'a University, Sana'a,
Yemen
;
    'Maraei, Islam S.' .
;
Department of Chemistry, Faculty of Science, Assiut University, Assiut,
Egypt
;
    'Bakhite, Etify A.' .
;
Department of Chemistry, Faculty of Science, Assiut University, Assiut,
Egypt
;
    'Demirtas, G\"unes' .
;
Ondokuz May\?is University, Faculty of Arts and Sciences, Department of Physics,
55139,
Samsun,
Turkey
;
    'Mague, Joel. T.' .
;
Department of Chemistry, Tulane University, New Orleans, LA 70118,
USA
;
    'Mohamed, Shaaban K.' .
;
Chemistry and Environmental Division, Manchester Metropolitan University,
Manchester M1 5GD,
England
Chemistry Department, Faculty of Science, Minia University, 61519 El-Minia,
Egypt
;
    'Ramli, Youssef' .
;
Laboratory of Medicinal Chemistry, Drug Sciences Research Center,
Faculty of Medicine and Pharmacy, Mohammed V University in Rabat
Morocco
;
_publ_section_synopsis
;
The heterocyclic portion of the tetrahydroisoquinoline unit is planar and an
intramolecular N---H...N hydrogen bond and a C---H...\p(ring) interaction help
to determine the overall conformation. In the crystal, O---H...O hydrogen
bonds form inversion dimers, which are connected by C---H...O hydrogen bonds
to form thick layers parallel to (10\=1).
;
data_I
_audit_creation_method     'SHELXL-2018/3'
_chemical_name_systematic
;\
2-[(7-Acetyl-4-cyano-6-hydroxy-1,6-dimethyl-8-phenyl-5,6,7,8-\
tetrahydroisoquinolin-3-yl)sulfanyl]-<i>N</i>-phenylacetamide
;
_chemical_name_common     ?
_chemical_formula_moiety     'C28 H27 N3 O3 S'
_chemical_formula_sum     'C28 H27 N3 O3 S'
_chemical_formula_iupac     'C28 H27 N3 O3 S'
_chemical_formula_weight     485.58
_chemical_melting_point     ?
_space_group_crystal_system     monoclinic
_space_group_name_H-M_alt     'P 21/n'
_space_group_name_Hall     '-P 2yn'
loop_
    _space_group_symop_operation_xyz
    'x, y, z'
    '-x+1/2, y+1/2, -z+1/2'
    '-x, -y, -z'
    'x-1/2, -y-1/2, z-1/2'
_cell_length_a     12.0487(4)
_cell_length_b     13.9821(5)
_cell_length_c     15.0239(5)
_cell_angle_alpha     90
_cell_angle_beta     106.6060(10)
_cell_angle_gamma     90
_cell_volume     2425.46(14)
_cell_formula_units_Z     4
_cell_measurement_reflns_used     9855
_cell_measurement_theta_min     4.4080
_cell_measurement_theta_max     72.4476
_cell_measurement_temperature     150(2)
_exptl_crystal_description     column
_exptl_crystal_colour     colourless
_exptl_crystal_size_max     0.260
_exptl_crystal_size_mid     0.139
_exptl_crystal_size_min     0.080
_exptl_crystal_density_diffrn     1.330
_exptl_crystal_density_meas     ?
_exptl_crystal_density_method     'not measured'
_exptl_crystal_F_000     1024
_exptl_absorpt_coefficient_mu     1.474
_exptl_absorpt_correction_type     multi-scan
_exptl_absorpt_process_details
;
(<i>SADABS</i>; Krause <i>et al.</i>, 2015)
;
_exptl_absorpt_correction_T_min     0.79
_exptl_absorpt_correction_T_max     0.89
_diffrn_ambient_temperature     150(2)
_diffrn_source     'INCOATEC I\mS micro--focus source'
_diffrn_radiation_type     CuK\a
_diffrn_radiation_wavelength     1.54178
_diffrn_radiation_monochromator     mirror
_diffrn_measurement_device_type     'Bruker D8 VENTURE PHOTON 100 CMOS'
_diffrn_measurement_method     '\w scans'
_diffrn_detector_area_resol_mean     10.4167
_diffrn_reflns_number     18194
_diffrn_reflns_av_R_equivalents     0.0299
_diffrn_reflns_av_unetI/netI     0.0264
_diffrn_reflns_theta_min     4.408
_diffrn_reflns_theta_max     72.440
_diffrn_reflns_theta_full     70.000
_diffrn_measured_fraction_theta_max     0.985
_diffrn_measured_fraction_theta_full     0.993
_diffrn_reflns_limit_h_min     -14
_diffrn_reflns_limit_h_max     14
_diffrn_reflns_limit_k_min     -15
_diffrn_reflns_limit_k_max     17
_diffrn_reflns_limit_l_min     -17
_diffrn_reflns_limit_l_max     18
_refine_special_details
;
Refinement of F^2^ against ALL reflections.  The weighted R-factor wR and
goodness of fit S are based on F^2^, conventional R-factors R are based
on F, with F set to zero for negative F^2^. The threshold expression of
F^2^ > 2sigma(F^2^) is used only for calculating R-factors(gt) etc. and is
not relevant to the choice of reflections for refinement.  R-factors based
on F^2^ are statistically about twice as large as those based on F, and R-
factors based on ALL data will be even larger.
;
_reflns_number_total     4734
_reflns_number_gt     4284
_reflns_threshold_expression     'I > 2\s(I)'
_refine_ls_structure_factor_coef     Fsqd
_refine_ls_matrix_type     full
_refine_ls_R_factor_all     0.0354
_refine_ls_R_factor_gt     0.0315
_refine_ls_wR_factor_gt     0.0792
_refine_ls_wR_factor_ref     0.0825
_refine_ls_goodness_of_fit_ref     1.057
_refine_ls_restrained_S_all     1.057
_refine_ls_number_reflns     4734
_refine_ls_number_parameters     425
_refine_ls_number_restraints     0
_refine_ls_hydrogen_treatment     refall
_refine_ls_weighting_scheme     calc
_refine_ls_weighting_details
              'w=1/[\s^2^(Fo^2^)+(0.0386P)^2^+0.7971P] where P=(Fo^2^+2Fc^2^)/3'
_atom_sites_solution_hydrogens     difmap
_atom_sites_solution_primary     dual
_atom_sites_solution_secondary     difmap
_refine_ls_shift/su_max     0.001
_refine_ls_shift/su_mean     0.000
_refine_diff_density_max     0.221
_refine_diff_density_min     -0.211
_refine_ls_extinction_method
;
<i>SHELXL 2018/3</i> (Sheldrick, 2015<i>b</i>)
;
_refine_ls_extinction_coef     0.0039(2)
_refine_ls_extinction_expression
                                  'Fc^*^=kFc[1+0.001xFc^2^\l^3^/sin(2\q)]^-1/4^'
loop_
    _atom_type_symbol
    _atom_type_description
    _atom_type_scat_dispersion_real
    _atom_type_scat_dispersion_imag
    _atom_type_scat_source
    'C' 'C' 0.0181 0.0091
                         'International Tables Vol C Tables 4.2.6.8 and 6.1.1.4'
    'H' 'H' 0.0000 0.0000
                         'International Tables Vol C Tables 4.2.6.8 and 6.1.1.4'
    'N' 'N' 0.0311 0.0180
                         'International Tables Vol C Tables 4.2.6.8 and 6.1.1.4'
    'O' 'O' 0.0492 0.0322
                         'International Tables Vol C Tables 4.2.6.8 and 6.1.1.4'
    'S' 'S' 0.3331 0.5567
                         'International Tables Vol C Tables 4.2.6.8 and 6.1.1.4'
_computing_data_collection
;
<i>APEX3</i> (Bruker, 2016)
;
_computing_cell_refinement
;
<i>SAINT</i> (Bruker, 2016)
;
_computing_data_reduction
;
<i>SAINT</i>  (Bruker, 2016)
;
_computing_structure_solution
;
<i>SHELXT/5</i> (Sheldrick, 2015<i>a</i>)
;
_computing_structure_refinement
;
<i>SHELXL 2018/3</i> (Sheldrick, 2015<i>b</i>)
;
_computing_molecular_graphics
;
<i>DIAMOND</i> (Brandenburg & Putz, 2012)
;
_computing_publication_material
;
<i>SHELXTL</i> (Sheldrick, 2008)
;
loop_
    _atom_site_type_symbol
    _atom_site_label
    _atom_site_fract_x
    _atom_site_fract_y
    _atom_site_fract_z
    _atom_site_U_iso_or_equiv
    _atom_site_adp_type
    _atom_site_calc_flag
    _atom_site_occupancy
    _atom_site_disorder_assembly
    _atom_site_disorder_group
    S S1 0.58184(3) 0.71687(2) 0.54963(2) 0.02702(10) Uani d 1 . .
    O O1 0.55415(10) 0.41602(8) 0.04888(7) 0.0389(3) Uani d 1 . .
    O O2 0.43190(8) 0.56327(6) 0.13750(6) 0.02221(19) Uani d 1 . .
    H H2A 0.4361(17) 0.5558(14) 0.0816(14) 0.053(5) Uiso d 1 . .
    O O3 0.80915(12) 0.76450(8) 0.74784(7) 0.0463(3) Uani d 1 . .
    N N1 0.69752(9) 0.60562(7) 0.46015(7) 0.0226(2) Uani d 1 . .
    N N2 0.29604(10) 0.63554(10) 0.43743(8) 0.0363(3) Uani d 1 . .
    N N3 0.84869(10) 0.64010(8) 0.66349(8) 0.0276(2) Uani d 1 . .
    H H3A 0.8267(15) 0.6163(12) 0.6064(12) 0.036(4) Uiso d 1 . .
    C C1 0.61831(10) 0.44233(8) 0.24855(8) 0.0192(2) Uani d 1 . .
    H H1 0.6482(13) 0.4819(11) 0.2084(10) 0.024(4) Uiso d 1 . .
    C C2 0.50155(10) 0.40139(8) 0.18906(8) 0.0201(2) Uani d 1 . .
    H H2 0.4796(12) 0.3479(10) 0.2233(10) 0.020(3) Uiso d 1 . .
    C C3 0.40183(10) 0.47505(8) 0.17204(8) 0.0195(2) Uani d 1 . .
    C C4 0.38587(10) 0.49849(9) 0.26679(8) 0.0198(2) Uani d 1 . .
    H H4A 0.3566(13) 0.4409(11) 0.2914(10) 0.026(4) Uiso d 1 . .
    H H4B 0.3263(14) 0.5499(11) 0.2593(11) 0.029(4) Uiso d 1 . .
    C C5 0.49669(10) 0.53100(8) 0.33547(8) 0.0184(2) Uani d 1 . .
    C C6 0.49119(10) 0.59248(8) 0.40793(8) 0.0203(2) Uani d 1 . .
    C C7 0.59357(11) 0.63014(8) 0.46686(8) 0.0211(2) Uani d 1 . .
    C C8 0.70418(10) 0.54452(8) 0.39243(8) 0.0217(2) Uani d 1 . .
    C C9 0.60604(10) 0.50545(8) 0.32793(8) 0.0190(2) Uani d 1 . .
    C C10 0.69924(10) 0.35759(8) 0.27879(8) 0.0207(2) Uani d 1 . .
    C C11 0.68696(11) 0.29760(9) 0.34899(9) 0.0260(3) Uani d 1 . .
    H H11 0.6323(14) 0.3128(12) 0.3811(11) 0.031(4) Uiso d 1 . .
    C C12 0.75677(13) 0.21739(10) 0.37340(11) 0.0376(3) Uani d 1 . .
    H H12 0.7497(16) 0.1783(14) 0.4238(13) 0.049(5) Uiso d 1 . .
    C C13 0.83774(13) 0.19569(10) 0.32770(13) 0.0425(4) Uani d 1 . .
    H H13 0.8869(17) 0.1427(15) 0.3467(14) 0.055(5) Uiso d 1 . .
    C C14 0.85014(13) 0.25445(11) 0.25757(12) 0.0401(4) Uani d 1 . .
    H H14 0.9087(17) 0.2423(14) 0.2239(13) 0.048(5) Uiso d 1 . .
    C C15 0.78155(12) 0.33535(10) 0.23292(10) 0.0305(3) Uani d 1 . .
    H H15 0.7883(16) 0.3783(13) 0.1832(13) 0.046(5) Uiso d 1 . .
    C C16 0.51833(11) 0.36283(9) 0.09888(8) 0.0265(3) Uani d 1 . .
    C C17 0.49321(16) 0.25966(11) 0.07668(11) 0.0392(4) Uani d 1 . .
    H H17A 0.5448(18) 0.2227(14) 0.1245(14) 0.052(5) Uiso d 1 . .
    H H17B 0.5020(18) 0.2458(15) 0.0139(15) 0.060(6) Uiso d 1 . .
    H H17C 0.4129(19) 0.2421(15) 0.0793(14) 0.056(6) Uiso d 1 . .
    C C18 0.29017(12) 0.43558(10) 0.10695(9) 0.0268(3) Uani d 1 . .
    H H18A 0.2702(14) 0.3705(12) 0.1262(11) 0.034(4) Uiso d 1 . .
    H H18B 0.2960(14) 0.4305(11) 0.0429(12) 0.032(4) Uiso d 1 . .
    H H18C 0.2254(14) 0.4804(12) 0.1047(11) 0.033(4) Uiso d 1 . .
    C C19 0.38188(11) 0.61752(9) 0.42231(8) 0.0242(3) Uani d 1 . .
    C C20 0.82558(12) 0.52338(11) 0.39007(11) 0.0325(3) Uani d 1 . .
    H H20A 0.8471(16) 0.4556(14) 0.4093(13) 0.048(5) Uiso d 1 . .
    H H20B 0.8298(17) 0.5294(14) 0.3262(14) 0.052(5) Uiso d 1 . .
    H H20C 0.8796(15) 0.5671(13) 0.4323(12) 0.038(4) Uiso d 1 . .
    C C21 0.72565(13) 0.76893(9) 0.58406(9) 0.0289(3) Uani d 1 . .
    H H21A 0.7616(15) 0.7601(12) 0.5336(12) 0.034(4) Uiso d 1 . .
    H H21B 0.7122(14) 0.8361(12) 0.5963(11) 0.034(4) Uiso d 1 . .
    C C22 0.79955(12) 0.72541(9) 0.67374(9) 0.0284(3) Uani d 1 . .
    C C23 0.91089(11) 0.57882(10) 0.73536(9) 0.0262(3) Uani d 1 . .
    C C24 0.92081(13) 0.48300(11) 0.71326(10) 0.0331(3) Uani d 1 . .
    H H24 0.8859(15) 0.4621(13) 0.6506(12) 0.039(4) Uiso d 1 . .
    C C25 0.97905(15) 0.41944(12) 0.78136(12) 0.0416(4) Uani d 1 . .
    H H25 0.9834(17) 0.3516(15) 0.7626(14) 0.055(5) Uiso d 1 . .
    C C26 1.02900(13) 0.45021(12) 0.87153(11) 0.0388(3) Uani d 1 . .
    H H26 1.0692(16) 0.4050(13) 0.9198(13) 0.045(5) Uiso d 1 . .
    C C27 1.02052(13) 0.54563(12) 0.89285(10) 0.0351(3) Uani d 1 . .
    H H27 1.0570(15) 0.5694(13) 0.9570(13) 0.044(5) Uiso d 1 . .
    C C28 0.96158(12) 0.61022(11) 0.82593(9) 0.0304(3) Uani d 1 . .
    H H28 0.9531(14) 0.6768(13) 0.8419(11) 0.037(4) Uiso d 1 . .
loop_
    _atom_site_aniso_label
    _atom_site_aniso_U_11
    _atom_site_aniso_U_22
    _atom_site_aniso_U_33
    _atom_site_aniso_U_12
    _atom_site_aniso_U_13
    _atom_site_aniso_U_23
    S1 0.03021(18) 0.02522(17) 0.02499(17) 0.00004(12) 0.00686(13) -0.00720(11)
    O1 0.0576(7) 0.0405(6) 0.0222(5) 0.0128(5) 0.0172(5) 0.0055(4)
    O2 0.0282(5) 0.0208(4) 0.0193(4) 0.0033(3) 0.0096(3) 0.0042(3)
    O3 0.0735(8) 0.0346(6) 0.0253(5) 0.0090(5) 0.0050(5) -0.0072(4)
    N1 0.0235(5) 0.0207(5) 0.0229(5) -0.0007(4) 0.0055(4) -0.0007(4)
    N2 0.0281(6) 0.0549(8) 0.0271(6) 0.0031(5) 0.0096(5) -0.0098(5)
    N3 0.0293(6) 0.0301(6) 0.0211(5) -0.0012(5) 0.0037(4) -0.0048(4)
    C1 0.0219(6) 0.0191(5) 0.0182(5) 0.0013(4) 0.0081(5) 0.0023(4)
    C2 0.0238(6) 0.0189(5) 0.0170(5) 0.0027(5) 0.0050(5) 0.0012(4)
    C3 0.0219(6) 0.0193(5) 0.0170(5) 0.0019(4) 0.0052(4) 0.0015(4)
    C4 0.0196(6) 0.0227(6) 0.0176(5) -0.0008(5) 0.0061(5) 0.0006(4)
    C5 0.0218(6) 0.0169(5) 0.0169(5) 0.0003(4) 0.0062(4) 0.0036(4)
    C6 0.0223(6) 0.0206(5) 0.0186(5) 0.0018(5) 0.0068(4) 0.0017(4)
    C7 0.0267(6) 0.0185(5) 0.0182(5) 0.0007(5) 0.0063(5) 0.0019(4)
    C8 0.0221(6) 0.0198(5) 0.0232(6) -0.0004(5) 0.0066(5) 0.0008(4)
    C9 0.0220(6) 0.0167(5) 0.0189(5) 0.0011(4) 0.0070(5) 0.0024(4)
    C10 0.0199(6) 0.0193(5) 0.0218(6) 0.0008(4) 0.0043(4) -0.0026(4)
    C11 0.0250(6) 0.0261(6) 0.0243(6) 0.0016(5) 0.0028(5) 0.0034(5)
    C12 0.0354(8) 0.0261(7) 0.0415(8) 0.0009(6) -0.0049(6) 0.0092(6)
    C13 0.0294(7) 0.0235(7) 0.0632(10) 0.0078(6) -0.0053(7) -0.0087(7)
    C14 0.0268(7) 0.0372(8) 0.0558(10) 0.0051(6) 0.0109(7) -0.0174(7)
    C15 0.0273(7) 0.0316(7) 0.0355(7) 0.0020(5) 0.0134(6) -0.0055(6)
    C16 0.0286(7) 0.0300(6) 0.0183(6) 0.0114(5) 0.0024(5) 0.0000(5)
    C17 0.0491(10) 0.0322(7) 0.0328(8) 0.0075(7) 0.0062(7) -0.0112(6)
    C18 0.0248(7) 0.0293(7) 0.0232(6) 0.0008(5) 0.0021(5) -0.0040(5)
    C19 0.0270(7) 0.0285(6) 0.0171(5) -0.0007(5) 0.0062(5) -0.0035(5)
    C20 0.0209(6) 0.0347(8) 0.0412(8) -0.0030(6) 0.0075(6) -0.0113(6)
    C21 0.0362(7) 0.0226(6) 0.0257(6) -0.0055(5) 0.0055(6) -0.0021(5)
    C22 0.0337(7) 0.0254(6) 0.0245(6) -0.0065(5) 0.0060(5) -0.0031(5)
    C23 0.0196(6) 0.0333(7) 0.0261(6) -0.0030(5) 0.0071(5) -0.0016(5)
    C24 0.0313(7) 0.0354(7) 0.0314(7) 0.0014(6) 0.0069(6) -0.0060(6)
    C25 0.0431(9) 0.0369(8) 0.0443(9) 0.0078(7) 0.0116(7) -0.0006(7)
    C26 0.0348(8) 0.0468(9) 0.0349(8) 0.0091(7) 0.0101(6) 0.0084(7)
    C27 0.0294(7) 0.0492(9) 0.0262(7) -0.0012(6) 0.0073(6) 0.0006(6)
    C28 0.0283(7) 0.0358(7) 0.0263(7) -0.0038(6) 0.0065(5) -0.0032(5)
_geom_special_details
;
 All esds (except the esd in the dihedral angle between two l.s. planes)
 are estimated using the full covariance matrix.  The cell esds are taken
 into account individually in the estimation of esds in distances, angles
 and torsion angles; correlations between esds in cell parameters are only
 used when they are defined by crystal symmetry.  An approximate (isotropic)
 treatment of cell esds is used for estimating esds involving l.s. planes.
;
loop_
    _geom_bond_atom_site_label_1
    _geom_bond_atom_site_label_2
    _geom_bond_site_symmetry_2
    _geom_bond_distance
    _geom_bond_publ_flag
    S1 C7 . 1.7712(12) ?
    S1 C21 . 1.8132(14) ?
    O1 C16 . 1.2203(17) ?
    O2 C3 . 1.4245(14) ?
    O2 H2A . 0.86(2) ?
    O3 C22 . 1.2157(17) ?
    N1 C7 . 1.3299(16) ?
    N1 C8 . 1.3484(16) ?
    N2 C19 . 1.1486(17) ?
    N3 C22 . 1.3599(18) ?
    N3 C23 . 1.4138(17) ?
    N3 H3A . 0.887(18) ?
    C1 C10 . 1.5192(16) ?
    C1 C9 . 1.5244(16) ?
    C1 C2 . 1.5450(16) ?
    C1 H1 . 0.961(15) ?
    C2 C16 . 1.5245(16) ?
    C2 C3 . 1.5473(16) ?
    C2 H2 . 0.986(14) ?
    C3 C18 . 1.5228(17) ?
    C3 C4 . 1.5255(16) ?
    C4 C5 . 1.5056(16) ?
    C4 H4A . 0.992(16) ?
    C4 H4B . 0.999(16) ?
    C5 C9 . 1.4006(16) ?
    C5 C6 . 1.4034(16) ?
    C6 C7 . 1.3995(17) ?
    C6 C19 . 1.4374(17) ?
    C8 C9 . 1.4074(17) ?
    C8 C20 . 1.5026(18) ?
    C10 C11 . 1.3882(18) ?
    C10 C15 . 1.3949(18) ?
    C11 C12 . 1.3869(19) ?
    C11 H11 . 0.945(17) ?
    C12 C13 . 1.378(2) ?
    C12 H12 . 0.957(19) ?
    C13 C14 . 1.378(3) ?
    C13 H13 . 0.94(2) ?
    C14 C15 . 1.387(2) ?
    C14 H14 . 0.99(2) ?
    C15 H15 . 0.980(19) ?
    C16 C17 . 1.492(2) ?
    C17 H17A . 0.96(2) ?
    C17 H17B . 1.00(2) ?
    C17 H17C . 1.01(2) ?
    C18 H18A . 1.004(17) ?
    C18 H18B . 0.987(17) ?
    C18 H18C . 0.995(17) ?
    C20 H20A . 1.00(2) ?
    C20 H20B . 0.98(2) ?
    C20 H20C . 0.981(18) ?
    C21 C22 . 1.5141(19) ?
    C21 H21A . 0.982(18) ?
    C21 H21B . 0.980(17) ?
    C23 C24 . 1.394(2) ?
    C23 C28 . 1.3938(18) ?
    C24 C25 . 1.385(2) ?
    C24 H24 . 0.960(18) ?
    C25 C26 . 1.384(2) ?
    C25 H25 . 1.00(2) ?
    C26 C27 . 1.383(2) ?
    C26 H26 . 0.979(19) ?
    C27 C28 . 1.387(2) ?
    C27 H27 . 0.995(18) ?
    C28 H28 . 0.974(18) ?
loop_
    _geom_angle_atom_site_label_1
    _geom_angle_atom_site_label_2
    _geom_angle_atom_site_label_3
    _geom_angle_site_symmetry_1
    _geom_angle_site_symmetry_3
    _geom_angle
    _geom_angle_publ_flag
    C7 S1 C21 . . 102.34(6) ?
    C3 O2 H2A . . 110.0(13) ?
    C7 N1 C8 . . 118.75(11) ?
    C22 N3 C23 . . 126.73(11) ?
    C22 N3 H3A . . 114.8(11) ?
    C23 N3 H3A . . 117.3(11) ?
    C10 C1 C9 . . 114.52(9) ?
    C10 C1 C2 . . 106.53(9) ?
    C9 C1 C2 . . 113.03(10) ?
    C10 C1 H1 . . 108.2(9) ?
    C9 C1 H1 . . 107.2(9) ?
    C2 C1 H1 . . 107.0(9) ?
    C16 C2 C1 . . 108.36(10) ?
    C16 C2 C3 . . 112.49(9) ?
    C1 C2 C3 . . 112.62(9) ?
    C16 C2 H2 . . 108.6(8) ?
    C1 C2 H2 . . 108.4(8) ?
    C3 C2 H2 . . 106.2(8) ?
    O2 C3 C18 . . 110.48(10) ?
    O2 C3 C4 . . 105.48(9) ?
    C18 C3 C4 . . 110.69(10) ?
    O2 C3 C2 . . 111.73(9) ?
    C18 C3 C2 . . 111.51(10) ?
    C4 C3 C2 . . 106.72(9) ?
    C5 C4 C3 . . 112.38(10) ?
    C5 C4 H4A . . 109.2(9) ?
    C3 C4 H4A . . 109.1(9) ?
    C5 C4 H4B . . 109.1(9) ?
    C3 C4 H4B . . 109.2(9) ?
    H4A C4 H4B . . 107.7(12) ?
    C9 C5 C6 . . 118.23(11) ?
    C9 C5 C4 . . 122.55(10) ?
    C6 C5 C4 . . 119.16(10) ?
    C7 C6 C5 . . 119.52(11) ?
    C7 C6 C19 . . 119.54(11) ?
    C5 C6 C19 . . 120.94(11) ?
    N1 C7 C6 . . 122.27(11) ?
    N1 C7 S1 . . 119.70(9) ?
    C6 C7 S1 . . 117.97(9) ?
    N1 C8 C9 . . 123.09(11) ?
    N1 C8 C20 . . 114.24(11) ?
    C9 C8 C20 . . 122.65(11) ?
    C5 C9 C8 . . 118.03(11) ?
    C5 C9 C1 . . 120.98(10) ?
    C8 C9 C1 . . 120.87(10) ?
    C11 C10 C15 . . 119.07(12) ?
    C11 C10 C1 . . 119.99(11) ?
    C15 C10 C1 . . 120.82(11) ?
    C12 C11 C10 . . 120.08(13) ?
    C12 C11 H11 . . 120.3(10) ?
    C10 C11 H11 . . 119.6(10) ?
    C13 C12 C11 . . 120.58(15) ?
    C13 C12 H12 . . 120.3(11) ?
    C11 C12 H12 . . 119.1(12) ?
    C14 C13 C12 . . 119.79(13) ?
    C14 C13 H13 . . 120.3(12) ?
    C12 C13 H13 . . 119.8(12) ?
    C13 C14 C15 . . 120.26(14) ?
    C13 C14 H14 . . 122.4(11) ?
    C15 C14 H14 . . 117.3(11) ?
    C14 C15 C10 . . 120.22(14) ?
    C14 C15 H15 . . 122.0(11) ?
    C10 C15 H15 . . 117.8(11) ?
    O1 C16 C17 . . 122.45(13) ?
    O1 C16 C2 . . 119.45(12) ?
    C17 C16 C2 . . 118.08(12) ?
    C16 C17 H17A . . 108.0(12) ?
    C16 C17 H17B . . 109.3(12) ?
    H17A C17 H17B . . 112.5(17) ?
    C16 C17 H17C . . 111.2(12) ?
    H17A C17 H17C . . 105.3(16) ?
    H17B C17 H17C . . 110.6(16) ?
    C3 C18 H18A . . 112.6(9) ?
    C3 C18 H18B . . 110.8(9) ?
    H18A C18 H18B . . 107.8(13) ?
    C3 C18 H18C . . 109.5(9) ?
    H18A C18 H18C . . 109.3(13) ?
    H18B C18 H18C . . 106.7(13) ?
    N2 C19 C6 . . 177.04(14) ?
    C8 C20 H20A . . 110.6(11) ?
    C8 C20 H20B . . 109.3(11) ?
    H20A C20 H20B . . 106.3(15) ?
    C8 C20 H20C . . 109.4(10) ?
    H20A C20 H20C . . 109.5(15) ?
    H20B C20 H20C . . 111.7(15) ?
    C22 C21 S1 . . 111.32(9) ?
    C22 C21 H21A . . 111.0(10) ?
    S1 C21 H21A . . 109.0(10) ?
    C22 C21 H21B . . 107.8(10) ?
    S1 C21 H21B . . 104.0(10) ?
    H21A C21 H21B . . 113.5(13) ?
    O3 C22 N3 . . 124.57(13) ?
    O3 C22 C21 . . 120.80(13) ?
    N3 C22 C21 . . 114.59(11) ?
    C24 C23 C28 . . 119.47(13) ?
    C24 C23 N3 . . 117.61(12) ?
    C28 C23 N3 . . 122.92(12) ?
    C25 C24 C23 . . 120.04(14) ?
    C25 C24 H24 . . 121.1(11) ?
    C23 C24 H24 . . 118.9(11) ?
    C26 C25 C24 . . 120.68(15) ?
    C26 C25 H25 . . 122.0(12) ?
    C24 C25 H25 . . 117.3(12) ?
    C27 C26 C25 . . 119.10(14) ?
    C27 C26 H26 . . 120.3(11) ?
    C25 C26 H26 . . 120.6(11) ?
    C26 C27 C28 . . 121.13(14) ?
    C26 C27 H27 . . 120.4(10) ?
    C28 C27 H27 . . 118.5(11) ?
    C27 C28 C23 . . 119.57(14) ?
    C27 C28 H28 . . 120.8(10) ?
    C23 C28 H28 . . 119.6(10) ?
loop_
    _geom_torsion_atom_site_label_1
    _geom_torsion_atom_site_label_2
    _geom_torsion_atom_site_label_3
    _geom_torsion_atom_site_label_4
    _geom_torsion_site_symmetry_1
    _geom_torsion_site_symmetry_2
    _geom_torsion_site_symmetry_3
    _geom_torsion_site_symmetry_4
    _geom_torsion
    _geom_torsion_publ_flag
    C10 C1 C2 C16 . . . . -68.29(11) ?
    C9 C1 C2 C16 . . . . 165.08(9) ?
    C10 C1 C2 C3 . . . . 166.61(9) ?
    C9 C1 C2 C3 . . . . 39.99(13) ?
    C16 C2 C3 O2 . . . . -71.57(13) ?
    C1 C2 C3 O2 . . . . 51.24(12) ?
    C16 C2 C3 C18 . . . . 52.61(14) ?
    C1 C2 C3 C18 . . . . 175.42(10) ?
    C16 C2 C3 C4 . . . . 173.61(10) ?
    C1 C2 C3 C4 . . . . -63.58(12) ?
    O2 C3 C4 C5 . . . . -64.66(12) ?
    C18 C3 C4 C5 . . . . 175.83(10) ?
    C2 C3 C4 C5 . . . . 54.32(12) ?
    C3 C4 C5 C9 . . . . -24.80(15) ?
    C3 C4 C5 C6 . . . . 152.52(10) ?
    C9 C5 C6 C7 . . . . 3.36(16) ?
    C4 C5 C6 C7 . . . . -174.07(10) ?
    C9 C5 C6 C19 . . . . -176.81(11) ?
    C4 C5 C6 C19 . . . . 5.76(17) ?
    C8 N1 C7 C6 . . . . 2.00(17) ?
    C8 N1 C7 S1 . . . . -175.41(9) ?
    C5 C6 C7 N1 . . . . -3.85(18) ?
    C19 C6 C7 N1 . . . . 176.32(11) ?
    C5 C6 C7 S1 . . . . 173.60(9) ?
    C19 C6 C7 S1 . . . . -6.23(15) ?
    C21 S1 C7 N1 . . . . 13.60(11) ?
    C21 S1 C7 C6 . . . . -163.92(9) ?
    C7 N1 C8 C9 . . . . 0.24(17) ?
    C7 N1 C8 C20 . . . . 178.81(11) ?
    C6 C5 C9 C8 . . . . -1.26(16) ?
    C4 C5 C9 C8 . . . . 176.08(10) ?
    C6 C5 C9 C1 . . . . -177.42(10) ?
    C4 C5 C9 C1 . . . . -0.08(16) ?
    N1 C8 C9 C5 . . . . -0.58(17) ?
    C20 C8 C9 C5 . . . . -179.02(12) ?
    N1 C8 C9 C1 . . . . 175.58(10) ?
    C20 C8 C9 C1 . . . . -2.86(18) ?
    C10 C1 C9 C5 . . . . -129.80(11) ?
    C2 C1 C9 C5 . . . . -7.55(15) ?
    C10 C1 C9 C8 . . . . 54.15(15) ?
    C2 C1 C9 C8 . . . . 176.41(10) ?
    C9 C1 C10 C11 . . . . 49.93(15) ?
    C2 C1 C10 C11 . . . . -75.80(13) ?
    C9 C1 C10 C15 . . . . -134.18(12) ?
    C2 C1 C10 C15 . . . . 100.09(13) ?
    C15 C10 C11 C12 . . . . 0.68(19) ?
    C1 C10 C11 C12 . . . . 176.64(12) ?
    C10 C11 C12 C13 . . . . -0.8(2) ?
    C11 C12 C13 C14 . . . . 0.5(2) ?
    C12 C13 C14 C15 . . . . 0.1(2) ?
    C13 C14 C15 C10 . . . . -0.2(2) ?
    C11 C10 C15 C14 . . . . -0.16(19) ?
    C1 C10 C15 C14 . . . . -176.09(12) ?
    C1 C2 C16 O1 . . . . -57.14(15) ?
    C3 C2 C16 O1 . . . . 68.03(15) ?
    C1 C2 C16 C17 . . . . 121.08(13) ?
    C3 C2 C16 C17 . . . . -113.75(13) ?
    C7 S1 C21 C22 . . . . -98.03(10) ?
    C23 N3 C22 O3 . . . . 5.2(2) ?
    C23 N3 C22 C21 . . . . -172.63(12) ?
    S1 C21 C22 O3 . . . . -96.36(14) ?
    S1 C21 C22 N3 . . . . 81.57(14) ?
    C22 N3 C23 C24 . . . . 158.95(13) ?
    C22 N3 C23 C28 . . . . -20.9(2) ?
    C28 C23 C24 C25 . . . . 1.0(2) ?
    N3 C23 C24 C25 . . . . -178.86(13) ?
    C23 C24 C25 C26 . . . . -0.7(2) ?
    C24 C25 C26 C27 . . . . -0.3(2) ?
    C25 C26 C27 C28 . . . . 1.0(2) ?
    C26 C27 C28 C23 . . . . -0.6(2) ?
    C24 C23 C28 C27 . . . . -0.4(2) ?
    N3 C23 C28 C27 . . . . 179.51(13) ?
loop_
    _geom_hbond_atom_site_label_D
    _geom_hbond_atom_site_label_H
    _geom_hbond_atom_site_label_A
    _geom_hbond_site_symmetry_A
    _geom_hbond_distance_DH
    _geom_hbond_distance_HA
    _geom_hbond_distance_DA
    _geom_hbond_angle_DHA
    _geom_hbond_publ_flag
    O2 H2A O1 3_665 0.86(2) 2.04(2) 2.8674(13) 161.9(19) yes
    N3 H3A N1 . 0.887(18) 2.306(18) 3.1148(15) 151.6(15) yes
    C13 H13 O2 2_645 0.94(2) 2.40(2) 3.2520(19) 150.5(17) y
    C20 H20A Cg3 . 1.00(2) 2.975(19) 3.6866(16) 128.7(13) y
_shelx_space_group_comment
;
The symmetry employed for this shelxl refinement is uniquely defined
by the following loop, which should always be used as a source of
symmetry information in preference to the above space-group names.
They are only intended as comments.
;
_shelx_estimated_absorpt_T_min     0.701
_shelx_estimated_absorpt_T_max     0.891
_shelx_hkl_file
;
   1   0   0    0.00    0.10
  -1   0   0    0.10    0.10
   2   0   0 1066.99   35.80
  -2   0   0 1115.69   35.90
   3   0   0   -0.40    0.40
  -3   0   0   -0.50    0.50
   4   0   0  531.65   19.00
  -4   0   0  556.94   19.10
   5   0   0   -0.20    0.90
  -5   0   0    0.80    1.30
   6   0   0   20.10    3.60
   6   0   0   27.60    2.40
   7   0   0    3.40    2.30
   7   0   0    4.70    3.60
   8   0   0  181.58    7.70
   8   0   0  167.28    7.30
   9   0   0   -1.60    1.40
  10   0   0 2074.19   69.29
  11   0   0    0.60    1.60
  12   0   0   70.79    4.70
  13   0   0   -5.80    3.10
 -13   0   0    0.40    1.00
 -14   0   0   72.39    3.40
   0  -1   0    0.20    0.20
   0   1   0    0.10    0.20
   1   1   0 4297.87  138.99
   2  -1   0    3.50    0.80
  -2  -1   0    3.00    0.70
  -2   1   0    4.10    0.90
  -3  -1   0 1130.19   36.90
   3  -1   0 1155.68   37.00
   3   1   0 1061.09   36.90
  -3   1   0 1092.59   37.00
   4  -1   0  485.75   17.70
  -4  -1   0  500.25   17.50
   4   1   0  488.05   17.40
  -4   1   0  503.15   17.60
   5  -1   0    7.70    2.30
  -5  -1   0   11.70    2.80
  -5   1   0   10.50    1.90
   5   1   0    9.00    1.80
   5   1   0   12.10    2.30
   6  -1   0  188.88    7.70
   6  -1   0  201.68    9.00
   6   1   0  205.58    7.80
   6   1   0  195.78    9.00
   7  -1   0  247.88    9.70
   7  -1   0  243.98   10.30
   7   1   0  286.87   12.40
   7   1   0  244.78    9.80
   7   1   0  262.67   13.70
   8  -1   0  468.95   17.00
   8  -1   0  481.95   16.80
   8   1   0  481.95   17.00
  -8   1   0  412.56   17.20
   8   1   0  481.35   17.10
   9  -1   0  921.01   30.30
   9   1   0  911.91   30.50
  -9   1   0  791.32   30.20
  10  -1   0   45.60    3.80
  10   1   0   42.40    3.70
  11  -1   0  147.89    7.00
  11   1   0  152.88    7.00
  12  -1   0  142.09    7.10
  12   1   0  141.49    6.60
 -13  -1   0   39.70    2.80
 -13   1   0   38.60    2.70
  13   1   0   38.40    3.90
 -14  -1   0  251.97    9.10
 -14   1   0  255.37    9.20
   0  -2   0  955.50   32.50
   0   2   0 1011.40   32.50
  -1  -2   0  127.19    4.80
   1  -2   0  130.49    4.90
  -1   2   0  132.49    5.00
   2  -2   0 6190.88  205.48
   2   2   0 6491.75  205.38
  -3  -2   0   33.20    2.10
   3  -2   0   31.80    2.20
  -3   2   0   31.10    2.70
   3   2   0   36.40    2.20
   4  -2   0  293.07   11.20
  -4  -2   0  296.97   11.20
  -4   2   0  309.47   11.50
   4   2   0  294.07   11.10
   5  -2   0  291.87   11.10
  -5  -2   0  263.57   11.10
   5   2   0  264.97   10.10
   5   2   0  284.37   11.00
  -5   2   0  282.47   11.60
   6  -2   0    1.50    1.40
   6  -2   0    1.60    1.80
   6   2   0    2.40    1.80
   6   2   0    1.70    1.10
   7  -2   0  117.79    6.00
   7  -2   0  119.29    5.50
   7   2   0  124.19    5.40
   7   2   0  106.99    6.50
   8  -2   0  166.28    7.10
   8   2   0  164.08    7.40
  -8   2   0  146.49    7.60
   8   2   0  173.58    7.20
   9  -2   0  128.09    5.90
   9   2   0  128.39    5.90
   9   2   0  102.99    6.00
  -9   2   0  110.19    6.40
  10  -2   0  151.38    7.10
  10   2   0  151.68    7.30
  10   2   0  150.98    6.90
 -10   2   0  128.79    7.20
  11  -2   0  175.88    8.20
  11   2   0  178.48    8.00
  12   2   0   95.59    5.10
 -12   2   0   90.79    5.00
 -13  -2   0   37.20    2.60
  13   2   0   40.30    3.50
 -13   2   0   34.80    2.60
 -14  -2   0   59.89    3.10
 -14   2   0   57.69    2.90
   0  -3   0   -0.40    0.50
   0   3   0    0.40    0.50
  -1  -3   0  838.92   28.40
   1  -3   0  829.72   28.30
  -1   3   0  862.31   28.50
  -2  -3   0 3812.92  116.69
   2  -3   0 3185.18  117.09
  -2   3   0 3747.53  117.09
  -3  -3   0    4.30    1.50
   3  -3   0    5.70    1.60
  -3   3   0    7.20    1.90
   4  -3   0 4352.06  150.18
  -4  -3   0 4706.53  149.69
   4   3   0 4550.94  148.89
   4   3   0 4638.74  149.59
  -4   3   0 4663.23  150.18
   5  -3   0  428.76   15.70
  -5  -3   0  407.46   15.70
   5   3   0  417.26   15.50
  -5   3   0  402.26   16.30
   5   3   0  401.56   14.50
   6  -3   0  121.29    5.90
   6  -3   0  134.89    7.30
   6   3   0  132.19    5.60
   6   3   0  131.39    7.50
   7  -3   0   79.59    4.50
  -7   3   0   71.29    5.50
   7   3   0   63.79    5.50
   7   3   0   79.29    4.10
   8  -3   0   75.69    4.60
   8   3   0   65.19    4.00
  -8   3   0   68.39    4.90
   8   3   0   66.79    4.90
   9  -3   0  167.88    7.60
   9   3   0  174.38    7.70
   9   3   0  162.98    7.70
  10  -3   0   22.50    5.30
  10   3   0   23.50    3.20
  10   3   0   25.30    3.70
 -10   3   0   24.10    4.20
 -11   3   0  290.47   11.80
  11   3   0  297.37   11.80
  12   3   0  139.09    6.70
 -12   3   0  134.19    6.30
 -13  -3   0   11.70    2.10
  13   3   0   14.10    2.80
 -13   3   0    9.70    2.90
 -14   3   0  123.59    4.90
   0  -4   0 1147.69   38.20
   0   4   0 1130.69   38.30
  -1  -4   0  325.07   11.80
   1  -4   0  298.37   11.60
  -1   4   0  326.87   11.90
   2  -4   0  197.38    8.10
  -2  -4   0  215.78    8.10
  -2  -4   0  204.88    8.50
  -2   4   0  211.98    8.60
  -3  -4   0 5036.70  162.28
   3  -4   0 4949.10  162.48
  -3   4   0 4950.60  162.88
   4  -4   0  777.52   26.60
  -4  -4   0  757.32   26.50
  -4   4   0  753.02   27.20
   4   4   0  738.23   25.60
  -5  -4   0  390.66   16.00
   5  -4   0  406.86   15.60
   5   4   0  409.56   14.40
   6  -4   0  472.05   18.10
   6   4   0  404.16   16.40
   7   4   0   80.19    4.20
   7   4   0   74.29    5.70
  -7   4   0   80.99    4.90
   8   4   0   -0.70    1.10
   8   4   0    0.80    2.10
  -8   4   0    2.30    1.70
   9   4   0  122.49    6.00
  -9   4   0  110.69    5.90
   9   4   0  112.29    6.10
  10   4   0    2.00    1.50
 -10   4   0    0.30    1.80
  10   4   0   -1.20    1.90
 -11   4   0  401.56   14.80
  11   4   0  368.66   14.80
 -11   4   0  405.86   14.60
  12   4   0  222.98    9.70
 -12   4   0  233.08    9.30
 -13   4   0   34.70    2.50
  13   4   0   26.80    3.10
   0  -5   0    0.30    0.90
   0   5   0    0.00    1.20
   1  -5   0  141.09    6.20
  -1  -5   0  137.09    6.30
  -1   5   0  136.59    6.70
  -2  -5   0  225.28    9.10
   2  -5   0  225.58    9.20
  -2  -5   0  226.58    9.50
  -2   5   0  231.68    9.80
  -3  -5   0   74.69    5.10
   3  -5   0   74.69    4.50
  -3  -5   0   70.09    4.60
  -3   5   0   75.19    5.50
   3   5   0   65.49    3.80
   4  -5   0  151.98    7.40
  -4  -5   0  154.18    7.70
  -4   5   0  140.19   11.00
   4   5   0  149.29    6.10
   5  -5   0 1612.14   54.09
   5   5   0 1538.05   52.19
  -6   5   0    2.10    1.60
   6   5   0    3.90    1.10
   7   5   0   10.90    2.90
  -7   5   0   15.00    3.40
   7   5   0   17.70    2.20
   8   5   0   -2.20    2.30
  -8   5   0    3.00    1.60
   8   5   0    0.30    1.20
   9   5   0   23.20    4.00
  -9   5   0   20.90    3.50
   9   5   0   23.90    3.00
  10   5   0   64.59    4.70
  10   5   0   61.09    4.20
 -10   5   0   67.99    4.30
 -10   5   0   64.39    4.30
 -11   5   0   92.69    5.00
  11   5   0   92.69    5.80
 -11   5   0   87.09    5.20
  12   5   0   -0.80    1.50
 -12   5   0    0.70    3.20
 -12   5   0   -0.90    1.10
  13   5   0    2.90    1.70
 -13   5   0    2.10    1.00
   0  -6   0 3699.93  121.79
   1  -6   0  599.84   21.40
  -1  -6   0  582.64   21.70
  -1   6   0  588.54   22.00
  -2  -6   0 1121.69   38.00
  -2  -6   0 1064.19   37.40
   2  -6   0 1118.89   37.60
  -2   6   0 1056.09   38.30
  -3  -6   0   58.99    5.00
   3  -6   0   53.29    4.60
  -3  -6   0   60.79    5.20
   3   6   0   50.19    3.30
  -3   6   0   56.59    8.60
  -4  -6   0 1073.09   37.60
   4  -6   0 1025.70   36.60
   4   6   0 1023.10   34.90
  -5  -6   0  141.49   10.50
  -5   6   0  107.79    6.10
  -6   6   0    5.90    1.80
  -6   6   0    8.20    2.00
   6   6   0    8.70    2.10
  -6   6   0    7.20    2.20
  -7   6   0   34.20    3.50
   7   6   0   25.50    5.80
  -7   6   0   32.20    3.70
   7   6   0   34.40    2.90
   8   6   0   18.60    6.20
  -8   6   0   20.90    3.40
  -8   6   0   25.50    3.30
   8   6   0   24.70    2.80
   9   6   0  174.58    8.10
   9   6   0  171.88    8.10
  -9   6   0  162.68    7.70
  -9   6   0  175.78    7.70
  10   6   0   -1.80    1.40
 -10   6   0    3.00    1.40
 -10   6   0    1.30    1.50
  10   6   0   -2.70    2.20
 -11   6   0   18.20    2.70
 -11   6   0   15.60    3.00
  11   6   0   15.60    2.60
  12   6   0    6.90    2.50
 -12   6   0    3.10    1.10
 -12   6   0    1.00    1.80
 -13   6   0    8.90    1.70
   0  -7   0   -1.00    1.60
   1  -7   0  348.67   13.80
  -1  -7   0  349.77   14.10
  -1   7   0  313.17   15.40
  -2  -7   0  129.09    9.20
  -2  -7   0  121.99    7.40
   2  -7   0  123.49    6.90
   2   7   0  100.39    6.20
   3  -7   0  118.99    7.50
  -3  -7   0  118.99    8.50
   3   7   0  120.89    5.40
   4   7   0   18.40    2.60
  -4   7   0   18.70    3.60
   5   7   0    8.90    2.30
  -5   7   0   12.80    3.30
  -5   7   0   12.70    3.70
   5   7   0    9.50    3.30
  -5   7   0   17.70    4.50
   6   7   0   63.79    6.20
   6   7   0   67.19    4.00
  -6   7   0   68.49    4.40
  -6   7   0   62.29    4.90
  -6   7   0   63.19    4.60
   7   7   0  234.88    9.60
  -7   7   0  223.88    9.70
  -8   7   0   28.80    3.50
  -8   7   0   26.30    3.60
   8   7   0   34.20    3.10
   9   7   0  497.45   19.20
  -9   7   0  540.05   19.10
  -9   7   0  529.85   19.00
 -10   7   0   60.49    3.90
  10   7   0   55.59    4.00
 -10   7   0   53.49    3.90
 -11   7   0    1.90    1.40
 -11   7   0    3.80    1.30
  11   7   0    8.50    2.40
 -12   7   0    8.10    2.20
 -12   7   0    7.20    2.00
  12   7   0    5.20    1.60
 -13   7   0  275.97    9.80
   0  -8   0  592.34   22.90
   1  -8   0  120.69    8.20
  -1  -8   0  139.69    8.60
  -2  -8   0  112.79    9.10
   2  -8   0  117.49    8.50
  -3  -8   0    8.90    4.20
   3   8   0   13.40    2.80
  -3   8   0   12.00    3.90
  -3   8   0   18.20    3.20
  -3   8   0   13.60    3.10
   3   8   0   11.00    3.20
   4   8   0   95.99    4.70
   4   8   0   83.49    6.20
  -4   8   0   75.19    4.80
  -4   8   0   86.79    4.80
  -4   8   0   86.99    5.60
   4   8   0   87.89    5.40
  -5   8   0  318.57   11.40
   5   8   0  294.27   11.50
  -5   8   0  283.87   11.90
   5   8   0  299.47   11.40
  -5   8   0  294.27   11.50
  -6   8   0   24.70    3.60
   6   8   0   29.10    3.10
  -6   8   0   28.20    4.20
   6   8   0   29.90    4.70
  -6   8   0   29.40    3.20
   7   8   0  104.99    5.40
  -7   8   0   95.29    5.60
  -7   8   0  101.99    5.30
   8   8   0  133.59    6.50
  -8   8   0  136.99    6.60
  -8   8   0  128.39    6.40
   9  -8   0  244.28   10.10
  -9   8   0  252.97   10.40
   9   8   0  237.08   10.30
  -9   8   0  256.97   10.20
 -10   8   0   67.59    4.20
  10   8   0   61.19    5.20
 -10   8   0   63.89    4.00
  11   8   0    5.10    1.70
 -11   8   0    9.10    2.10
 -11   8   0   12.70    2.30
 -12   8   0    1.20    1.40
 -12   8   0    2.10    1.10
  12   8   0    4.00    1.70
   0   9   0   -3.30    2.40
   0   9   0   -1.10    1.50
   0   9   0    3.00    1.70
   1   9   0  937.21   31.30
  -1   9   0  896.81   31.60
   1   9   0  924.31   31.20
  -1   9   0  915.71   31.20
  -1   9   0  928.81   31.30
   2   9   0   19.20    3.40
  -2   9   0   22.00    3.30
  -2   9   0   19.10    3.10
  -2   9   0   22.50    3.70
   2   9   0   16.10    3.30
  -3   9   0   22.30    3.10
   3   9   0   16.10    2.30
   3   9   0   17.00    3.40
  -3   9   0   23.50    3.40
  -3   9   0   22.40    3.60
  -4   9   0 1060.09   35.20
  -4   9   0 1045.50   35.20
   4   9   0 1029.30   35.30
   4   9   0 1056.39   35.20
   4   9   0 1037.30   35.20
  -4   9   0 1006.40   35.50
  -5   9   0   80.09    5.80
  -5   9   0   78.89    5.30
   5   9   0   81.39    5.00
   5   9   0   82.19    4.80
  -5   9   0   69.49    6.30
  -5   9   0   81.19    4.70
   5   9   0   85.99    5.80
  -6   9   0   91.39    5.70
  -6   9   0   91.69    5.00
   6   9   0   89.59    5.10
  -6   9   0   91.99    5.10
   6   9   0   90.79    5.50
  -7   9   0   14.20    2.90
  -7   9   0   10.50    3.70
   8   9   0   94.99    5.30
  -8   9   0  101.99    5.50
  -8   9   0  103.29    5.50
   9  -9   0  147.99    7.00
  -9   9   0  163.08    7.10
   9   9   0  143.59    6.90
  10   9   0   -0.70    1.70
 -10   9   0    1.40    1.10
 -10   9   0    1.00    1.40
  11   9   0  201.98    8.30
 -11   9   0  201.48    7.90
 -11   9   0  213.08    8.00
   0  10   0   19.30    2.90
   0  10   0   25.20    4.10
   0  10   0   20.30    2.90
  -1  10   0  227.88    9.50
  -1  10   0  234.88    9.00
   1  10   0  227.88    9.00
   1  10   0  211.48    9.80
  -1  10   0  229.38    9.10
   1  10   0  229.08    9.10
   2  10   0  184.18    7.90
  -2  10   0  189.28    7.90
   2  10   0  187.58    7.70
  -2  10   0  182.88    8.20
  -2  10   0  190.78    7.80
  -3  10   0  652.73   22.80
  -3  10   0  667.33   22.90
   3  10   0  640.94   22.80
  -3  10   0  651.53   23.30
   3  10   0  666.83   22.90
   4  10   0  136.99    6.80
  -4  10   0  133.79    6.40
  -4  10   0  136.79    6.20
  -4  10   0  131.29    6.50
  -5  10   0  205.98    8.10
   5  10   0  182.18    8.30
   5  10   0  191.28    8.20
  -5  10   0  191.78    8.20
  -5  10   0  197.08    8.50
   5  10   0  194.18    8.60
  -6  10   0   84.49    5.00
  -6  10   0   87.29    4.90
  -6  10   0   90.79    6.00
   6  10   0   89.89    5.10
   6  10   0   88.89    7.90
  -7  10   0   22.90    3.10
  -7  10   0   17.80    4.20
   7  10   0   17.90    3.40
  -8  10   0    0.70    2.10
   8  10   0    0.20    1.90
  -8  10   0    1.50    1.30
   9 -10   0   55.49    3.90
   9  10   0   62.29    4.20
  -9  10   0   58.69    3.80
  -9  10   0   55.59    3.90
 -10  10   0    9.70    2.00
  10  10   0    4.40    2.00
 -10  10   0    1.80    1.60
 -11  10   0   51.99    3.80
 -11  10   0   46.60    2.80
   0  11   0    3.90    1.50
   0  11   0   -2.80    2.10
   0  11   0    1.10    1.60
  -1  11   0   73.59    4.20
  -1  11   0   72.39    4.10
   1  11   0   66.79    4.10
   1  11   0   58.29    5.60
   1  11   0   67.19    4.10
   2  11   0  388.56   14.30
   2  11   0  386.26   14.30
  -2  11   0  388.86   14.70
  -2  11   0  382.86   14.30
  -2  11   0  391.76   14.40
  -3  11   0    3.40    1.40
  -3  11   0    8.00    2.90
   3  11   0    3.20    1.60
   3  11   0    4.10    1.50
  -3  11   0    5.70    1.60
   4  11   0  509.95   18.30
   4  11   0  519.35   18.30
  -4  11   0  518.15   18.40
  -4  11   0  510.95   18.40
  -4  11   0  510.25   18.80
  -5  11   0   78.19    4.60
  -5  11   0   69.09    4.60
   5  11   0   82.29    4.80
  -5  11   0   70.39    4.40
   5  11   0   79.39    4.50
   6  11   0   36.50    5.40
  -6  11   0   34.10    3.20
  -6  11   0   41.40    4.50
  -6  11   0   31.10    3.20
   6  11   0   33.30    3.80
   7  11   0  388.96   15.30
  -7  11   0  438.26   15.60
   8  11   0  297.87   12.00
  -8  11   0  311.27   12.20
  -8  11   0  321.27   12.60
   9 -11   0    3.70    1.80
   9  11   0    7.20    2.60
  -9  11   0    5.00    1.10
 -10  11   0  196.68    7.60
 -11  11   0   63.59    3.10
   0  12   0  219.88    9.00
   0  12   0  216.08    8.90
   0  12   0  221.48    9.40
   1  12   0   88.09    6.00
   1  12   0   91.19    4.90
  -1  12   0   97.59    5.60
   1  12   0   99.09    5.10
  -1  12   0   89.59    4.90
  -1  12   0   98.79    4.90
  -2  12   0   28.80    2.90
  -2  12   0   26.50    3.10
  -2  12   0   33.10    3.80
   2  12   0   23.40    3.10
   2  12   0   35.50    3.20
   3  12   0   24.00    3.20
   3  12   0   32.30    3.10
  -3  12   0   30.10    3.00
  -3  12   0   27.70    3.20
  -3  12   0   32.20    3.40
  -4  12   0   21.60    3.00
   4  12   0   21.40    3.00
  -4  12   0   27.80    3.60
   4  12   0   20.30    3.20
  -4  12   0   16.70    2.90
   5  12   0   20.70    3.60
  -5  12   0   19.60    2.80
  -5  12   0   18.90    3.20
   5  12   0   13.60    3.10
  -5  12   0   18.80    2.70
  -6  12   0    6.00    3.40
   6  12   0   10.90    3.70
  -6  12   0    8.60    2.60
  -6  12   0   13.60    2.50
  -7  12   0   53.89    3.80
  -8  12   0   67.69    3.80
  -9  12   0    0.40    1.00
 -10  12   0    6.10    1.00
   0  13   0    0.10    1.40
   0  13   0   -3.60    2.10
   0  13   0   -1.80    1.50
   1  13   0   21.50    4.80
   1  13   0   33.20    3.70
  -1  13   0   28.60    2.90
  -1  13   0   27.40    3.70
   1  13   0   29.90    2.80
  -1  13   0   27.10    3.00
  -2  13   0   38.30    3.60
   2  13   0   37.40    3.20
  -2  13   0   38.00    3.10
   2  13   0   35.00    3.30
  -2  13   0   33.90    3.20
  -3  13   0  136.29    6.30
  -3  13   0  141.79    6.30
   3  13   0  142.79    6.40
  -3  13   0  145.79    6.70
   3  13   0  144.39    6.30
  -4  13   0   86.89    4.70
  -4  13   0   95.49    5.10
   4  13   0   89.49    4.60
   4  13   0   99.49    4.90
  -4  13   0   87.99    4.90
  -5  13   0   90.09    5.00
  -5  13   0  107.59    6.90
   5  13   0   98.59    4.80
  -5  13   0  108.29    7.10
   5  13   0   94.99    5.00
  -6  13   0    1.30    1.20
   6  13   0    1.50    1.70
  -6  13   0   -0.20    2.10
  -7  13   0    5.70    2.00
   8 -13   0   13.20    2.40
  -8  13   0   11.10    2.70
  -9  13   0   19.20    1.90
   0  14   0  352.86   13.00
   0  14   0  351.66   13.30
   1  14   0    1.80    1.30
   1  14   0   -0.50    1.30
  -1  14   0    0.00    1.30
  -1  14   0    3.20    1.30
   2  14   0    0.00    1.30
  -2  14   0   -0.50    1.40
  -2  14   0    1.00    1.30
   2  14   0    1.40    1.40
  -3  14   0   84.59    4.70
   3  14   0   82.99    4.30
   3  14   0   83.09    4.30
  -3  14   0   84.99    4.70
  -4  14   0  184.98    7.60
   4  14   0  197.78    7.70
  -4  14   0  186.18    7.70
   4  14   0  196.08    7.60
  -4  14   0  195.08    8.10
  -5  14   0   21.70    2.40
   5  14   0   20.40    2.60
   5  14   0   22.60    3.00
  -5  14   0   19.80    2.20
  -5  14   0   20.70    2.60
  -6  14   0  468.15   16.70
  -8  14   0   58.79    2.90
   0  15   0    1.20    1.10
   0  15   0   -0.50    1.10
   0  15   0   -2.30    2.20
  -1  15   0   21.20    2.20
  -1  15   0   26.60    3.50
   1  15   0   22.60    2.30
  -1  15   0   23.00    2.20
   1  15   0   21.90    2.30
  -2  15   0   45.50    2.90
   2  15   0   45.90    2.90
  -2  15   0   45.40    2.90
   2  15   0   45.20    3.00
  -2  15   0   49.30    3.60
   3  15   0  227.48    8.50
   3  15   0  216.48    8.40
  -3  15   0  227.88    8.60
  -3  15   0  217.78    8.50
  -3  15   0  225.08    8.80
  -4  15   0  450.55   16.00
  -4  15   0  462.85   16.10
   4  15   0  447.36   15.60
  -4  15   0  452.15   15.70
   4  15   0  440.06   15.60
  -5  15   0   53.49    3.10
   5  15   0   53.19    3.20
  -6  15   0   64.19    3.30
  -7  15   0  171.08    6.40
   0  16   0   56.29    3.60
   0  16   0   49.60    3.40
   1  16   0   11.50    1.90
  -1  16   0   11.20    1.70
  -1  16   0   11.30    1.70
   1  16   0   13.70    2.20
  -2  16   0   17.10    1.70
  -2  16   0   16.50    1.90
   2  16   0   16.70    1.80
   2  16   0   15.90    1.90
  -2  16   0   17.80    3.10
   3  16   0   41.00    3.30
  -3  16   0   50.39    3.10
   3  16   0   40.40    2.60
  -3  16   0   43.20    2.50
  -3  16   0   42.00    2.50
  -4  16   0  172.58    6.40
   4  16   0  172.68    6.40
  -4  16   0  170.78    6.60
   4  16   0  169.28    6.30
  -5  16   0   68.29    3.30
   0  17   0   -0.40    0.80
   0  17   0   -0.20    0.90
   1  17   0    1.20    0.90
   1  17   0    1.00    0.90
  -1  17   0    5.20    1.40
  -1  17   0    2.50    0.80
  -2  17   0   24.60    1.80
   2  17   0   23.40    2.00
   2  17   0   26.40    2.00
 -14   0   1    0.00    0.90
  13   0  -1   18.90    3.70
  12   0  -1    1.00    1.70
  11   0  -1   63.29    4.30
  10   0  -1   -0.60    1.50
 -10   0   1    0.70    2.70
  10   0  -1    0.70    1.70
   9   0  -1   33.80    3.80
  -9   0   1   29.70    5.00
   9   0  -1   34.00    3.10
   8   0  -1    0.00    1.10
   8   0  -1    1.60    1.80
   7   0  -1 1208.58   39.90
   7   0  -1 1167.08   41.60
   6   0  -1    0.10    1.10
  -6   0   1   -0.50    2.00
   6   0  -1    1.20    1.40
   5   0  -1  791.22   27.10
   5   0  -1  758.22   26.30
  -5   0   1  802.12   27.20
   4   0  -1    0.50    0.60
  -4   0   1    0.20    0.80
  -3   0   1 1637.24   53.29
   3   0  -1 1606.74   53.19
   2   0  -1    0.20    0.20
  -1   0  -1  989.40   31.20
   1   0   1  913.31   31.10
  -2   0  -1   -0.20    0.40
   2   0   1   -0.10    0.30
  -3   0  -1 3278.87  109.09
   3   0   1 3413.76  109.19
   4   0   1   -0.10    0.70
  -4   0  -1    0.20    0.90
   5   0   1  678.43   23.40
  -5   0  -1  681.93   24.60
   5   0   1  705.93   24.50
   6   0   1    0.10    1.70
   6   0   1    0.20    1.20
   7   0   1  161.18    6.70
   7   0   1  146.99    7.20
   8   0   1    0.80    1.30
   9   0   1 1223.98   41.70
  10   0   1   -1.80    1.80
  11   0   1  184.18    8.10
  12   0   1    4.10    2.20
 -12   0  -1   -1.00    1.10
 -13   0  -1   14.00    2.10
 -14   0  -1    0.40    1.00
 -14   1   1    7.30    1.60
 -13   1   1   28.30    2.60
  13   1  -1   27.40    3.30
  12  -1  -1    1.00    2.00
  12   1  -1    2.70    1.60
  11  -1  -1  261.97   10.70
  11   1  -1  255.17   10.60
 -11   1   1  261.57   11.80
  10  -1  -1  406.86   14.60
  10   1  -1  386.06   14.70
 -10   1   1  361.66   14.40
  10   1  -1  380.26   14.50
   9  -1  -1  728.83   24.90
   9  -1  -1  712.03   24.90
   9   1  -1  717.73   25.00
   9   1  -1  733.23   25.00
  -9   1   1  648.14   24.70
   8  -1  -1   -0.10    1.30
   8  -1  -1    0.50    1.80
   8   1  -1   -0.30    2.00
   8   1  -1    0.00    1.20
   7  -1  -1   40.90    2.90
   7  -1  -1   38.10    5.70
   7   1  -1   38.20    5.70
   7   1  -1   37.20    3.20
  -6  -1   1  188.18    9.50
   6  -1  -1  224.28    9.20
   6  -1  -1  204.58    7.90
   6   1  -1  214.08    9.10
  -6   1   1  195.88   10.50
   6   1  -1  208.08    8.00
   5  -1  -1  726.93   31.10
  -5  -1   1  887.11   29.60
  -5   1   1  860.31   29.80
   5   1  -1  917.01   29.60
   5   1  -1  896.91   28.90
  -4  -1   1 1680.73   54.99
   4  -1  -1 1670.93   55.19
  -4   1   1 1679.53   55.29
   4   1  -1 1626.84   54.99
  -3  -1   1  248.18    9.10
   3  -1  -1  246.68    9.20
   3   1  -1  264.17    9.10
  -3   1   1  257.27    9.30
   2  -1  -1 4585.04  135.99
   2   1  -1 3776.32  135.29
   1  -1  -1  721.13   25.20
  -1  -1   1  807.52   25.00
  -1   1   1  770.72   25.30
   0  -1  -1  186.98    7.10
   0  -1   1  214.88    6.90
   0   1  -1  212.28    6.90
  -1  -1  -1  152.18    5.30
   1  -1   1  150.58    5.20
   1   1   1  132.79    5.20
  -1   1  -1  148.09    5.30
  -2  -1  -1 1052.99   33.70
   2  -1   1 1003.60   33.70
  -2   1  -1 1052.29   33.70
   2   1   1  961.30   33.60
   3  -1   1 6767.32  231.88
   3   1   1 7529.05  232.38
  -4  -1  -1 1001.40   34.40
   4  -1   1 1016.20   34.30
  -4   1  -1 1025.50   34.40
   4   1   1 1005.80   34.30
   5  -1   1  201.18    8.00
   5  -1   1  219.48    8.90
  -5  -1  -1  201.28    9.00
  -5   1  -1  205.78    9.20
   5   1   1  193.58    7.80
   5   1   1  210.38    8.80
   6  -1   1   59.09    4.90
   6  -1   1   54.79    3.40
   6   1   1   51.39    5.10
   6   1   1   50.39    3.10
   7  -1   1   22.00    3.80
   7  -1   1   27.90    2.80
   7   1   1   22.40    4.20
   7   1   1   26.90    2.50
   8  -1   1    2.30    1.40
   8   1   1    0.50    1.30
   8   1   1   -2.10    1.90
   9  -1   1  123.39    6.00
   9   1   1  118.09    5.90
  10  -1   1  237.48   12.40
  11  -1   1   -3.10    2.20
  11   1   1   -2.50    1.60
  12   1   1   18.60    3.10
 -12   1  -1   23.90    2.60
 -13  -1  -1    2.10    1.10
 -13   1  -1    0.30    1.00
  13   1   1    0.40    3.60
 -14  -1  -1    2.50    1.20
 -14   1  -1    1.80    1.00
 -14  -2   1   -1.60    1.00
 -14   2   1   -0.20    1.00
 -13   2   1   52.89    4.00
  13   2  -1   48.30    3.60
  12  -2  -1    4.40    3.00
  12   2  -1   17.40    2.60
  11  -2  -1  223.08    9.40
  11   2  -1  219.28    9.40
 -11   2   1  219.08    9.20
  10  -2  -1  290.77   11.20
  10   2  -1  268.47   11.10
  10   2  -1  293.97   11.60
 -10   2   1  259.77   11.00
   9  -2  -1  253.47   10.00
   9   2  -1  254.37   10.10
  -9   2   1  236.28   10.00
   9   2  -1  247.58   10.10
   8  -2  -1   13.00    3.30
   8   2  -1   13.70    2.30
   8   2  -1    9.30    2.10
  -8   2   1    8.80    2.00
   7  -2  -1  609.84   20.70
   7  -2  -1  607.24   24.00
   7  -2  -1  587.94   21.20
   7   2  -1  575.84   22.70
   7   2  -1  591.74   20.80
   6  -2  -1  114.29    6.30
   6  -2  -1  104.99    4.90
  -6  -2   1  102.99    6.90
   6   2  -1  115.49    4.90
   6   2  -1  106.29    5.90
   5  -2  -1 1890.71   60.89
  -5  -2   1 1816.42   60.69
   5   2  -1 1836.72   60.69
  -5   2   1 1755.42   60.99
   5   2  -1 1800.92   59.89
   4  -2  -1 3182.88  103.39
  -4  -2   1 3164.98  103.19
   4   2  -1 3096.39  103.19
  -4   2   1 3175.38  103.59
  -3  -2   1 3054.39   98.19
   3  -2  -1 3005.20   98.39
  -3   2   1 3103.49   98.59
   3   2  -1 2884.71   98.09
   2  -2  -1  154.88    6.00
  -2  -2   1  163.38    5.80
  -2   2   1  159.88    6.20
   1  -2  -1    5.50    0.90
  -1  -2   1    7.50    0.90
  -1   2   1    7.00    1.10
   0  -2   1 1650.43   54.29
   0  -2  -1 1637.34   54.59
   0   2   1 1685.03   54.59
   0   2  -1 1688.73   54.29
  -1  -2  -1  239.88    8.20
   1  -2   1  225.88    8.20
  -1   2  -1  226.18    8.20
  -2  -2  -1    1.80    0.50
   2  -2   1    1.10    0.50
   2   2   1    1.50    0.50
  -2   2  -1    2.00    0.60
   3  -2   1   95.89    4.40
  -3  -2  -1   97.79    4.40
  -3   2  -1   98.69    4.60
   3   2   1   95.59    4.40
  -4  -2  -1 2485.25   80.89
   4  -2   1 2398.86   80.79
   4   2   1 2468.25   80.89
  -4   2  -1 2560.74   81.19
   4   2   1 2340.97   80.09
  -5  -2  -1 1064.79   38.60
   5  -2   1 1188.08   38.70
   5   2   1 1109.29   37.50
  -5   2  -1 1081.29   39.00
   5   2   1 1172.78   38.70
   6  -2   1  176.88    8.70
   6  -2   1  161.18    7.00
   6   2   1  171.78    8.60
   6   2   1  170.68    6.90
   7  -2   1 2075.19   67.89
   7   2   1 2020.50   68.09
   7   2   1 2072.39   68.09
   8  -2   1   12.50    2.90
   8   2   1   11.10    3.60
   8   2   1   14.40    3.60
  -8   2  -1   12.50    3.00
   9  -2   1   83.49    5.00
   9   2   1   73.39    5.00
   9   2   1   88.49    4.80
  10   2   1   35.20    3.60
  11   2   1    2.20    1.60
  12   2   1   18.70    2.90
 -12   2  -1   16.40    2.40
 -13  -2  -1   88.79    4.20
 -13   2  -1   92.79    4.30
  13   2   1   86.19    5.30
 -14  -3   1    7.30    2.10
 -14   3   1    5.20    1.60
  13   3  -1   24.40    2.90
 -13   3   1   26.00    2.30
 -12   3   1   47.30    4.70
  12   3  -1   50.59    4.30
 -12   3   1   43.40    3.40
  11   3  -1    2.90    1.60
 -11   3   1    9.40    3.40
  11   3  -1    3.10    1.50
  10  -3  -1   91.39    5.50
 -10   3   1   85.49    5.30
  10   3  -1   99.19    5.60
  10   3  -1   96.39    5.40
   9  -3  -1   18.80    3.50
   9   3  -1   16.00    4.00
   9   3  -1   19.50    2.70
  -9   3   1   15.40    3.60
   8  -3  -1 1221.78   40.70
   8   3  -1 1202.08   40.80
  -8   3   1 1166.48   40.70
   8   3  -1 1238.08   41.00
   7  -3  -1   26.80    3.90
   7  -3  -1   29.00    3.00
   7   3  -1   19.20    4.60
  -7   3   1   24.60    4.40
   7   3  -1   23.80    2.40
   7   3  -1   25.70    7.80
   6  -3  -1  586.44   21.10
   6  -3  -1  606.74   22.70
   6   3  -1  632.04   22.50
   6   3  -1  628.44   21.30
  -5  -3   1  513.65   19.20
   5  -3  -1  563.14   19.40
   5   3  -1  536.55   18.30
   5   3  -1  533.55   19.10
  -5   3   1  505.85   19.90
  -4  -3   1   42.60    3.00
   4  -3  -1   43.20    3.10
   4   3  -1   40.20    2.90
  -4   3   1   43.40    3.50
   3  -3  -1  868.01   30.70
  -3  -3   1  972.60   30.50
  -3   3   1  881.71   31.00
  -2  -3   1  508.15   17.60
  -2   3   1  524.85   18.10
   1  -3  -1    0.50    0.50
  -1  -3   1    0.10    0.50
  -1   3   1    0.00    0.70
   0  -3   1  965.10   31.80
   0  -3  -1  923.11   32.00
   0   3   1  947.11   32.10
   0   3  -1  988.20   31.90
   1  -3   1    5.10    1.20
  -1  -3  -1    5.50    1.50
  -1  -3  -1    4.00    1.10
  -1   3  -1    5.90    1.30
  -2  -3  -1 1136.39   37.40
   2  -3   1 1075.89   37.10
  -2   3  -1 1127.29   37.40
   3  -3   1  482.95   17.80
  -3  -3  -1  511.55   17.90
  -3   3  -1  520.75   18.10
  -4  -3  -1 1254.17   42.90
   4  -3   1 1324.07   42.90
   4   3   1 1232.28   42.80
  -4   3  -1 1293.57   43.30
   4   3   1 1227.98   42.00
  -5  -3  -1  258.27   12.00
   5  -3   1  293.87   11.40
   5   3   1  263.97   11.20
   5   3   1  269.97   10.10
   6  -3   1   66.09    6.40
   6  -3   1   63.29    4.50
   6   3   1   75.39    3.90
   6   3   1   75.99    6.80
   7  -3   1  977.70   31.90
   7  -3   1  808.32   29.60
   7   3   1  858.61   30.10
  -7   3  -1  814.22   30.00
   7   3   1  912.11   30.10
   8  -3   1   32.50    4.00
   8  -3   1   23.20    5.30
   8   3   1   37.40    4.20
  -8   3  -1   38.20    4.60
   8   3   1   30.00    2.90
   9   3   1   69.89    4.80
  -9   3  -1   56.39    5.30
   9   3   1   74.59    4.40
 -10   3  -1   64.69    6.60
  10   3   1   64.69    4.30
  11   3   1   50.29    3.80
 -11   3  -1   54.69    3.80
 -12   3  -1   37.40    3.20
  12   3   1   38.20    3.30
 -13  -3  -1   15.10    3.80
  13   3   1    4.20    2.10
 -13   3  -1    9.30    1.70
 -14   4   1    8.10    1.60
  13   4  -1   47.30    3.40
 -13   4   1   51.39    3.20
 -12   4   1   19.00    3.50
 -12   4   1   20.00    2.50
  12   4  -1   18.30    2.70
  11   4  -1   30.00    3.50
 -11   4   1   34.30    3.60
  11   4  -1   29.40    2.90
  10   4  -1   54.99    4.20
 -10   4   1   58.49    4.10
  10   4  -1   53.59    4.20
   9   4  -1  759.42   26.70
  -9   4   1  743.13   26.20
   9   4  -1  756.72   26.30
   8  -4  -1   46.10    4.30
   8   4  -1   41.60    4.40
  -8   4   1   43.30    3.90
   8   4  -1   46.60    3.30
   7  -4  -1   78.59    4.80
  -7   4   1   75.99    4.80
   7   4  -1   80.79    4.20
   7   4  -1   76.09    5.60
   6  -4  -1  664.93   24.30
   6  -4  -1  724.43   26.30
   6   4  -1  743.83   24.50
  -5  -4   1    4.40    1.90
   5  -4  -1    3.60    1.40
   5   4  -1    8.00    1.80
  -4  -4   1    0.00    1.10
   4  -4  -1    1.70    1.30
  -4   4   1    0.50    1.50
   4   4  -1    1.10    1.10
  -3  -4   1  163.68    6.40
   3  -4  -1  142.29    6.50
  -3   4   1  148.49    7.00
   2  -4  -1  474.55   17.70
  -2  -4   1  521.75   17.40
  -2  -4   1  510.95   17.80
   1  -4  -1   54.29    3.20
  -1  -4   1   58.59    3.10
  -1   4   1   56.19    3.50
   0  -4  -1  519.45   18.50
   0  -4   1  552.44   18.30
   0   4   1  471.35   19.10
   0   4  -1  554.24   18.40
   1  -4   1  103.69    4.60
  -1  -4  -1   96.39    5.00
  -1   4  -1   99.79    4.80
   2  -4   1    2.70    1.00
  -2  -4  -1    1.60    0.70
  -2   4  -1    2.40    1.10
   3  -4   1 1013.20   35.10
  -3  -4  -1 1024.20   35.20
  -3   4  -1 1059.79   35.70
  -4  -4  -1 1159.18   39.70
   4  -4   1 1218.48   39.70
  -4   4  -1 1102.39   40.10
   4   4   1 1142.99   38.60
   5  -4   1  931.61   33.10
   5   4   1  940.41   31.70
   6   4   1   47.60    3.10
   7   4   1   48.60    5.30
   7   4   1   55.19    3.50
  -7   4  -1   48.00    4.50
   8  -4   1  371.46   13.90
   8   4   1  391.46   14.20
   8   4   1  365.76   14.00
  -8   4  -1  350.46   13.90
   9   4   1  269.47   10.80
   9   4   1  277.37   11.10
  -9   4  -1  257.57   10.80
 -10   4  -1    5.80    2.00
  10   4   1    9.90    2.60
 -10   4  -1    5.00    1.50
  11   4   1   80.39    5.30
 -11   4  -1   92.49    5.10
  12   4   1   30.10    3.60
 -12   4  -1   27.20    2.60
 -13  -4  -1  105.89    7.10
  13   4   1  117.89    5.60
 -13   4  -1  116.49    5.20
 -13   5   1   12.60    1.90
  13   5  -1   16.30    2.60
 -12   5   1  126.89    6.00
 -12   5   1  129.69    5.80
  12   5  -1  123.69    6.00
 -11   5   1   14.60    3.10
 -11   5   1   14.90    2.60
  11   5  -1   11.80    3.30
  10   5  -1    3.60    1.90
 -10   5   1    8.90    2.90
  10   5  -1    6.70    2.30
   9   5  -1  349.57   13.40
  -9   5   1  332.97   12.90
   9   5  -1  337.17   13.00
  -8   5   1  236.38    9.40
   8   5  -1  236.68    9.50
   8   5  -1  215.78    9.60
   7   5  -1    0.10    1.10
  -7   5   1    0.70    1.40
   7   5  -1    2.10    2.40
   6   5  -1  183.38    7.30
  -6   5   1  170.88    7.70
   5  -5  -1 1143.79   39.00
  -5  -5   1 1033.30   38.80
   5   5  -1 1166.08   37.40
   4  -5  -1  145.09    6.90
  -4  -5   1  125.09    6.70
   4   5  -1  137.19    5.60
  -4   5   1  118.89    8.60
  -3  -5   1  159.48    7.40
   3  -5  -1  160.38    7.10
  -3  -5   1  164.68    7.00
  -3   5   1  142.99    7.90
   2  -5  -1 2309.37   78.49
  -2  -5   1 2462.55   78.19
  -2  -5   1 2387.86   78.59
  -2   5   1 2328.67   78.99
   1  -5  -1  286.07   11.20
  -1  -5   1  292.37   11.10
  -1   5   1  287.07   11.60
   0  -5   1  421.06   14.90
   0  -5  -1  393.46   15.10
   0   5  -1  406.86   15.10
   1  -5   1  798.42   27.80
  -1  -5  -1  815.92   28.30
  -1   5  -1  812.12   28.20
  -2  -5  -1  780.52   28.50
  -2  -5  -1  817.82   28.00
   2  -5   1  825.12   27.90
  -2   5  -1  796.42   28.40
   3  -5   1    3.70    1.40
  -3  -5  -1    1.90    1.50
  -3  -5  -1    0.90    1.50
   3   5   1    4.30    1.20
  -3   5  -1    5.70    2.00
   4  -5   1  769.52   26.90
   4   5   1  734.83   25.60
   5  -5   1   47.80    5.30
   5   5   1   53.99    3.20
  -6   5  -1  168.68    7.50
   6   5   1  170.48    7.20
   7   5   1   15.40    3.30
   7   5   1   18.50    2.30
  -7   5  -1   18.20    3.60
   8  -5   1  398.46   15.00
  -8   5  -1  407.56   15.30
   8   5   1  393.86   15.20
   8   5   1  416.86   15.40
   9  -5   1   88.59    6.00
  -9   5  -1   98.29    5.30
  -9   5  -1   93.99    5.60
   9   5   1  108.39    6.50
   9   5   1   81.09    5.80
  10   5   1   12.00    2.70
 -10   5  -1   14.10    2.70
 -10   5  -1   16.30    3.50
  11   5   1   73.39    4.40
 -11   5  -1   78.09    4.60
 -11   5  -1   62.89    5.30
 -12  -5  -1    2.20    1.80
  12   5   1    0.30    1.50
 -13   5  -1   41.40    2.80
 -13   6   1   16.60    2.10
  13   6  -1    9.50    2.70
 -12   6   1    5.60    1.40
 -12   6   1    3.10    1.10
  11   6  -1   95.59    5.20
 -11   6   1  104.49    5.80
 -11   6   1   99.39    5.20
  10   6  -1  348.37   14.40
 -10   6   1  374.26   14.20
  10   6  -1  383.96   14.00
 -10   6   1  386.86   14.10
  -9   6   1  146.89    6.80
   9   6  -1  154.28    7.20
  -9   6   1  144.49    6.90
   9   6  -1  143.59    7.10
   8   6  -1  215.08    8.80
  -8   6   1  207.28    8.60
   8   6  -1  187.48   11.20
  -8   6   1  200.68    8.70
   7   6  -1  359.86   13.30
   7   6  -1  334.17   13.30
  -7   6   1  347.07   13.10
  -6   6   1   58.59    4.20
   6   6  -1   64.39    3.70
   6   6  -1   59.89    6.40
  -5  -6   1  256.37   13.40
   5   6  -1  254.27    9.70
  -4  -6   1 2083.79   70.69
  -4  -6   1 2170.78   71.59
   4  -6  -1 2041.60   70.99
   4   6  -1 2128.49   69.29
  -3  -6   1  489.75   18.50
  -3  -6   1  513.25   19.10
   3  -6  -1  502.45   18.70
  -3   6   1  512.65   22.20
   3   6  -1  480.35   17.30
  -2  -6   1  259.87   10.70
   2  -6  -1  266.57   11.00
  -2  -6   1  275.37   11.10
  -2   6   1  261.17   11.90
   1  -6  -1  424.16   16.00
  -1  -6   1  431.16   15.80
  -1   6   1  401.16   16.50
   0  -6   1  909.91   31.10
   0  -6  -1  894.11   31.40
   0   6  -1  879.11   31.50
  -1  -6  -1  910.81   32.00
  -1   6  -1  901.01   32.00
  -2  -6  -1  135.29    7.40
  -2  -6  -1  126.99    7.00
   2  -6   1  129.59    6.60
   2   6   1  126.19    5.80
  -2   6  -1  126.49    7.70
   3  -6   1   66.59    5.00
  -3  -6  -1   56.19    5.60
   3   6   1   63.69    3.60
   4  -6   1   19.50    4.70
  -4  -6  -1   10.40    3.10
   4   6   1   12.10    2.20
  -5   6  -1  180.48    8.00
  -5   6  -1  163.08    7.80
  -5   6  -1  160.08    7.50
   5   6   1  174.08    7.10
   6   6   1  616.24   20.90
  -6   6  -1  574.14   20.80
   6   6   1  568.24   20.70
  -6   6  -1  585.04   20.90
  -7   6  -1   30.10    3.60
   7   6   1   29.00    3.00
   7   6   1   32.00    5.40
   8  -6   1  111.49    5.90
  -8   6  -1  111.29    5.80
  -8   6  -1  116.29    5.90
   8   6   1  117.49    5.90
   9  -6   1  103.09    5.60
  -9   6  -1  102.59    5.40
   9   6   1   95.09    5.40
  -9   6  -1  102.39    5.50
   9   6   1   90.89    6.70
 -10   6  -1    2.20    1.60
  10   6   1   -0.80    2.30
 -10   6  -1    0.50    1.40
 -11   6  -1    2.00    1.20
 -11   6  -1    5.00    1.80
  11   6   1    2.70    1.50
 -12   6  -1  139.59    6.50
  12   6   1  138.19    6.20
 -13   6  -1   -0.30    0.80
 -13   7   1   61.19    3.00
 -12   7   1    9.10    2.40
 -12   7   1   11.00    2.10
  12   7  -1   17.00    2.60
  11   7  -1    4.10    1.70
 -11   7   1    6.50    2.40
 -11   7   1    3.20    1.30
  10   7  -1    0.30    1.50
  10   7  -1    2.00    2.30
 -10   7   1    1.80    1.30
 -10   7   1    1.40    1.60
   9   7  -1  135.69    6.70
   9   7  -1  136.59    7.10
  -9   7   1  144.09    6.80
  -9   7   1  151.68    6.90
   8   7  -1   -0.90    2.40
   8   7  -1    2.00    1.40
  -8   7   1   -0.40    1.70
  -8   7   1    0.20    1.40
  -7   7   1   22.80    3.10
   7   7  -1   29.00    2.80
   7   7  -1   25.10    5.10
  -7   7   1   22.90    3.70
   6   7  -1    1.10    3.10
   6   7  -1    1.20    1.40
  -6   7   1    0.00    2.20
  -6   7   1    2.50    2.00
  -5  -7   1   86.59   12.80
  -5   7   1  101.19    5.30
   5   7  -1  104.99    5.00
  -5   7   1   99.69    5.80
   4  -7  -1   37.20    9.40
   4   7  -1   28.70    2.80
  -3  -7   1 1048.40   41.00
   3  -7  -1 1080.69   37.30
  -3  -7   1 1087.89   37.60
   3   7  -1  990.70   35.20
  -2  -7   1  259.97   11.80
  -2  -7   1  279.47   12.10
   2  -7  -1  284.67   12.10
  -1  -7   1  438.86   17.10
   1  -7  -1  450.25   17.40
   0  -7   1  732.93   26.30
   0  -7  -1  724.43   26.60
   1  -7   1    0.40    1.80
  -1  -7  -1    2.70    1.90
  -1   7  -1    0.60    2.90
   2  -7   1   60.89    5.30
  -2  -7  -1   67.69    6.40
   2   7   1   54.09    3.70
  -3  -7  -1  833.12   31.70
   3  -7   1  822.72   30.40
   3   7   1  861.41   28.60
  -4   7  -1  321.67   12.20
  -4   7  -1  328.57   12.40
  -5   7  -1  313.87   12.20
  -5   7  -1  305.87   12.00
   5   7   1  340.67   12.20
  -5   7  -1  322.77   12.40
   5   7   1  319.97   12.20
  -6   7  -1   77.59    4.80
   6   7   1   81.19    4.50
   6   7   1   79.89    5.20
  -6   7  -1   81.19    5.10
   7   7   1   17.20    3.00
   7   7   1   22.60    2.80
  -7   7  -1   17.90    3.10
  -7   7  -1   20.70    3.50
   8   7   1   76.89    4.70
  -8   7  -1   66.49    4.80
  -8   7  -1   72.39    4.70
   9  -7   1    0.30    1.90
   9   7   1   -0.30    2.40
  -9   7  -1   -1.00    1.40
  -9   7  -1    0.50    1.40
 -10   7  -1  205.78    8.60
  10   7   1  184.38    9.20
 -11   7  -1    2.00    1.10
 -11   7  -1    3.90    1.50
  11   7   1    0.60    1.50
 -12   7  -1  122.19    5.10
  12   7   1  120.29    5.50
 -12   8   1   43.10    3.70
  12   8  -1   43.40    3.40
  11   8  -1   13.20    3.00
 -11   8   1    7.90    2.20
 -11   8   1    7.00    2.50
  10   8  -1  428.96   16.60
 -10   8   1  452.25   16.30
 -10   8   1  457.55   16.90
   9   8  -1   57.49    4.10
  -9   8   1   64.69    4.30
  -9   8   1   63.99    4.00
  -8   8   1   16.00    3.30
  -8   8   1   13.50    3.50
  -7   8   1  268.37   10.70
  -7   8   1  265.57   10.80
   7   8  -1  268.07   10.70
   6   8  -1   29.30    3.00
  -6   8   1   16.80    4.50
  -6   8   1   35.60    3.80
  -6   8   1   25.90    3.30
  -5   8   1  380.76   13.90
  -5   8   1  375.06   13.60
  -5   8   1  343.37   14.00
   5   8  -1  349.27   14.00
   5   8  -1  394.76   13.80
   4   8  -1  320.87   12.50
  -4   8   1  333.67   12.20
  -4   8   1  329.37   12.40
   4   8  -1  313.27   12.70
  -4   8   1  314.27   12.50
   4   8  -1  342.87   12.20
  -3  -8   1  532.05   21.30
  -3   8   1  507.85   17.60
   3   8  -1  457.65   19.30
  -3   8   1  489.35   17.80
  -2  -8   1   -1.50    3.30
   2  -8  -1   -2.20    2.80
  -1  -8   1  459.45   18.80
   1  -8  -1  469.55   19.00
   0  -8   1    8.60    2.60
   0  -8  -1    8.50    2.90
  -1  -8  -1  166.98   10.50
   1  -8   1  165.38    9.50
  -2  -8  -1 1590.54   56.49
   2  -8   1 1668.33   55.59
   2   8   1 1609.14   53.09
  -2   8  -1 1586.64   53.09
  -2   8  -1 1543.95   53.49
  -3   8  -1  149.88    7.30
   3   8   1  166.88    6.80
   3   8   1  151.78    7.00
  -3   8  -1  159.48    6.80
  -3   8  -1  155.38    7.10
   3   8   1  161.68    7.40
  -4   8  -1  199.68    8.80
  -4   8  -1  212.58    8.80
   4   8   1  203.58    8.60
   4   8   1  211.88    9.10
  -4   8  -1  217.68    8.50
   4   8   1  227.78    8.70
  -4   8  -1  199.28    9.30
  -5   8  -1   46.70    3.70
  -5   8  -1   38.10    4.30
   5   8   1   38.00    4.20
   5   8   1   43.60    3.30
  -5   8  -1   34.50    4.90
  -5   8  -1   41.60    3.60
   6   8   1   -0.70    2.20
   6   8   1    2.40    1.50
  -6   8  -1    2.70    2.00
  -6   8  -1    1.80    1.90
  -6   8  -1    3.20    1.60
  -7   8  -1  300.87   11.90
   7   8   1  302.67   11.80
   7   8   1  314.87   12.20
  -7   8  -1  298.27   12.00
  -8   8  -1  207.28    8.70
   8   8   1  199.08    8.90
  -8   8  -1  207.58    8.80
   9  -8   1    6.70    1.90
   9   8   1    9.00    2.50
  -9   8  -1    9.30    2.80
  -9   8  -1   13.60    3.00
  10   8   1   64.19    4.60
 -10   8  -1   73.89    4.20
 -10   8  -1   72.49    4.10
  11   8   1   71.79    4.10
 -11   8  -1   71.59    3.80
 -11   8  -1   71.49    3.90
 -12   8  -1   28.20    2.30
 -12   9   1   54.49    3.00
  11   9  -1    8.90    1.90
 -11   9   1   12.50    2.60
 -11   9   1   12.40    2.00
 -10   9   1   82.69    4.40
  10   9  -1   73.99    4.50
 -10   9   1   78.49    4.30
   9   9  -1   62.59    4.30
  -9   9   1   69.39    4.90
  -9   9   1   76.09    4.60
  -8   9   1  239.28    9.90
  -8   9   1  241.28    9.80
   8   9  -1  235.58    9.90
  -7   9   1  152.78    7.30
  -7   9   1  155.08    7.60
   7   9  -1  162.58    7.30
   6   9  -1 1216.38   40.80
  -6   9   1 1171.68   40.80
  -6   9   1 1206.08   40.30
   5   9  -1    5.30    2.10
  -5   9   1    2.30    2.00
   5   9  -1    1.50    2.30
  -5   9   1    1.80    1.40
  -5   9   1    5.10    1.70
   5   9  -1   -1.50    2.70
   4   9  -1  292.57   11.70
  -4   9   1  297.47   11.50
   4   9  -1  301.17   11.40
   4   9  -1  294.07   11.40
  -4   9   1  290.67   11.40
  -4   9   1  301.17   11.20
   3   9  -1  321.57   12.00
  -3   9   1  322.87   12.00
   3   9  -1  334.07   12.10
  -3   9   1  314.67   12.30
  -3   9   1  318.37   11.90
   3   9  -1  304.67   13.70
  -2   9   1  210.08    8.30
  -2   9   1  197.58    8.40
   2   9  -1  207.18    8.30
   2   9  -1  199.18    9.70
   2   9  -1  214.18    8.50
  -2   9   1  210.38    8.80
   1   9  -1   66.09    5.60
  -1   9   1   67.09    4.10
   1   9  -1   58.89    4.20
  -1   9   1   67.39    4.00
  -1   9   1   58.79    5.40
   1   9  -1   68.09    4.30
   0   9  -1 1419.46   46.80
   0   9   1 1405.76   46.80
   0   9  -1 1378.46   47.20
   0   9   1 1413.96   46.80
   0   9  -1 1401.26   46.90
  -1   9  -1    7.30    1.90
  -1   9  -1    6.80    1.80
   1   9   1    9.50    3.00
  -1   9  -1   14.80    3.00
   1   9   1    8.80    1.80
  -2   9  -1  139.69    6.60
   2   9   1  129.09    6.20
   2   9   1  145.79    6.30
  -2   9  -1  127.59    6.10
  -2   9  -1  139.19    6.30
  -3   9  -1   68.69    4.60
   3   9   1   78.79    4.80
   3   9   1   76.99    4.60
  -3   9  -1   76.19    4.90
  -3   9  -1   84.49    6.80
   3   9   1   81.29    4.60
  -3   9  -1   81.19    4.50
  -4   9  -1  226.38    9.00
   4   9   1  230.28    9.10
  -4   9  -1  218.78    9.70
  -4   9  -1  221.88    9.20
   4   9   1  226.08    9.20
   4   9   1  225.88    9.30
  -4   9  -1  223.78    9.30
  -5   9  -1  474.75   17.70
  -5   9  -1  478.45   17.40
   5   9   1  490.75   17.40
   5   9   1  498.15   17.60
  -5   9  -1  487.35   17.70
   5   9   1  461.75   17.50
  -6   9  -1   44.40    3.80
  -6   9  -1   39.70    4.20
  -6   9  -1   51.49    3.70
   6   9   1   42.10    3.60
   6   9   1   43.00    4.00
  -7   9  -1   23.60    3.50
  -7   9  -1   26.20    3.30
   7   9   1   18.20    3.10
   7   9   1   22.40    4.20
  -8   9  -1  124.39    6.10
   8   9   1  108.09    5.90
  -8   9  -1  128.89    6.60
   9  -9   1   10.80    2.90
  -9   9  -1    7.90    2.70
   9   9   1    9.60    2.80
 -10   9  -1  203.78    8.10
 -10   9  -1  197.88    8.00
 -11   9  -1   32.30    2.40
  11   9   1   31.10    3.30
 -11  10   1  251.87    9.30
  10  10  -1    3.20    2.10
 -10  10   1    3.60    1.10
 -10  10   1    6.80    1.90
  -9  10   1   30.40    3.10
   9  10  -1   33.00    3.60
  -9  10   1   27.30    4.00
   8  10  -1   26.90    3.50
  -8  10   1   29.80    3.00
  -8  10   1   22.90    4.70
  -7  10   1   43.10    3.50
   7  10  -1   45.00    4.10
  -6  10   1   43.20    3.60
   6  10  -1   45.60    4.60
   6  10  -1   36.80    4.70
  -6  10   1   39.60    3.60
  -6  10   1   27.90    6.90
   5  10  -1   -1.60    2.30
  -5  10   1    1.80    1.90
  -5  10   1    1.60    1.40
   5  10  -1    3.70    2.00
  -5  10   1    3.70    1.60
   5  10  -1    5.50    3.90
   4  10  -1  228.28    9.30
   4  10  -1  229.68    9.20
  -4  10   1  229.68    9.20
  -4  10   1  231.18    9.70
   3  10  -1   72.69    4.50
   3  10  -1   75.99    6.50
  -3  10   1   71.89    4.30
   3  10  -1   71.69    4.60
  -3  10   1   74.59    4.80
  -3  10   1   81.39    4.50
   2  10  -1   83.19    6.00
   2  10  -1   78.99    4.70
  -2  10   1   94.09    5.20
   2  10  -1   85.39    4.70
  -2  10   1   84.09    4.50
  -2  10   1   83.89    4.80
  -1  10   1  155.88    6.60
   1  10  -1  143.69    6.70
   1  10  -1  150.38    6.70
  -1  10   1  145.39    7.30
   1  10  -1  154.58    7.40
  -1  10   1  157.38    6.70
   0  10   1   26.80    4.90
   0  10  -1   33.90    3.30
   0  10   1   26.30    2.90
   0  10  -1   28.90    3.10
   0  10  -1   28.60    4.00
   0  10   1   27.50    3.10
   1  10   1  259.47    9.90
  -1  10  -1  253.57   10.10
   1  10   1  259.27   10.00
  -1  10  -1  250.67    9.90
  -1  10  -1  254.67   10.40
   2  10   1  312.57   11.70
  -2  10  -1  315.77   11.70
  -2  10  -1  311.47   11.80
  -2  10  -1  303.07   12.10
   2  10   1  303.87   11.70
  -3  10  -1  176.58    7.50
  -3  10  -1  177.38    7.40
   3  10   1  165.58    7.50
  -3  10  -1  172.18    7.80
   3  10   1  170.68    7.40
   4  10   1  145.99    6.60
  -4  10  -1  138.69    6.80
   4  10   1  149.39    7.00
  -4  10  -1  155.88    6.70
   4  10   1  144.69    7.00
  -4  10  -1  148.69    7.90
  -4  10  -1  149.39    7.00
  -5  10  -1  147.09    7.30
   5  10   1  147.19    6.80
  -5  10  -1  139.59    6.80
  -5  10  -1  144.19    6.90
   5  10   1  138.89    6.50
   5  10   1  149.49    7.00
  -5  10  -1  146.79    6.50
  -6  10  -1   15.10    3.10
   6  10   1   15.50    3.40
  -6  10  -1   17.10    3.90
   6  10   1   14.30    3.40
  -6  10  -1   14.20    2.90
   7  10   1   13.70    3.70
  -7  10  -1    3.40    1.40
   7  10   1    4.10    1.90
  -7  10  -1    4.50    1.90
  -8  10  -1   93.99    6.10
   8  10   1  100.49    5.30
  -8  10  -1  105.79    6.10
   9 -10   1    2.70    1.50
   9  10   1    4.60    1.80
  -9  10  -1    4.40    1.20
  -9  10  -1    5.90    1.50
 -10  10  -1   82.79    4.20
 -10  10  -1   82.99    4.10
  10  10   1   88.49    4.70
 -11  10  -1   17.10    2.70
 -11  10  -1   18.80    2.40
 -11  11   1   13.30    1.80
 -10  11   1   26.60    2.20
  -9  11   1   10.10    3.20
   9  11  -1   10.60    3.00
  -8  11   1   69.09    5.50
   8  11  -1   79.39    5.40
  -7  11   1  230.08   10.70
  -6  11   1   56.29    4.90
   6  11  -1   56.29    4.80
  -6  11   1   64.79    4.00
  -6  11   1   61.49    4.30
  -5  11   1   95.89    5.10
  -5  11   1  101.09    5.40
   5  11  -1   98.99    5.50
   5  11  -1   93.89    5.30
  -5  11   1  103.39    5.30
  -4  11   1    1.30    1.70
   4  11  -1    3.60    1.90
  -4  11   1   -0.50    1.50
   4  11  -1    2.40    1.80
  -4  11   1    3.90    1.80
   3  11  -1   87.79    4.70
  -3  11   1   82.79    5.10
  -3  11   1   83.19    4.60
  -3  11   1   84.89    4.80
   3  11  -1   83.19    4.70
  -2  11   1   19.80    3.60
   2  11  -1   18.20    4.10
   2  11  -1   29.10    3.20
   2  11  -1   20.60    3.10
  -2  11   1   26.00    2.90
  -2  11   1   21.70    3.10
  -1  11   1    1.70    1.30
   1  11  -1    2.30    2.30
  -1  11   1    3.60    2.20
  -1  11   1    0.40    1.50
   1  11  -1    0.90    1.40
   0  11  -1  109.19    5.40
   0  11  -1  107.49    5.40
   0  11   1  105.79    5.30
   0  11  -1  124.19    7.90
   0  11   1  111.69    5.40
   0  11   1  112.29    6.60
   1  11   1   40.00    3.20
  -1  11  -1   36.70    3.30
   1  11   1   36.50    3.40
  -1  11  -1   36.20    3.80
  -1  11  -1   37.20    3.30
  -2  11  -1   25.00    2.80
  -2  11  -1   21.20    3.00
   2  11   1   17.10    3.10
   2  11   1   25.30    2.90
  -2  11  -1   22.10    3.50
  -3  11  -1   77.39    4.80
  -3  11  -1   79.19    4.60
   3  11   1   75.99    4.50
   3  11   1   84.29    4.60
  -3  11  -1   80.09    4.50
  -4  11  -1  838.22   28.90
   4  11   1  831.62   28.30
   4  11   1  801.32   28.20
  -4  11  -1  817.62   28.30
  -4  11  -1  819.12   28.30
   5  11   1  109.39    7.20
   5  11   1  106.79    5.70
  -5  11  -1  115.29    5.80
   5  11   1  116.59    5.50
  -5  11  -1  115.89    5.90
  -5  11  -1  112.19    5.50
  -5  11  -1  100.89    6.80
   6  11   1  143.29    7.10
  -6  11  -1  132.79    7.20
   6  11   1  151.08    6.50
  -6  11  -1  154.58    7.30
  -6  11  -1  150.88    7.00
   7  11   1   85.59    5.10
  -7  11  -1   90.19    5.00
  -7  11  -1   86.99    5.40
   7  11   1   82.29    5.10
  -8  11  -1  269.87   10.70
  -8  11  -1  264.27   10.50
   8  11   1  291.67   12.20
   9 -11   1  240.78    8.80
  -9  11  -1  247.68    9.40
  -9  11  -1  233.98    9.10
   9  11   1  227.98    9.60
 -10  11  -1   94.79    4.40
 -10  12   1  161.08    7.20
  -9  12   1   -0.20    0.90
  -8  12   1    0.50    1.00
  -7  12   1  311.37   12.10
  -6  12   1  215.78    8.60
   6  12  -1  163.28    9.80
  -6  12   1  183.78    9.30
  -6  12   1  215.38    8.20
  -5  12   1   65.89    4.20
  -5  12   1   70.69    4.10
  -5  12   1   65.29    4.20
   5  12  -1   67.29    4.60
   5  12  -1   64.79    4.30
   4  12  -1  721.03   24.70
   4  12  -1  723.03   24.70
  -4  12   1  697.23   24.70
  -4  12   1  714.53   25.30
  -4  12   1  702.63   24.70
  -3  12   1   14.70    2.60
   3  12  -1   13.80    2.90
  -3  12   1   20.10    2.90
   3  12  -1   13.30    3.00
  -3  12   1   19.60    3.20
   2  12  -1  160.88    7.00
  -2  12   1  153.88    6.90
  -2  12   1  153.38    6.90
  -2  12   1  159.28    7.50
   2  12  -1  154.48    6.90
   2  12  -1  151.28    7.70
  -1  12   1  224.38    9.80
  -1  12   1  224.08    9.20
   1  12  -1  242.28    9.40
  -1  12   1  233.38    9.30
   1  12  -1  226.78    9.20
   1  12  -1  230.18    9.80
   0  12  -1  108.99    5.50
   0  12   1  114.79    6.80
   0  12   1  117.59    6.50
   0  12  -1  111.79    6.10
   0  12   1  115.09    5.50
   0  12  -1  112.39    5.60
   1  12   1  600.44   20.90
  -1  12  -1  587.14   21.30
   1  12   1  598.24   20.90
  -1  12  -1  588.14   21.00
  -1  12  -1  576.24   20.80
  -2  12  -1    5.40    1.60
   2  12   1   11.00    2.60
   2  12   1   10.40    2.60
  -2  12  -1    8.10    1.60
  -2  12  -1   12.80    2.70
  -3  12  -1    2.10    1.60
  -3  12  -1    4.20    1.30
   3  12   1    4.60    1.60
  -3  12  -1    1.50    1.50
   3  12   1    2.90    1.50
   4  12   1  105.09    5.50
  -4  12  -1  111.29    5.50
  -4  12  -1  104.99    5.80
   4  12   1  116.89    5.30
  -4  12  -1  113.49    6.50
  -5  12  -1    1.30    1.30
   5  12   1   -1.10    1.90
  -5  12  -1    2.10    1.30
  -5  12  -1    3.10    1.80
   5  12   1    2.20    1.50
  -6  12  -1    4.30    2.40
   6  12   1    6.00    1.70
  -6  12  -1    3.60    1.50
  -7  12  -1   54.39    3.50
   7  12   1   52.39    4.10
   8 -12   1    2.50    1.30
  -8  12  -1    1.70    1.10
  -9  12  -1    5.80    1.70
 -10  12  -1   15.70    1.90
  -9  13   1  116.09    5.00
   8 -13  -1    3.30    1.60
  -8  13   1    4.20    1.00
  -7  13   1   33.20    2.70
  -6  13   1    0.70    1.10
  -6  13   1    0.40    1.20
  -6  13   1    1.90    2.00
  -5  13   1   11.10    2.60
   5  13  -1   12.00    3.20
  -5  13   1    8.40    1.90
   5  13  -1    7.70    1.80
  -5  13   1    6.40    1.50
   4  13  -1  212.28    8.40
  -4  13   1  202.78    8.30
  -4  13   1  207.18    8.40
   4  13  -1  205.28    8.40
  -4  13   1  216.28    8.90
   3  13  -1  796.62   27.20
  -3  13   1  783.02   27.10
   3  13  -1  794.32   27.10
  -3  13   1  774.32   27.30
  -3  13   1  784.02   27.60
  -2  13   1   97.29    5.60
   2  13  -1  100.59    5.00
  -2  13   1   94.19    4.90
   2  13  -1  104.29    5.20
   2  13  -1  107.29    6.30
  -2  13   1  100.69    5.20
  -1  13   1    1.10    1.90
   1  13  -1    2.00    2.50
  -1  13   1    1.00    1.30
  -1  13   1    2.30    1.30
   1  13  -1    0.80    1.40
   1  13  -1    1.70    2.10
   0  13  -1   62.19    4.00
   0  13  -1   64.09    4.70
   0  13  -1   62.69    3.80
   0  13   1   59.59    5.40
   0  13   1   63.29    4.00
   0  13   1   66.79    4.00
  -1  13  -1    1.00    1.40
   1  13   1   -0.10    1.50
  -1  13  -1    1.80    1.60
  -1  13  -1    2.70    1.40
   1  13   1    1.30    1.30
  -2  13  -1   37.90    3.20
  -2  13  -1   38.40    3.10
   2  13   1   39.80    3.20
  -2  13  -1   34.00    3.70
   2  13   1   38.50    3.10
   3  13   1  458.75   16.40
   3  13   1  457.25   16.40
  -3  13  -1  463.25   16.50
  -3  13  -1  442.46   16.80
  -3  13  -1  445.76   16.40
   4  13   1   -1.10    1.60
   4  13   1    8.70    2.60
  -4  13  -1    3.50    1.50
  -4  13  -1    1.70    1.30
  -4  13  -1    0.30    1.40
  -5  13  -1  163.88    8.10
  -5  13  -1  149.79    6.70
   5  13   1  166.48    6.60
   5  13   1  157.08    6.70
  -5  13  -1  150.18    7.10
  -6  13  -1   19.50    2.40
  -6  13  -1   15.00    3.80
   6  13   1   16.90    2.70
  -7  13  -1   40.50    2.80
   8 -13   1    7.00    2.10
  -8  13  -1   12.10    1.80
  -9  13  -1   -0.20    0.90
  -8  14   1    7.70    1.60
  -7  14   1   12.00    1.90
  -6  14   1   -1.10    1.10
  -5  14   1  267.87   10.20
  -5  14   1  256.97    9.80
  -5  14   1  257.07    9.70
   5  14  -1  260.97    9.60
   5  14  -1  262.17    9.70
  -4  14   1    1.10    1.20
   4  14  -1    1.40    1.40
  -4  14   1    0.50    1.30
  -4  14   1    3.60    1.20
   4  14  -1    3.50    1.40
   3  14  -1   20.00    2.60
  -3  14   1   18.50    3.90
   3  14  -1   19.80    2.60
  -3  14   1   17.70    3.10
  -2  14   1   -1.60    1.20
   2  14  -1   -0.30    1.50
  -2  14   1   -0.50    1.40
  -2  14   1   -0.40    1.70
   2  14  -1    1.00    1.30
  -1  14   1   82.89    5.60
  -1  14   1   72.99    4.30
   1  14  -1   74.69    4.20
  -1  14   1   67.19    5.40
   1  14  -1   76.79    4.00
   1  14  -1   62.59    5.20
   0  14  -1   -0.20    2.80
   0  14   1    0.10    1.20
   0  14  -1    0.60    1.60
   0  14  -1    1.60    1.30
   0  14   1    0.50    1.30
  -1  14  -1    2.40    1.50
  -1  14  -1    1.30    1.80
  -1  14  -1    0.90    1.30
   1  14   1    2.20    1.40
   1  14   1    2.50    1.30
   2  14   1   -0.30    1.90
  -2  14  -1    2.00    1.40
   2  14   1   -0.90    1.90
  -2  14  -1    3.20    1.40
  -3  14  -1   19.40    2.60
   3  14   1   23.00    2.70
   3  14   1   21.20    2.50
  -3  14  -1   21.30    2.70
  -3  14  -1   20.50    2.80
  -4  14  -1    6.80    2.00
   4  14   1    8.50    2.50
  -4  14  -1    3.40    1.20
   4  14   1    2.20    1.30
  -4  14  -1    4.40    1.30
  -5  14  -1  144.99    6.30
   5  14   1  137.59    5.90
   5  14   1  139.89    5.70
  -5  14  -1  137.79    5.90
  -6  14  -1   47.50    3.00
  -7  14  -1   50.09    3.70
  -8  14  -1   -0.70    0.90
  -7  15   1   23.70    2.00
  -6  15   1    0.80    1.00
  -5  15   1    2.50    1.50
  -5  15   1    2.30    1.10
  -4  15   1    0.80    1.00
   4  15  -1   -1.60    1.30
  -4  15   1    3.00    1.30
  -4  15   1    0.80    1.20
   4  15  -1    0.80    1.40
  -3  15   1  257.17    9.90
  -3  15   1  261.67    9.70
   3  15  -1  259.67    9.50
   3  15  -1  252.27    9.60
  -3  15   1  252.47    9.60
   2  15  -1   81.89    4.00
  -2  15   1   83.69    4.50
  -2  15   1   79.59    4.10
  -2  15   1   91.29    4.70
   2  15  -1   81.59    4.10
  -1  15   1   13.30    4.30
   1  15  -1   12.00    2.10
  -1  15   1   13.80    2.10
  -1  15   1    8.60    1.90
   1  15  -1   11.20    2.30
   1  15  -1   19.40    4.10
   0  15  -1    0.20    1.80
   0  15  -1    1.60    1.20
   0  15   1    1.50    1.10
   0  15   1    0.00    1.10
   0  15  -1    0.00    1.10
  -1  15  -1  155.08    6.60
  -1  15  -1  149.29    6.40
  -1  15  -1  148.19    6.60
   1  15   1  149.99    6.30
   1  15   1  152.98    6.60
  -2  15  -1   73.69    4.00
   2  15   1   64.89    3.60
   2  15   1   66.19    3.50
  -2  15  -1   65.09    3.50
  -2  15  -1   67.49    3.70
  -3  15  -1  148.89    6.40
  -3  15  -1  146.39    6.10
   3  15   1  151.68    6.00
  -3  15  -1  155.08    6.50
   3  15   1  144.79    6.00
   4  15   1   72.49    3.70
  -4  15  -1   77.69    3.70
   4  15   1   73.59    3.60
  -4  15  -1   78.19    4.00
   5  15   1    5.10    1.30
  -5  15  -1    7.70    1.50
  -5  16   1    2.80    1.30
  -4  16   1  140.49    5.30
   4  16  -1  134.99    5.40
  -4  16   1  136.29    5.60
   4  16  -1  133.29    5.60
  -3  16   1  146.99    5.70
   3  16  -1  132.49    5.80
  -3  16   1  140.59    6.10
   3  16  -1  148.99    5.60
  -3  16   1  149.09    5.70
  -2  16   1   39.80    2.50
   2  16  -1   37.60    2.50
  -2  16   1   40.70    2.40
   2  16  -1   37.40    2.40
  -1  16   1   91.29    4.20
  -1  16   1   93.19    4.60
   1  16  -1   82.99    4.10
   1  16  -1   87.39    4.00
   0  16   1    7.60    1.60
   0  16  -1    5.50    1.70
   0  16  -1    9.00    1.80
  -1  16  -1   55.19    2.90
  -1  16  -1   54.39    3.00
   1  16   1   55.99    2.90
   1  16   1   65.49    4.30
  -1  16  -1   52.99    4.80
  -2  16  -1   62.69    3.20
   2  16   1   70.19    3.20
  -2  16  -1   67.09    3.20
   2  16   1   67.69    3.30
   3  16   1   17.40    2.60
  -3  16  -1   12.90    1.70
   3  16   1   10.20    2.90
   4  16   1   61.99    3.00
   4  16   1   57.09    3.50
  -4  16  -1   56.39    3.00
  -4  16  -1   63.49    3.10
  -5  16  -1   34.90    2.40
  -2  17   1    5.70    1.40
   2  17  -1    7.30    2.00
  -2  17   1    7.90    1.50
   2  17  -1    6.30    1.60
  -1  17   1   39.50    2.20
  -1  17   1   39.40    2.20
   1  17  -1   43.10    2.30
   1  17  -1   41.80    2.20
   0  17   1   49.99    2.50
   0  17  -1   55.89    2.60
   0  17  -1   52.39    2.50
   0  17   1   47.00    2.40
  -1  17  -1   67.29    3.00
   1  17   1   67.29    3.00
   1  17   1   66.49    2.90
   2  17   1   25.10    1.90
  -2  17  -1   21.30    1.80
   2  17   1   21.60    1.80
 -14   0   2  166.38    6.80
  13   0  -2   -1.20    2.00
  12   0  -2    2.30    1.70
  11   0  -2    2.30    2.80
 -11   0   2    0.90    2.00
  11   0  -2    1.10    1.50
 -10   0   2   -2.50    1.90
  10   0  -2    2.60    1.60
  10   0  -2   -0.10    1.50
   9   0  -2    3.10    1.70
   9   0  -2    0.60    1.30
   8   0  -2    0.10    2.00
   8   0  -2    5.60    2.00
   7   0  -2   -0.70    2.20
   7   0  -2   -0.40    1.10
   6   0  -2 1734.53   55.29
   6   0  -2 1610.44   54.09
  -6   0   2 1575.14   55.39
   5   0  -2    0.70    0.80
  -5   0   2    0.90    1.10
   5   0  -2   -0.40    1.10
  -4   0   2 1852.91   59.89
   4   0  -2 1778.92   59.69
  -3   0   2   -0.30    0.50
   3   0  -2    0.20    0.40
  -2   0   2  103.89    3.80
   2   0  -2   98.79    3.70
  -1   0   2    1.20    0.40
   1   0  -2    1.80    0.40
   0   0   2 3040.30   98.39
  -1   0  -2    0.00    0.30
   1   0   2   -0.20    0.20
  -2   0  -2 1272.87   41.40
   2   0   2 1230.18   41.30
  -3   0  -2    0.50    0.60
   3   0   2    0.10    0.50
   4   0   2  133.29    6.20
  -4   0  -2  111.99    5.80
   5   0   2    1.00    1.20
  -5   0  -2    2.10    2.00
   5   0   2    1.30    1.20
   6   0   2  251.87   11.80
   6   0   2  260.47    9.80
   7   0   2   -1.80    1.20
   8   0   2  707.63   25.20
   8   0   2  735.43   25.30
   9   0   2    1.20    1.50
  10   0   2    4.90    2.00
  11   0   2    0.50    2.00
  12   0   2   98.29    6.50
 -12   0  -2   92.89    4.80
 -13   0  -2    0.70    1.10
 -14   1   2   -0.20    0.90
  13  -1  -2  108.29    5.90
  13   1  -2  105.49    5.50
  12  -1  -2    8.90    3.10
 -12   1   2    3.40    2.50
  12   1  -2    8.90    2.70
  11  -1  -2   -1.40    1.70
  11   1  -2   -0.30    1.60
  11   1  -2    3.10    1.60
 -11   1   2    1.10    1.80
  10  -1  -2   21.30    3.30
  10  -1  -2   12.90    3.00
  10   1  -2   16.60    3.30
 -10   1   2   18.00    3.70
  10   1  -2   18.30    2.80
   9  -1  -2  251.97   10.20
   9  -1  -2  251.97   10.40
   9   1  -2  257.37   10.30
   9   1  -2  263.87   10.50
   8  -1  -2   94.99    4.60
   8  -1  -2   80.09    5.10
   8   1  -2   89.19    4.60
   8   1  -2   93.09    5.20
   7  -1  -2  628.14   23.20
   7  -1  -2  630.84   21.50
   7   1  -2  587.94   22.80
   7   1  -2  624.54   21.50
   6  -1  -2 1296.57   43.10
  -6  -1   2 1198.78   44.10
   6  -1  -2 1391.26   44.30
   6   1  -2 1318.67   43.20
  -6   1   2 1272.27   44.60
   6   1  -2 1302.97   44.10
  -5  -1   2  272.17   10.60
   5  -1  -2  309.27   10.50
   5  -1  -2  266.37   10.50
   5   1  -2  255.97    9.90
   5   1  -2  280.67   10.50
  -5   1   2  271.87   10.90
  -4  -1   2 1007.10   33.30
   4  -1  -2  984.80   33.40
   4   1  -2  991.10   33.20
  -4   1   2  998.40   33.60
  -3  -1   2 1005.70   33.30
   3  -1  -2 1013.70   33.50
   3   1  -2  984.90   33.20
  -3   1   2 1027.50   33.60
   2  -1  -2 6495.15  209.08
   2   1  -2 6426.66  208.78
   1  -1  -2   33.70    1.70
  -1   1   2   36.20    1.80
   0  -1  -2  325.37   11.00
   0  -1   2  308.17   10.70
   0   1  -2  336.77   10.80
  -1  -1  -2 2527.85   84.09
   1  -1   2 2467.85   83.89
  -1   1  -2 2744.63   83.99
   1   1   2 2593.14   84.09
   2  -1   2  372.26   12.80
  -2  -1  -2  367.26   12.80
   2   1   2  335.17   12.90
  -2   1  -2  391.56   12.90
  -3  -1  -2   16.20    1.90
   3  -1   2   15.30    1.70
  -3   1  -2   18.80    1.90
  -4  -1  -2  547.45   19.60
  -4   1  -2  567.84   19.80
   4   1   2  563.74   19.90
   4   1   2  514.05   18.80
  -5  -1  -2   53.59    6.40
   5  -1   2   54.29    4.10
   5  -1   2   54.09    3.30
   5   1   2   52.09    4.20
  -5   1  -2   56.79    6.40
   5   1   2   53.79    3.10
   6  -1   2   45.20    5.50
   6  -1   2   46.60    3.30
   6   1   2   51.39    5.40
   6   1   2   46.50    3.10
   7  -1   2  702.23   27.10
   7  -1   2  805.12   27.20
   7   1   2  790.52   27.20
   7   1   2  734.83   27.20
   7   1   2  916.11   30.70
   8  -1   2 1220.88   41.20
   8  -1   2 1244.78   41.50
   8   1   2 1204.18   41.30
   8   1   2 1223.28   41.60
   9  -1   2  886.71   31.20
   9   1   2  913.01   31.40
  10  -1   2  629.54   22.30
  10   1   2  610.64   22.30
  11  -1   2    1.40    2.60
  11   1   2   -1.90    1.70
 -11   1  -2    0.70    1.30
 -12  -1  -2  251.47    9.90
 -12   1  -2  255.47   10.00
  12   1   2  255.87   10.30
 -13  -1  -2    1.30    1.40
 -13   1  -2    1.20    1.00
 -14   2   2   36.60    2.30
  13   2  -2    0.50    1.70
  12  -2  -2   67.09    4.60
  12   2  -2   67.79    4.20
 -12   2   2   73.79    4.90
  11  -2  -2   58.59    4.30
  11   2  -2   66.29    4.30
  11   2  -2   61.59    4.10
 -11   2   2   62.99    4.40
  10  -2  -2  247.38    9.80
 -10   2   2  221.48    9.60
  10   2  -2  231.78    9.70
  10   2  -2  239.78    9.90
   9  -2  -2   37.90    3.30
   9  -2  -2   34.90    3.70
  -9   2   2   25.80    3.90
   9   2  -2   34.80    3.00
   9   2  -2   34.40    3.70
   8  -2  -2   34.50    3.80
   8  -2  -2   37.60    3.00
   8   2  -2   36.90    2.90
   8   2  -2   30.40    3.70
   8   2  -2   25.50    7.40
   7  -2  -2   97.29    7.20
   7  -2  -2  101.99    4.70
   7   2  -2   96.79    4.60
   7   2  -2   78.39    6.60
  -6  -2   2 1034.10   37.80
   6  -2  -2 1049.20   36.60
   6  -2  -2 1141.99   38.00
   6   2  -2 1134.39   36.90
  -6   2   2 1126.09   39.80
   6   2  -2 1110.19   37.70
  -5  -2   2 1310.37   43.50
   5  -2  -2 1332.47   43.80
   5   2  -2 1279.57   42.80
  -5   2   2 1261.97   44.00
   5   2  -2 1283.77   43.40
  -4  -2   2  338.77   11.90
   4  -2  -2  331.37   12.30
  -4   2   2  334.07   12.50
   4   2  -2  327.97   11.90
  -3  -2   2  309.37   10.70
   3  -2  -2  300.87   11.10
  -3   2   2  314.17   11.30
   3   2  -2  307.77   10.70
   2  -2  -2 7977.20  258.27
   1  -2  -2 3735.63  121.99
  -1  -2   2 3731.73  121.49
  -1   2   2 3789.32  122.09
   0  -2  -2 1497.05   51.09
   0  -2   2 1513.35   50.29
   0   2  -2 1623.34   50.39
   1  -2   2  224.98    8.10
  -1  -2  -2  220.28    8.30
  -1   2  -2  236.18    8.20
   2  -2   2  847.52   29.00
  -2  -2  -2  880.11   29.10
   2   2   2  850.31   29.10
  -2   2  -2  881.81   29.10
   3  -2   2  350.06   13.00
  -3  -2  -2  365.56   13.10
   3   2   2  368.36   13.20
  -3   2  -2  352.06   13.20
  -4  -2  -2 2678.93   91.59
   4  -2   2 2944.51   91.69
   4   2   2 2621.24   90.69
  -4   2  -2 2786.02   91.89
   4   2   2 2853.51   91.69
   5  -2   2  918.11   31.70
   5  -2   2  945.71   30.90
   5   2   2  832.02   30.40
   5   2   2  905.81   31.70
   6  -2   2 2036.90   67.89
   6   2   2 2051.49   70.09
   6   2   2 2086.59   68.29
   7  -2   2  260.87   11.70
   7  -2   2  286.67   11.10
   7   2   2  301.87   11.00
   7   2   2  273.67   11.10
   7   2   2  265.07   11.90
   8  -2   2 1223.98   40.70
   8  -2   2 1183.68   40.50
   8   2   2 1243.58   41.10
   8   2   2 1159.88   40.60
   9  -2   2 1285.47   42.80
   9  -2   2 1216.88   42.40
   9   2   2 1275.87   43.10
  10  -2   2  174.18   12.20
  10   2   2  158.28    7.50
 -11   2  -2   14.50    2.70
  11   2   2   10.20    2.70
 -12  -2  -2  198.38    8.10
  12   2   2  196.08    8.40
 -12   2  -2  205.98    9.80
 -13  -2  -2   -0.10    1.40
 -13   2  -2    0.80    1.00
 -14   3   2    0.10    0.90
  13   3  -2    1.40    1.50
 -13   3   2    1.50    1.00
 -12   3   2    0.70    1.60
  12   3  -2   -0.40    1.40
  11  -3  -2   -0.60    2.30
 -11   3   2    4.60    1.50
  11   3  -2    2.60    1.40
  11   3  -2    3.30    1.60
  10  -3  -2  597.44   21.50
 -10   3   2  585.74   21.40
  10   3  -2  622.64   21.90
  10   3  -2  598.94   21.50
   9  -3  -2   69.39    4.50
  -9   3   2   58.19    4.40
   9   3  -2   71.19    4.20
   8  -3  -2   50.69    3.60
   8  -3  -2   50.19    4.20
   8   3  -2   50.49    3.40
  -8   3   2   45.90    4.00
   8   3  -2   46.40    4.30
   7  -3  -2  127.29    6.70
   7  -3  -2  132.79    5.80
   7   3  -2  119.79    8.60
   7   3  -2  123.39    6.60
   6  -3  -2  306.87   12.40
  -6  -3   2  286.27   12.30
   6  -3  -2  290.17   10.80
   6   3  -2  300.87   10.90
   6   3  -2  282.77   11.80
  -5  -3   2 1051.69   36.30
   5  -3  -2 1094.19   36.80
   5   3  -2 1074.09   36.20
   5   3  -2 1058.89   35.70
  -5   3   2 1063.49   37.30
   4  -3  -2  107.79    5.20
  -4  -3   2  117.29    5.00
  -4   3   2  107.89    5.70
   3  -3  -2   31.00    2.40
  -3  -3   2   29.50    1.90
  -3   3   2   28.60    2.60
  -2  -3   2 1219.78   40.60
   2  -3  -2 1193.98   40.90
  -2  -3   2 1252.97   40.30
  -2   3   2 1241.68   41.20
  -1  -3   2 8066.49  271.27
   1  -3  -2 8709.83  271.97
   0  -3   2 9060.19  308.17
   0  -3  -2 9999.00  308.87
   1  -3   2    9.50    1.30
  -1  -3  -2    8.30    1.50
  -1   3  -2    7.00    1.30
  -2  -3  -2  624.34   21.60
   2  -3   2  636.84   21.50
  -2   3  -2  618.54   21.80
  -3  -3  -2  288.77   11.10
   3  -3   2  276.47   10.80
  -3   3  -2  297.37   11.30
  -4  -3  -2 1790.42   61.39
   4  -3   2 1897.21   61.29
  -4   3  -2 1834.32   61.59
   4   3   2 1743.33   60.29
   4   3   2 1888.11   61.39
   5  -3   2   65.49    5.20
   5   3   2   64.69    3.50
   5   3   2   64.39    5.30
   6   3   2  378.76   13.90
   7  -3   2   33.90    3.70
  -7   3  -2   21.70    5.60
   7   3   2   25.60    4.60
   7   3   2   26.30    2.60
   7   3   2   18.60    4.80
   8  -3   2   46.20    4.40
  -8   3  -2   36.80    5.80
   8   3   2   48.50    3.40
   8   3   2   41.60    4.50
   9  -3   2  477.45   17.50
   9   3   2  490.75   18.50
  10   3   2  173.38    8.20
 -10   3  -2  183.18    8.00
 -11   3  -2   41.30    3.70
  11   3   2   31.50    3.20
 -12  -3  -2    0.50    1.50
  12   3   2    2.70    1.80
 -12   3  -2    0.90    1.10
 -13   3  -2   15.40    1.80
 -14  -4   2  103.29    4.50
 -14   4   2  112.89    4.50
 -13   4   2    3.10    1.10
  13   4  -2    3.80    1.50
 -13   4   2    3.40    2.00
  12   4  -2   49.60    4.40
 -12   4   2   42.80    3.50
 -12   4   2   46.90    3.30
  11   4  -2  244.18    9.70
  11   4  -2  219.18    9.80
 -11   4   2  242.78    9.50
  10  -4  -2  525.55   19.60
 -10   4   2  506.95   18.80
  10   4  -2  531.45   19.00
   9  -4  -2  595.34   21.40
  -9   4   2  602.54   21.50
   9   4  -2  604.74   21.70
   9   4  -2  614.94   21.60
   8  -4  -2   12.90    3.20
   8   4  -2   15.80    3.60
  -8   4   2   12.80    3.20
   8   4  -2   15.70    2.30
   7  -4  -2    5.40    1.90
   7   4  -2    4.20    2.10
   7   4  -2    7.00    2.00
  -7   4   2   11.40    3.10
  -6  -4   2  123.89    8.60
   6  -4  -2  132.69    5.90
   6  -4  -2  144.39    7.70
   6   4  -2  131.29    5.70
  -5  -4   2    9.60    3.40
   5  -4  -2   16.80    3.30
  -5   4   2   10.20    3.60
   5   4  -2   18.30    2.00
   4  -4  -2   55.59    3.70
  -4  -4   2   50.29    3.30
  -4   4   2   50.89    4.60
   4   4  -2   51.19    3.00
   3  -4  -2  974.70   33.50
  -3  -4   2  970.20   33.30
  -3  -4   2  989.00   32.90
  -3   4   2  990.70   34.00
  -2  -4   2  218.68    7.80
  -2  -4   2  207.68    8.50
   2  -4  -2  205.78    8.70
  -2   4   2  201.08    8.60
  -1  -4   2  763.72   25.80
   1  -4  -2  768.02   26.30
  -1   4   2  757.42   26.50
   0  -4   2 1547.85   50.79
   0  -4  -2 1479.75   51.39
   0   4  -2 1588.24   51.09
  -1  -4  -2 1382.46   46.10
   1  -4   2 1331.07   45.80
  -1  -4  -2 1401.36   46.70
  -1   4  -2 1412.56   46.20
   2  -4   2  595.84   20.20
  -2  -4  -2  558.14   20.40
  -2   4  -2  575.94   20.50
  -3  -4  -2  247.68   10.00
  -3   4  -2  242.48   10.20
   3   4   2  241.98    9.10
   4  -4   2 2851.91   91.89
  -4  -4  -2 2922.91   93.09
   4   4   2 2669.73   90.69
  -4   4  -2 2643.44   92.49
   5  -4   2 1053.69   36.40
   5   4   2 1010.20   34.80
   6   4   2   31.70    2.70
   7  -4   2  108.59    5.80
   7   4   2  110.59    6.30
   7   4   2  102.69    7.00
  -7   4  -2  106.19    6.30
   7   4   2  113.69    5.50
   8  -4   2    4.50    1.90
  -8   4  -2    3.80    2.30
   8   4   2    8.90    2.70
   8   4   2    6.80    2.30
  -8   4  -2    7.30    2.70
   8   4   2    6.60    2.40
   9  -4   2    6.10    2.10
  -9   4  -2    6.60    2.20
  -9   4  -2   10.20    2.70
   9   4   2    9.20    3.10
  10   4   2   38.80    3.40
 -10   4  -2   40.90    3.50
 -11   4  -2    6.20    1.60
  11   4   2   11.80    2.90
 -12  -4  -2  348.47   13.00
  12   4   2  354.36   13.30
 -12   4  -2  364.86   13.20
 -14   5   2    2.20    1.00
  13   5  -2   97.99    4.80
 -13   5   2   98.69    6.30
 -13   5   2   97.89    4.50
 -12   5   2    8.10    2.70
 -12   5   2   10.40    2.20
  12   5  -2   10.90    3.10
 -11   5   2   58.99    4.00
  11   5  -2   64.39    4.00
  11   5  -2   54.89    4.20
 -11   5   2   57.89    3.90
  10   5  -2  125.79    6.40
  10   5  -2  126.39    6.40
 -10   5   2  131.99    6.20
   9   5  -2  100.29    5.60
   9   5  -2  111.99    5.80
  -9   5   2  112.19    5.60
  -8   5   2   96.49    5.20
   8   5  -2   97.69    5.60
   8   5  -2   98.09    6.30
  -7   5   2   76.39    4.80
   7   5  -2   84.99    4.30
   7   5  -2   81.99    5.40
   6   5  -2 1703.33   54.59
  -6   5   2 1577.04   54.59
  -5  -5   2   23.80    4.90
   5  -5  -2   30.00    4.50
   5   5  -2   25.60    2.40
  -4  -5   2  228.88    9.40
  -4  -5   2  228.48   10.00
   4  -5  -2  236.08    9.90
  -4   5   2  205.18   11.00
   4   5  -2  232.48    8.60
  -3  -5   2  269.47   10.10
   3  -5  -2  254.27   10.50
  -3  -5   2  275.17   10.50
  -3   5   2  243.68   11.30
   2  -5  -2   60.39    3.90
  -2  -5   2   60.29    3.70
  -2  -5   2   64.59    3.50
  -2   5   2   56.19    4.70
   1  -5  -2  893.01   30.50
  -1  -5   2  883.61   29.90
  -1   5   2  858.21   30.80
   0  -5  -2    7.50    2.30
   0  -5   2    7.60    2.30
   0   5  -2    6.60    2.40
   1  -5   2  870.01   29.80
  -1  -5  -2  889.11   30.20
  -1  -5  -2  853.01   30.70
  -1   5  -2  886.01   30.40
  -2  -5  -2  232.28   10.10
  -2  -5  -2  213.68    9.50
   2  -5   2  234.08    9.30
   2   5   2  227.48    8.70
  -2   5  -2  237.68   10.00
   3  -5   2  316.27   12.20
  -3  -5  -2  301.07   12.70
  -3  -5  -2  323.07   13.40
  -3   5  -2  299.87   13.00
   3   5   2  301.07   11.20
   4  -5   2   17.70    3.60
   4   5   2   15.70    2.10
   5  -5   2  711.23   27.50
  -5   5  -2  724.43   25.90
   5   5   2  761.42   25.40
  -6   5  -2  136.99    7.00
   6   5   2  148.79    6.50
   6   5   2  151.08    7.10
  -6   5  -2  142.99    6.70
   7   5   2   24.80    4.50
  -7   5  -2   31.50    4.10
   7   5   2   26.70    2.90
  -7   5  -2   34.50    3.30
   8  -5   2  347.47   12.70
   8   5   2  342.37   13.20
  -8   5  -2  327.67   12.90
   8   5   2  324.37   13.00
  -8   5  -2  332.37   13.00
   9  -5   2   -0.30    2.00
  -9   5  -2   -0.90    1.90
   9   5   2   -0.30    1.50
  -9   5  -2    1.70    1.50
 -10   5  -2    8.10    2.50
 -10   5  -2    6.60    2.50
  11   5   2  108.19    5.50
 -11   5  -2  112.39    5.40
 -12   5  -2    0.30    1.10
  12   5   2   -0.60    1.60
 -13   5  -2  220.28    8.10
 -13   6   2   71.19    3.80
 -13   6   2   64.49    3.40
 -12   6   2    7.70    2.40
  12   6  -2    8.70    2.50
 -12   6   2   11.50    2.30
 -11   6   2  204.38    9.70
  11   6  -2  178.18    8.00
 -11   6   2  189.18    8.20
 -10   6   2  103.99    5.40
 -10   6   2  108.69    5.60
  10   6  -2  111.79    5.80
  10   6  -2  108.19    6.00
  -9   6   2   92.99    5.10
   9   6  -2   89.49    5.60
   9   6  -2  104.19    5.40
   8   6  -2   24.50    2.60
  -8   6   2   19.00    3.10
   8   6  -2   18.10    4.90
   7   6  -2    4.90    1.40
   7   6  -2   11.20    3.90
  -7   6   2    6.80    1.60
  -6  -6   2  737.93   30.10
   6   6  -2  708.73   25.70
   6   6  -2  763.52   25.30
  -6   6   2  716.73   25.40
  -5  -6   2  248.68   12.70
   5  -6  -2  264.27   13.00
   5   6  -2  258.47    9.80
  -4  -6   2  333.77   13.90
  -4  -6   2  304.67   13.10
   4  -6  -2  349.67   14.00
   4   6  -2  335.07   12.00
  -3  -6   2 1498.25   50.69
  -3  -6   2 1495.95   50.19
   3  -6  -2 1478.55   50.89
  -2  -6   2   64.99    4.40
  -2  -6   2   60.19    4.20
   2  -6  -2   65.89    4.60
  -2   6   2   54.29    5.70
  -1  -6   2  593.94   20.50
   1  -6  -2  591.44   21.10
  -1   6   2  523.15   21.50
   0  -6  -2  666.03   24.70
   0  -6   2  694.23   24.00
   0   6  -2  679.43   24.50
   1  -6   2 2076.79   69.29
  -1  -6  -2 1963.90   68.89
  -1  -6  -2 2166.38   69.69
  -1   6  -2 2032.20   69.19
  -2  -6  -2   10.20    2.50
   2  -6   2   14.20    3.10
  -2  -6  -2    8.40    2.10
   2   6   2    8.70    2.30
   3  -6   2   87.99    5.80
  -3  -6  -2  113.59    7.50
   3   6   2   87.69    4.50
  -4  -6  -2  213.38   12.70
   4  -6   2  211.98   10.40
   4   6   2  206.58    8.30
  -5   6  -2   54.79    4.30
   5   6   2   54.49    3.40
  -5   6  -2   51.59    4.10
  -5   6  -2   51.89    4.40
   5   6   2   47.80    4.70
  -6   6  -2   13.80    3.30
  -6   6  -2   17.70    3.30
   6   6   2   11.20    2.30
   6   6   2   12.50    2.30
   7   6   2    2.30    1.40
  -7   6  -2    3.80    1.60
   7   6   2    1.30    2.20
  -7   6  -2    3.10    1.80
   8  -6   2    0.30    1.80
  -8   6  -2    1.10    1.70
  -8   6  -2   -0.40    1.50
   8   6   2    0.60    1.60
   8   6   2    3.50    2.50
   9  -6   2  138.59    6.50
  -9   6  -2  133.19    7.90
   9   6   2  126.79    6.60
  -9   6  -2  141.59    6.60
  10  -6   2    0.60    2.30
  10   6   2    0.90    1.50
 -10   6  -2    2.80    2.10
 -10   6  -2    3.20    1.30
 -11   6  -2   30.20    2.80
  11   6   2   31.30    2.90
  12   6   2    3.10    1.60
 -12   6  -2    5.50    1.70
 -13   7   2  155.48    6.00
 -13   7   2  154.68    6.10
  12   7  -2    0.90    1.50
 -12   7   2   -0.20    1.20
 -12   7   2    1.20    1.20
  11   7  -2   24.60    3.50
  11   7  -2   26.60    2.90
 -11   7   2   30.50    3.10
 -11   7   2   26.00    2.90
 -10   7   2  112.09    5.80
  10   7  -2  112.29    5.80
  10   7  -2  110.49    5.80
 -10   7   2  121.29    5.70
  -9   7   2   -0.50    1.40
   9   7  -2    0.20    1.40
   9   7  -2   -1.60    2.10
  -9   7   2   -0.80    1.70
   8   7  -2  179.28    8.20
  -8   7   2  177.68    7.80
  -8   7   2  177.98    8.00
   8   7  -2  189.28    8.10
   7   7  -2  533.75   18.30
   7   7  -2  489.75   18.20
  -7   7   2  503.15   18.20
  -7   7   2  486.05   18.20
  -7   7   2  482.65   18.00
   6   7  -2  372.86   13.10
  -6   7   2  343.27   13.10
  -6   7   2  315.97   13.50
   6   7  -2  350.96   13.50
  -6   7   2  351.76   13.10
  -5  -7   2   39.40   11.60
  -5   7   2   50.49    7.90
  -5   7   2   39.60    3.60
   5   7  -2   42.20    3.10
  -4  -7   2    4.30    3.40
   4   7  -2   10.10    2.60
   3  -7  -2  781.82   28.10
  -3  -7   2  790.22   27.90
  -3  -7   2  730.63   27.30
   3   7  -2  740.63   26.10
   2  -7  -2 1230.08   41.80
  -2  -7   2 1092.49   40.70
  -2  -7   2 1245.98   41.30
   1  -7  -2  319.47   13.90
  -1  -7   2  338.37   13.30
   0  -7   2   52.69    4.50
   0  -7  -2   51.89    5.80
   0   7  -2   53.59    6.30
  -1  -7  -2  547.55   21.20
   1  -7   2  559.84   20.20
  -1   7  -2  523.05   21.50
   1   7   2  529.95   18.80
  -2  -7  -2  112.19    8.60
   2  -7   2  111.79    7.00
   2   7   2  118.39    5.30
  -3  -7  -2    0.60    3.80
   3  -7   2   -0.40    2.60
   3   7   2   -0.30    1.30
  -4   7  -2   74.99    5.10
  -4   7  -2   71.89    4.60
  -4   7  -2   71.59    4.50
   4   7   2   78.79    4.80
   5   7   2  414.36   15.10
  -5   7  -2  432.66   15.10
   5   7   2  437.06   15.40
  -5   7  -2  384.96   15.20
  -5   7  -2  398.06   15.40
  -6   7  -2   15.70    3.20
   6   7   2    9.30    2.10
  -6   7  -2   17.70    3.20
   6   7   2   13.50    3.70
  -7   7  -2    1.90    1.50
   7   7   2    1.80    2.10
  -7   7  -2    3.30    1.50
   7   7   2    6.30    2.40
   8  -7   2  192.78    7.90
   8   7   2  176.18    8.40
   8   7   2  180.58    8.30
  -8   7  -2  185.98    8.20
  -8   7  -2  187.38    8.20
   9  -7   2   30.40    3.40
   9   7   2   27.40    3.00
  -9   7  -2   28.30    3.10
  -9   7  -2   34.30    3.50
  10  -7   2    5.40    2.00
 -10   7  -2    3.40    1.60
  10   7   2    0.80    1.50
 -10   7  -2    0.80    1.20
 -11   7  -2  183.28    7.40
  11   7   2  181.18    7.70
  12   7   2   10.00    3.20
 -12   7  -2   15.30    1.90
 -12   8   2    7.70    2.00
  12   8  -2    1.50    1.70
 -11   8   2   36.20    3.10
 -11   8   2   32.00    2.70
  11   8  -2   33.40    3.10
  10   8  -2  132.99    6.50
 -10   8   2  138.29    6.50
 -10   8   2  149.59    6.80
  10   8  -2  130.09    6.70
   9   8  -2    8.70    2.40
  -9   8   2   14.70    2.70
  -9   8   2   15.20    3.50
   9   8  -2   14.30    3.00
  -8   8   2   15.90    4.30
   8   8  -2   18.50    3.30
   8   8  -2   19.00    4.50
  -8   8   2   19.70    3.10
  -7   8   2   22.20    3.20
   7   8  -2   26.00    5.00
  -7   8   2   32.50    6.60
   7   8  -2   27.10    3.00
   6   8  -2  350.66   12.80
   6   8  -2  325.27   13.20
  -6   8   2  333.57   12.80
  -6   8   2  338.87   12.70
   5   8  -2  142.09    6.30
   5   8  -2  133.89    8.30
  -5   8   2  138.39    6.50
  -5   8   2  136.79    7.40
  -5   8   2  137.99    6.60
  -4  -8   2   51.99   12.50
  -4   8   2   46.80    3.90
   4   8  -2   39.90    5.40
   4   8  -2   47.30    4.10
  -4   8   2   52.79    3.90
  -4   8   2   39.70    4.60
   4   8  -2   57.79    7.40
  -3  -8   2  270.87   14.10
  -3   8   2  274.27   10.50
  -3   8   2  262.77   10.70
   2  -8  -2   46.60   10.30
  -2  -8   2   57.69    6.90
   1  -8  -2   29.60    6.50
  -1  -8   2   37.70    5.60
   0  -8   2    0.90    2.70
   0  -8  -2   -3.50    2.90
   1  -8   2   94.99    7.20
  -1  -8  -2   83.19    9.50
   1   8   2  111.09    7.90
   2  -8   2    2.90    3.40
   2   8   2   15.70    3.50
   2   8   2    2.80    1.70
  -2   8  -2    5.90    1.90
   2   8   2    8.20    2.70
  -2   8  -2    9.40    1.80
  -2   8  -2    6.00    2.00
   3   8   2   20.70    3.00
  -3   8  -2   28.80    3.30
  -3   8  -2   31.90    4.60
  -3   8  -2   31.60    3.60
   3   8   2   24.00    4.10
  -3   8  -2   30.60    3.80
   3   8   2   24.70    3.40
  -4   8  -2   19.20    3.10
   4   8   2   25.20    3.60
  -4   8  -2   15.30    3.80
   4   8   2   13.40    4.10
   4   8   2   18.90    2.70
  -4   8  -2   23.70    4.10
  -4   8  -2   17.90    3.50
  -5   8  -2  377.36   13.60
   5   8   2  372.56   13.90
  -5   8  -2  372.86   14.10
  -5   8  -2  355.66   13.90
   5   8   2  358.96   13.60
  -5   8  -2  365.96   13.90
  -6   8  -2  353.56   13.90
   6   8   2  381.16   14.20
   6   8   2  372.66   13.70
  -6   8  -2  362.26   14.00
  -7   8  -2   25.30    3.40
   7   8   2   23.80    3.80
   7   8   2   28.90    3.10
  -7   8  -2   25.70    3.50
   8  -8   2    9.90    2.90
   8   8   2    7.00    1.60
  -8   8  -2   13.60    2.90
   8   8   2    8.20    2.50
  -8   8  -2   13.90    3.10
   9  -8   2   92.59    5.30
   9   8   2   74.89    4.80
  -9   8  -2   88.89    4.80
  -9   8  -2   88.29    4.90
  10  -8   2   10.00    3.40
 -10   8  -2   11.10    2.40
 -10   8  -2   13.20    2.80
  10   8   2   11.60    2.70
 -11   8  -2    1.80    1.00
 -11   8  -2    0.90    2.00
  11   8   2    1.30    1.60
 -12   8  -2    2.00    1.00
 -12   9   2   56.89    3.00
 -11   9   2   -0.70    1.10
 -11   9   2    0.70    1.60
  11   9  -2   -0.80    1.90
 -10   9   2  222.98    9.00
 -10   9   2  217.98    8.90
  10   9  -2  224.48    9.20
   9   9  -2  265.17   11.00
  -9   9   2  275.47   11.30
  -9   9   2  287.67   11.10
  -8   9   2   49.99    4.90
   8   9  -2   44.40    3.80
  -8   9   2   39.60    4.40
  -7   9   2  251.47   10.10
  -7   9   2  248.28   10.30
   7   9  -2  261.87   10.30
  -6   9   2   72.09    4.50
  -6   9   2   71.79    4.70
   6   9  -2   78.59    4.70
  -5   9   2   43.10    3.70
   5   9  -2   35.60    4.20
   5   9  -2   25.60    5.30
  -5   9   2   33.80    3.40
   5   9  -2   38.20    5.40
  -5   9   2   28.30    4.50
  -4   9   2   95.39    5.00
   4   9  -2   84.69    5.50
  -4   9   2   93.29    5.10
  -4   9   2   92.69    5.30
   4   9  -2   93.99    6.50
   4   9  -2   90.59    5.50
  -3   9   2   74.69    4.90
  -3   9   2   86.39    4.50
   3   9  -2   85.09    4.90
  -3   9   2   73.59    4.70
   3   9  -2   80.09    5.10
   3   9  -2   75.69    5.80
  -2  -9   2   -2.50    6.20
  -2   9   2    2.90    2.20
   2   9  -2    4.40    1.90
  -2   9   2   -0.70    1.80
  -2   9   2    0.90    1.60
   2   9  -2    1.80    1.80
   2   9  -2   -0.40    2.20
  -1  -9   2 1071.99   39.30
   1   9  -2 1093.69   35.80
  -1   9   2 1022.00   36.30
  -1   9   2 1045.40   35.60
   1   9  -2 1037.30   36.10
   1   9  -2 1068.59   35.60
  -1   9   2 1058.89   35.60
   0  -9   2 1025.30   37.50
   0   9  -2  934.11   32.70
   0   9  -2  976.70   32.30
   0   9   2  935.51   32.20
   0   9   2  929.51   32.30
   0   9  -2  921.91   32.30
   1   9   2   14.60    3.10
  -1   9  -2   19.90    3.50
  -1   9  -2   21.20    3.20
  -1   9  -2   15.20    4.30
   1   9   2   20.30    3.20
  -1   9  -2   14.00    3.00
  -2   9  -2  105.79    5.30
   2   9   2  108.59    5.60
   2   9   2  111.29    5.30
  -2   9  -2  100.49    6.90
  -2   9  -2  109.59    5.50
   2   9   2  106.79    5.50
  -2   9  -2  106.39    5.60
   3   9   2   12.10    2.90
  -3   9  -2    8.50    2.80
  -3   9  -2    6.20    1.60
   3   9   2    8.40    1.90
   3   9   2    6.60    1.80
  -3   9  -2   15.30    4.20
  -3   9  -2    8.10    2.00
  -4   9  -2   20.90    3.60
   4   9   2   14.50    3.10
   4   9   2   17.50    3.80
   4   9   2   18.70    3.10
  -4   9  -2   20.20    3.10
  -4   9  -2   24.30    4.00
  -4   9  -2   21.00    3.10
  -5   9  -2  334.67   12.90
   5   9   2  319.57   12.30
  -5   9  -2  335.47   12.50
   5   9   2  334.27   12.70
  -5   9  -2  335.07   12.90
  -5   9  -2  320.67   12.80
   5   9   2  313.97   13.00
   6   9   2   70.09    4.50
  -6   9  -2   71.29    4.70
   6   9   2   71.39    4.50
  -6   9  -2   71.49    4.70
   7   9   2    2.00    1.60
  -7   9  -2    0.60    1.40
  -7   9  -2   -0.60    1.60
   7   9   2   -0.60    1.90
   8  -9   2  162.78    6.80
  -8   9  -2  151.98    7.00
   8   9   2  151.18    7.40
   8   9   2  141.19    7.00
  -8   9  -2  154.08    7.00
   9  -9   2   39.40    3.10
  -9   9  -2   36.70    3.10
   9   9   2   40.20    3.30
  -9   9  -2   35.50    3.20
 -10   9  -2   27.00    2.80
  10   9   2   30.60    2.90
 -10   9  -2   22.30    2.60
  11   9   2  108.99    6.20
 -11   9  -2   84.49    4.10
 -12  10   2   22.40    2.00
 -11  10   2  154.98    6.60
 -10  10   2    1.50    1.10
  10  10  -2    4.20    2.20
  -9  10   2   47.80    4.30
   9  10  -2   47.40    4.00
  -8  10   2    4.80    1.40
   8  10  -2    3.50    2.10
   7  10  -2   13.60    4.00
  -7  10   2   13.20    2.80
  -7  10   2   20.30    3.40
  -6  10   2  101.59    5.30
   6  10  -2   94.39    6.70
  -6  10   2   85.89    6.20
  -6  10   2  103.39    5.20
   5  10  -2   74.69    5.20
  -5  10   2   79.49    4.50
  -5  10   2   77.99    4.80
  -5  10   2   80.49    4.60
   5  10  -2   63.99    5.30
   4  10  -2   42.40    5.60
   4  10  -2   42.10    4.20
   4  10  -2   44.00    3.90
  -4  10   2   42.30    3.80
  -4  10   2   34.30    4.80
   3  10  -2  192.08    9.00
  -3  10   2  209.18    8.20
  -3  10   2  197.78    8.60
  -3  10   2  198.98    8.30
   3  10  -2  198.48    8.30
   3  10  -2  199.48    8.40
  -2  10   2   27.60    3.10
   2  10  -2   26.10    3.30
  -2  10   2   28.00    4.20
  -2  10   2   23.30    3.10
   2  10  -2   21.20    4.30
   2  10  -2   30.00    3.50
  -1  10   2  111.59    5.30
  -1  10   2  114.19    6.50
  -1  10   2  109.09    5.30
   1  10  -2  110.99    5.50
   1  10  -2  106.69    6.00
   1  10  -2  111.19    5.50
   0  10  -2  106.29    5.80
   0  10   2  111.99    5.30
   0  10  -2  111.99    5.40
   0  10   2  106.49    5.30
   0  10  -2  104.99    5.30
  -1  10  -2    1.70    1.50
  -1  10  -2    1.90    1.60
   1  10   2    2.10    1.50
  -1  10  -2    4.10    1.80
   1  10   2    0.40    1.40
  -2  10  -2  635.44   22.60
  -2  10  -2  631.74   22.20
  -2  10  -2  643.24   22.10
   2  10   2  623.54   22.10
  -2  10  -2  614.24   22.70
   2  10   2  643.34   22.10
   3  10   2  525.65   18.90
  -3  10  -2  535.85   18.70
  -3  10  -2  537.35   19.40
   3  10   2  549.15   20.00
  -3  10  -2  499.25   19.10
  -3  10  -2  523.55   19.10
   3  10   2  485.25   19.30
  -4  10  -2  204.58    8.80
  -4  10  -2  197.18    9.00
   4  10   2  204.78    8.40
   4  10   2  198.68    8.40
  -4  10  -2  196.38    8.40
   4  10   2  199.48    8.70
  -4  10  -2  206.98    8.40
  -5  10  -2    0.80    1.50
  -5  10  -2   12.20    3.60
   5  10   2    2.50    1.70
  -5  10  -2    2.00    1.40
   5  10   2    3.30    1.90
  -5  10  -2    0.30    2.00
   5  10   2    3.00    2.30
   6  10   2  109.29    5.40
  -6  10  -2  108.29    5.80
  -6  10  -2   98.89    9.00
   6  10   2  101.19    5.50
  -6  10  -2  101.69    5.60
   7  10   2   32.70    3.60
   7  10   2   29.60    3.30
  -7  10  -2   34.50    3.80
   8 -10   2  159.08    6.60
  -8  10  -2  152.08    8.80
   8  10   2  148.69    7.00
   8  10   2  149.99    7.20
  -8  10  -2  160.88    6.90
   9 -10   2  531.05   18.20
  -9  10  -2  531.15   18.60
  -9  10  -2  531.95   18.50
   9  10   2  497.75   18.80
 -10  10  -2   10.90    2.30
 -10  10  -2   13.20    2.10
  10  10   2   12.80    3.40
 -11  11   2   56.99    2.90
 -10  11   2    0.40    1.50
  -9  11   2   46.90    3.10
  -7  11   2    4.30    1.40
  -6  11   2   93.59    5.60
  -6  11   2   95.49    5.20
  -6  11   2  103.59    5.20
   5  11  -2  205.78    8.60
  -5  11   2  200.98    8.40
  -5  11   2  214.08   10.00
  -5  11   2  202.68    8.40
   5  11  -2  200.48    8.60
   4  11  -2    0.00    1.90
  -4  11   2    0.40    1.70
  -4  11   2    0.10    1.70
   4  11  -2   -1.00    1.90
   4  11  -2   -3.60    2.50
  -4  11   2   -0.50    1.40
  -3  11   2   30.20    3.70
   3  11  -2   27.00    3.50
   3  11  -2   28.60    3.40
  -3  11   2   28.60    2.90
   3  11  -2   24.70    4.60
  -3  11   2   30.60    3.20
   2  11  -2  123.29    6.80
  -2  11   2  127.19    5.90
   2  11  -2  129.09    6.10
  -2  11   2  127.69    6.60
   2  11  -2  126.79    6.00
  -2  11   2  128.09    6.00
  -1  11   2  126.59    5.90
   1  11  -2  127.19    5.90
  -1  11   2  123.29    6.60
  -1  11   2  125.19    7.00
   1  11  -2  120.49    5.90
   1  11  -2  124.79    6.70
   0  11  -2  140.69    6.10
   0  11  -2  136.29    6.60
   0  11   2  121.09    6.00
   0  11  -2  129.89    6.20
   0  11   2  126.49    5.90
  -1  11  -2    4.20    1.50
  -1  11  -2    1.70    1.60
   1  11   2    2.90    1.50
   1  11   2    2.90    1.40
  -1  11  -2    0.60    1.50
   2  11   2  148.89    6.50
  -2  11  -2  147.09    6.60
  -2  11  -2  148.59    6.70
  -2  11  -2  144.49    7.10
   2  11   2  143.99    6.60
  -3  11  -2   99.29    6.50
   3  11   2  101.89    5.20
  -3  11  -2  101.49    5.10
  -3  11  -2   97.49    5.10
   3  11   2  100.39    5.10
  -3  11  -2   92.09    5.40
  -4  11  -2   23.70    3.00
  -4  11  -2   12.70    3.10
  -4  11  -2   18.60    3.20
   4  11   2   16.20    3.30
  -4  11  -2   14.70    4.50
   4  11   2   17.10    2.90
   5  11   2  239.58    9.30
   5  11   2  212.58    9.70
  -5  11  -2  240.98   10.70
  -5  11  -2  240.48    9.80
   5  11   2  226.68    9.30
  -5  11  -2  237.58    9.40
  -6  11  -2   42.40    3.50
   6  11   2   44.80    3.50
  -6  11  -2   48.90    4.90
   6  11   2   37.80    4.10
  -6  11  -2   47.90    4.00
  -7  11  -2    0.70    1.70
   7  11   2    3.30    1.70
  -7  11  -2    2.00    1.60
   7  11   2   -0.20    2.10
   8 -11   2    3.50    1.20
   8  11   2    2.70    2.20
  -8  11  -2    3.80    1.20
  -8  11  -2   -0.30    1.50
   9 -11   2    4.10    1.40
  -9  11  -2    2.30    1.40
  -9  11  -2    2.40    1.00
 -10  11  -2   18.60    3.50
 -10  11  -2   23.50    2.30
 -10  12   2   42.70    2.50
  -9  12   2   41.70    3.00
  -8  12   2   49.80    3.30
  -7  12   2   15.30    2.70
  -6  12   2  472.45   17.10
  -6  12   2  446.96   16.70
  -6  12   2  476.75   16.70
   5  12  -2  252.37    9.80
   5  12  -2  250.97    9.90
  -5  12   2  243.58    9.70
  -5  12   2  254.77   10.20
  -5  12   2  246.88    9.70
   4  12  -2    6.30    1.80
   4  12  -2    3.30    1.80
  -4  12   2   10.80    3.00
   4  12  -2    6.90    2.90
  -4  12   2    3.00    1.70
  -4  12   2    8.60    2.40
  -3  12   2    0.20    1.70
   3  12  -2    0.30    1.60
   3  12  -2   -0.30    1.60
   3  12  -2   -0.90    2.20
  -3  12   2   -4.60    2.10
  -3  12   2    1.10    1.60
   2  12  -2   37.90    3.40
  -2  12   2   41.40    4.30
  -2  12   2   40.20    3.30
   2  12  -2   30.80    4.30
   2  12  -2   34.50    3.40
  -2  12   2   35.90    3.10
   1  12  -2    3.00    1.60
  -1  12   2    1.60    1.50
   1  12  -2   -2.00    1.80
  -1  12   2   -0.30    1.30
   1  12  -2    0.20    1.50
  -1  12   2   -0.80    2.30
   0  12  -2  548.45   19.00
   0  12  -2  518.25   18.80
   0  12  -2  531.25   19.40
   0  12   2  516.75   18.80
   0  12   2  516.55   18.80
   1  12   2  178.68    7.60
  -1  12  -2  180.08    7.90
   1  12   2  169.28    7.50
  -1  12  -2  175.88    8.10
  -1  12  -2  179.38    7.50
  -2  12  -2   -0.30    1.50
  -2  12  -2   -1.60    1.50
   2  12   2    2.20    1.30
  -2  12  -2    3.80    1.40
   2  12   2   -0.40    1.40
   3  12   2  692.03   23.80
  -3  12  -2  679.93   24.00
   3  12   2  695.53   24.30
  -3  12  -2  675.03   24.50
  -3  12  -2  675.03   24.00
  -4  12  -2  342.07   13.60
   4  12   2  348.77   13.00
   4  12   2  346.87   13.00
  -4  12  -2  352.76   13.20
  -4  12  -2  364.86   13.20
  -5  12  -2  271.17   10.50
   5  12   2  277.77   10.40
  -5  12  -2  269.77   11.00
  -5  12  -2  260.17   10.60
   5  12   2  274.97   10.60
  -6  12  -2   56.89    4.80
  -6  12  -2   44.90    4.40
   6  12   2   49.90    3.40
  -7  12  -2   37.20    3.80
  -7  12  -2   41.10    3.00
   7  12   2   39.80    3.30
   8 -12   2   28.60    2.30
  -8  12  -2   23.40    2.30
  -8  12  -2   25.70    4.20
   9 -12   2    3.10    1.60
  -9  13   2   92.99    4.10
  -8  13   2   63.49    3.70
  -7  13   2   16.20    2.50
  -6  13   2    3.20    1.30
  -6  13   2    2.10    2.00
  -6  13   2    0.90    1.20
  -5  13   2    2.00    1.50
   5  13  -2    5.50    1.90
   5  13  -2   -2.10    1.90
  -5  13   2    2.40    2.10
  -4  13   2  161.38    6.90
  -4  13   2  164.28    7.30
   4  13  -2  163.58    6.90
  -4  13   2  169.78    7.10
   4  13  -2  161.58    7.00
  -3  13   2   65.19    4.80
   3  13  -2   59.89    4.10
   3  13  -2   69.19    4.20
  -3  13   2   67.79    4.50
   3  13  -2   66.49    5.40
  -3  13   2   72.39    3.90
  -2  13   2  131.19    6.60
   2  13  -2  128.49    5.90
   2  13  -2  125.69    6.60
  -2  13   2  122.29    6.80
   2  13  -2  137.29    6.10
  -2  13   2  135.99    6.00
   1  13  -2  144.99    6.30
  -1  13   2  136.89    6.30
   1  13  -2  142.79    6.50
  -1  13   2  148.19    6.40
  -1  13   2  136.19    7.40
   1  13  -2  143.29    7.00
   0  13  -2  952.50   33.00
   0  13   2  975.40   33.10
   0  13   2  953.30   33.10
   0  13  -2  983.60   33.60
   0  13  -2  979.30   33.20
   1  13   2    9.80    2.50
   1  13   2   14.10    2.60
  -1  13  -2    5.20    1.40
  -1  13  -2    8.40    2.80
  -1  13  -2   10.00    3.10
  -2  13  -2 1146.99   39.00
   2  13   2 1140.99   38.40
  -2  13  -2 1126.79   38.40
  -2  13  -2 1102.49   38.30
   2  13   2 1143.69   38.30
   3  13   2  135.09    6.00
  -3  13  -2  127.19    6.00
  -3  13  -2  135.79    6.10
   3  13   2  132.19    5.90
  -3  13  -2  132.19    6.40
   4  13   2  109.29    6.20
  -4  13  -2   90.69    5.60
  -4  13  -2   97.79    5.40
   4  13   2   93.89    5.10
  -4  13  -2   95.19    5.00
  -5  13  -2    0.90    1.50
   5  13   2   -0.40    1.80
  -5  13  -2    0.40    1.20
   5  13   2    2.60    1.30
  -6  13  -2   11.80    2.30
   6  13   2   16.30    2.50
   7  13   2    0.50    2.50
  -7  13  -2    1.20    1.30
   8 -13   2  115.59    4.50
  -8  13  -2  101.49    5.10
  -8  14   2   41.80    2.90
  -7  14   2  115.69    5.00
  -6  14   2   17.40    2.30
  -5  14   2   12.30    2.60
  -5  14   2   13.20    2.20
   5  14  -2    9.20    3.00
  -5  14   2   14.10    2.40
   5  14  -2   16.30    3.40
  -4  14   2   45.30    3.20
   4  14  -2   49.99    3.30
  -4  14   2   51.79    3.50
   4  14  -2   47.30    3.30
  -4  14   2   45.30    3.10
   3  14  -2    9.40    2.50
  -3  14   2    2.30    1.50
   3  14  -2    5.40    1.50
  -3  14   2    6.40    1.70
  -2  14   2   46.60    4.50
   2  14  -2   53.99    4.60
  -2  14   2   58.99    3.70
   2  14  -2   54.19    3.60
  -2  14   2   61.49    3.80
  -1  14   2  107.79    5.40
   1  14  -2  118.09    5.40
   1  14  -2  104.29    5.10
  -1  14   2  104.89    5.30
   0  14  -2    2.50    1.30
   0  14   2    3.40    1.40
   0  14  -2    1.70    1.70
   0  14   2   -0.20    1.30
   0  14  -2   -0.20    2.20
   1  14   2   57.49    3.70
  -1  14  -2   52.79    3.60
   1  14   2   54.59    3.60
  -1  14  -2   56.89    3.90
   2  14   2   96.79    5.20
   2  14   2  108.69    5.00
  -2  14  -2  106.89    5.60
  -3  14  -2   91.79    4.70
  -3  14  -2   99.99    5.20
  -3  14  -2   93.99    5.00
   3  14   2  100.79    4.70
   3  14   2  100.59    4.70
  -4  14  -2   23.70    2.50
   4  14   2   21.60    2.30
   4  14   2   19.90    2.60
  -5  14  -2   27.90    2.50
   5  14   2   27.20    2.40
   5  14   2   24.40    3.30
  -5  14  -2   25.00    2.70
   6  14   2   57.39    3.30
  -6  14  -2   59.39    3.30
   7 -14   2   13.60    1.90
  -7  14  -2   14.60    1.80
  -7  15   2   11.80    1.90
  -5  15   2    8.00    2.20
   5  15  -2   16.30    3.90
  -5  15   2   11.90    1.80
  -5  15   2   12.30    2.30
  -4  15   2    2.20    1.40
   4  15  -2    2.70    1.50
   4  15  -2    2.80    1.30
  -4  15   2    1.10    1.20
  -4  15   2    3.10    1.00
   3  15  -2   16.60    2.30
  -3  15   2   17.20    2.20
  -3  15   2   13.70    3.20
  -3  15   2   20.40    2.10
   3  15  -2   15.60    2.30
   2  15  -2   94.59    5.50
   2  15  -2   90.69    4.20
  -2  15   2   87.59    4.30
   2  15  -2   90.89    4.30
  -2  15   2   82.89    4.30
   1  15  -2    0.40    1.10
  -1  15   2   -1.70    1.10
   1  15  -2    0.40    1.20
   1  15  -2    0.70    1.80
  -1  15   2    0.10    1.00
   0  15  -2   85.99    4.20
   0  15   2   79.69    4.20
   0  15   2   83.79    4.30
   0  15  -2   91.19    4.30
   0  15  -2   89.59    4.80
  -1  15  -2    8.00    2.60
   1  15   2    7.50    2.00
   1  15   2    7.50    2.00
  -1  15  -2    6.20    2.00
  -2  15  -2    3.50    1.10
  -2  15  -2    3.30    1.30
   2  15   2    3.30    1.10
  -2  15  -2    2.70    1.00
   2  15   2    3.50    1.10
  -3  15  -2   81.49    4.20
  -3  15  -2   78.89    4.20
   3  15   2   81.69    3.90
   3  15   2   83.99    3.90
  -3  15  -2   81.79    3.90
  -4  15  -2   -0.60    1.10
   4  15   2    2.00    1.30
   4  15   2    0.40    1.10
  -4  15  -2    0.60    1.10
   5  15   2   16.40    2.20
  -5  15  -2   15.30    2.80
  -5  15  -2   18.40    2.10
   6 -15   2   52.09    2.60
  -6  15  -2   52.09    2.80
  -4  16   2    1.90    1.00
  -4  16   2    2.20    1.10
   4  16  -2   -2.70    1.40
   3  16  -2   56.59    3.00
   3  16  -2   58.89    3.10
  -3  16   2   58.89    2.90
  -3  16   2   63.89    3.00
   2  16  -2   66.79    3.20
   2  16  -2   63.89    3.20
  -2  16   2   66.19    3.50
  -2  16   2   67.59    3.50
  -1  16   2   14.80    2.10
   1  16  -2   17.70    1.90
  -1  16   2   15.30    1.90
   1  16  -2   12.90    2.10
   0  16  -2   58.49    3.00
   0  16  -2   53.59    4.80
   0  16   2   59.89    3.00
   0  16  -2   58.19    3.20
  -1  16  -2   17.10    1.80
   1  16   2   16.80    1.90
   1  16   2   21.60    2.40
  -1  16  -2   20.90    2.60
  -2  16  -2   13.80    2.40
   2  16   2   13.90    1.70
  -2  16  -2   16.40    1.70
   2  16   2   15.40    1.80
   3  16   2   51.49    3.50
   3  16   2   60.99    2.90
  -3  16  -2   57.49    3.40
  -4  16  -2  308.97   10.50
   4  16   2  293.97   10.20
  -4  16  -2  278.77   10.20
  -2  17   2   61.89    2.80
   2  17  -2   67.19    2.90
  -2  17   2   65.99    2.90
   1  17  -2   54.59    2.60
  -1  17   2   50.89    2.50
  -1  17   2   56.19    2.50
   0  17   2   14.50    1.50
   0  17   2   11.90    1.50
   0  17  -2   12.30    1.50
   1  17   2   -0.90    0.90
  -1  17  -2   -0.30    0.80
   1  17   2    2.10    0.90
  13   0  -3    6.50    2.30
  12   0  -3    2.00    1.60
 -12   0   3   -0.70    2.50
  11   0  -3   78.39    4.80
 -11   0   3   77.19    5.00
  11   0  -3   79.79    4.80
  10   0  -3   -1.20    1.60
  10   0  -3   -0.60    1.30
   9   0  -3  312.97   12.30
   9   0  -3  327.07   12.40
   8   0  -3    3.50    1.30
   8   0  -3    3.10    1.90
   7   0  -3 2786.02   91.79
   7   0  -3 2727.13   90.39
   6   0  -3    0.10    1.10
   6   0  -3    1.10    1.30
  -6   0   3    0.20    1.90
   5   0  -3 1822.02   60.39
   5   0  -3 1839.42   59.99
  -5   0   3 1816.52   60.59
  -4   0   3    0.50    0.70
   4   0  -3   -0.50    0.50
   3   0  -3 5535.75  179.28
   2   0  -3   -0.10    0.30
  -2   0   3    1.10    0.30
   1   0  -3 1595.74   53.79
   1   0  -3 1718.33   53.69
   0   0   3    0.20    0.30
   0   0  -3    0.20    0.30
  -1   0  -3  117.89    4.50
   1   0   3  113.79    4.50
  -2   0  -3   -0.10    0.50
   2   0   3    0.80    0.50
  -3   0  -3 1445.56   48.60
   3   0   3 1463.55   48.60
   4   0   3    1.90    1.40
  -4   0  -3    0.70    1.40
   4   0   3    1.50    1.20
   5   0   3  352.36   12.90
   5   0   3  365.56   14.30
   6   0   3   -0.40    1.30
   7   0   3   24.00    2.80
   7   0   3   23.60    3.80
   8   0   3   -0.60    1.60
   8   0   3   -0.30    1.90
   9   0   3    4.30    2.00
   9   0   3    4.40    1.80
 -10   0  -3    1.70    1.40
  10   0   3    0.90    2.00
 -11   0  -3  219.48    9.70
  11   0   3  212.28    9.40
 -12   0  -3   -0.50    1.30
 -13   0  -3  770.42   25.90
  14   1  -3   13.40    4.30
 -14   1   3   22.90    2.00
  13  -1  -3   46.80    3.90
  13   1  -3   54.29    3.60
  12  -1  -3    8.10    2.90
  12   1  -3   12.10    2.70
 -12   1   3    8.70    2.00
 -11  -1   3   68.69    4.70
  11  -1  -3   61.09    4.20
  11  -1  -3   69.19    5.00
  11   1  -3   59.49    4.30
  11   1  -3   61.09    4.40
 -11   1   3   63.39    4.40
  10  -1  -3    2.40    1.50
  10  -1  -3    1.40    1.50
  10   1  -3    1.40    1.40
  10   1  -3    1.10    1.80
   9  -1  -3   20.80    3.40
   9   1  -3   17.60    2.40
   9   1  -3   18.20    3.30
   8  -1  -3    3.40    1.20
   8  -1  -3    2.30    2.00
   8   1  -3    5.30    2.00
   8   1  -3    5.90    2.50
   7  -1  -3  189.38    7.50
   7  -1  -3  189.38    9.20
   7   1  -3  196.98    7.70
   7   1  -3  179.08    9.20
   6  -1  -3   29.50    2.40
   6  -1  -3   28.30    3.40
  -6  -1   3   25.20    4.20
  -6   1   3   25.90    4.60
   6   1  -3   28.50    3.10
   6   1  -3   29.50    2.30
   5  -1  -3  240.88    9.20
   5  -1  -3  230.98    8.70
  -5  -1   3  230.48    9.10
   5   1  -3  224.88    8.60
   5   1  -3  238.28    8.90
  -5   1   3  242.88    9.60
   4  -1  -3 2188.48   73.49
  -4  -1   3 2247.48   73.29
   4   1  -3 2222.18   73.19
  -4   1   3 2303.37   73.79
   3  -1  -3  882.71   29.00
  -3  -1   3  853.01   28.70
   3   1  -3  874.21   28.70
  -3   1   3  877.81   29.20
   2  -1  -3 3851.31  125.49
  -2   1   3 3885.71  125.69
   1  -1  -3  113.19    4.40
   0  -1  -3  553.54   18.40
   0  -1   3  530.25   18.10
   0   1  -3  560.04   18.10
   1  -1   3 3518.45  117.89
   1   1   3 3744.53  118.09
  -2  -1  -3  225.38    8.90
   2  -1   3  238.08    8.80
  -2   1  -3  242.18    8.90
   2   1   3  252.47    9.00
   3  -1   3  114.29    5.20
  -3  -1  -3  114.49    5.30
  -3   1  -3  111.19    5.20
   3   1   3  106.09    5.10
   4  -1   3    6.80    2.30
  -4  -1  -3   10.00    3.10
   4   1   3    7.60    1.40
  -4   1  -3    5.70    1.60
   4   1   3    7.40    2.40
   5  -1   3  135.29    6.00
   5  -1   3  136.59    7.30
   5   1   3  151.88    7.60
   5   1   3  145.19    6.00
   6  -1   3  129.99    5.80
   7  -1   3  235.28    9.30
   7  -1   3  243.38    9.40
   7   1   3  236.58    9.40
   7   1   3  210.18    9.30
   8  -1   3    9.40    2.00
   8  -1   3   13.90    3.00
   8   1   3   12.90    2.60
   8   1   3   13.30    3.80
   9  -1   3  166.88    7.90
   9  -1   3  166.18    7.50
   9   1   3  164.48    7.50
   9   1   3  179.58    7.90
  10  -1   3    1.80    2.50
  10   1   3    2.70    1.80
 -10   1  -3    3.40    1.50
 -11  -1  -3    2.30    1.50
  11   1   3    4.30    2.10
 -11   1  -3    5.30    1.90
 -12  -1  -3   37.10    3.10
  12   1   3   35.20    5.10
 -12   1  -3   37.30    2.90
 -13  -1  -3  334.17   12.20
 -13   1  -3  361.66   12.30
  14   2  -3   32.50    3.50
 -14   2   3   35.50    2.40
  13  -2  -3   63.79    6.50
  13   2  -3   58.09    3.70
 -13   2   3   56.79    4.20
  12  -2  -3   27.50    3.60
  12   2  -3   30.70    3.40
  12   2  -3   22.20    2.90
  11  -2  -3   16.60    3.10
  11   2  -3   11.70    3.10
  11   2  -3    8.60    2.70
 -11   2   3   13.80    3.20
  10  -2  -3  110.49    5.50
  10  -2  -3   97.69    5.50
  10   2  -3  103.89    5.50
  10   2  -3  101.89    5.50
 -10   2   3   95.89    5.40
   9  -2  -3    4.90    1.50
   9  -2  -3    1.10    1.80
   9   2  -3    4.90    1.40
   9   2  -3    5.60    1.80
   8  -2  -3   16.50    2.60
   8  -2  -3   17.10    3.60
   8   2  -3   20.50    3.50
   8   2  -3   18.00    2.30
   8   2  -3   15.70    2.90
   7  -2  -3   72.89    3.90
   7  -2  -3   57.79    6.60
   7   2  -3   78.69    3.90
   7   2  -3   69.89    6.00
   6  -2  -3   27.10    2.30
   6  -2  -3   33.50    3.70
  -6  -2   3   19.00    4.20
  -6   2   3   18.80    5.00
   6   2  -3   26.20    2.30
   6   2  -3   30.90    3.30
  -5  -2   3  458.75   16.70
   5  -2  -3  470.75   16.30
   5  -2  -3  492.95   17.10
   5   2  -3  466.05   16.30
  -5   2   3  469.85   17.50
   5   2  -3  466.35   16.60
  -4  -2   3 1374.16   45.00
   4  -2  -3 1366.96   45.50
  -4   2   3 1364.36   45.80
   4   2  -3 1347.77   45.00
   3  -2  -3 3238.78  104.79
  -3  -2   3 3155.18  104.09
  -3   2   3 3235.98  104.99
   2  -2  -3   16.30    1.50
  -2  -2   3   18.60    0.90
  -2   2   3   18.40    1.80
  -1   2   3 4357.46  141.79
   0  -2  -3 3166.98  100.09
   0  -2  -3 3183.88  100.49
   0  -2   3 2866.31   99.59
  -1  -2  -3   83.99    3.80
   1  -2   3   82.29    3.50
  -1   2  -3   89.09    3.70
  -2  -2  -3 5631.84  172.08
   2  -2   3 5204.08  171.68
  -2   2  -3 5013.40  173.08
   2   2   3 5295.57  171.98
   3  -2   3  953.10   32.30
  -3  -2  -3  990.50   32.50
   3   2   3  881.41   31.70
   3   2   3  950.70   32.40
  -3   2  -3  969.20   32.50
  -4  -2  -3  329.07   13.30
   4  -2   3  354.46   13.00
   4   2   3  322.37   12.10
   4   2   3  345.97   13.20
  -4   2  -3  329.87   13.40
   5  -2   3   56.39    4.10
   5  -2   3   69.89    5.30
   5   2   3   67.89    3.60
   5   2   3   63.29    5.70
   6  -2   3   24.10    3.30
   6   2   3   24.00    2.60
   7  -2   3   34.50    3.70
   7  -2   3   25.70    3.50
   7   2   3   35.90    3.90
   7   2   3   31.50    2.80
   8  -2   3   92.39    5.10
   8  -2   3   88.29    5.50
   8   2   3   88.59    5.10
   8   2   3   86.79    4.90
   9  -2   3  200.68   10.50
   9  -2   3  200.58    8.30
   9   2   3  189.88    8.60
  -9   2  -3  186.08    8.40
   9   2   3  182.48    8.40
  10  -2   3  408.86   15.40
 -10   2  -3  431.16   15.70
  10   2   3  398.86   15.70
 -11  -2  -3    3.70    1.50
  11   2   3    2.40    1.90
 -11   2  -3    2.90    1.40
 -12  -2  -3   92.39    4.60
  12   2   3   86.79    5.20
 -12   2  -3   98.19    4.90
 -13   2  -3    2.80    1.00
 -14   3   3   41.40    2.60
  14   3  -3   44.40    4.00
  13   3  -3    0.80    2.30
 -13   3   3    0.50    1.50
  12  -3  -3   77.59    5.70
  12   3  -3   82.39    4.60
  12   3  -3   95.79    6.10
 -12   3   3   76.29    5.30
  11  -3  -3  697.83   25.30
  11   3  -3  690.03   25.70
  11   3  -3  747.73   25.40
 -11   3   3  736.93   25.20
  10  -3  -3   16.70    3.10
  10   3  -3   17.00    2.90
 -10   3   3   18.70    3.20
  10   3  -3   17.90    3.30
   9  -3  -3  348.47   12.50
   9  -3  -3  343.67   12.60
   9   3  -3  301.17   12.90
  -9   3   3  324.57   12.50
   9   3  -3  339.77   12.80
   9   3  -3  279.57   13.00
   8  -3  -3   65.09    4.60
   8  -3  -3   64.19    4.00
   8   3  -3   63.59    4.50
   8   3  -3   70.99    3.90
   7  -3  -3   54.09    3.40
   7  -3  -3   58.99    7.20
   7   3  -3   53.89    3.30
   7   3  -3   38.70    6.80
   7   3  -3   55.79    4.30
  -6  -3   3  521.25   21.10
   6  -3  -3  599.74   20.10
   6  -3  -3  616.14   21.60
   6   3  -3  609.44   20.30
   6   3  -3  571.54   20.90
   5  -3  -3  799.72   27.50
   5  -3  -3  866.11   28.70
  -5  -3   3  828.72   28.10
  -5   3   3  807.62   29.20
   5   3  -3  794.82   27.60
   4  -3  -3   23.60    2.50
  -4  -3   3   16.80    1.80
  -4   3   3   15.80    3.00
   3  -3  -3  852.61   29.20
  -3  -3   3  871.41   28.40
  -3   3   3  851.01   29.60
   2  -3  -3   86.49    4.20
  -2  -3   3   95.59    3.50
  -2  -3   3   90.79    3.60
  -2   3   3   92.19    4.70
  -1  -3   3 3869.51  127.39
   1  -3  -3 4001.00  128.99
  -1   3   3 3929.11  128.59
   0  -3  -3 1799.72   60.29
   0  -3   3 1734.63   59.09
   0   3  -3 1895.61   59.29
  -1  -3  -3 6524.85  208.08
   1  -3   3 6282.67  207.58
   2  -3   3  276.47   10.00
  -2  -3  -3  261.97   10.30
  -2   3  -3  263.37   10.20
  -3  -3  -3  131.59    6.50
   3  -3   3  145.29    6.20
   3   3   3  137.59    5.80
  -3   3  -3  143.49    6.70
   4  -3   3    0.20    1.40
   4   3   3   -0.60    1.10
  -4   3  -3   -2.20    2.20
   5  -3   3   75.69    6.00
   5   3   3   86.69    4.30
   5   3   3   90.99    6.60
   6  -3   3   -0.30    1.80
   6   3   3    0.00    1.80
   6   3   3    0.90    1.10
   7  -3   3   44.40    3.80
   7   3   3   40.40    3.80
   7   3   3   41.20    3.30
   8  -3   3  235.38    9.90
   8   3   3  250.87   10.10
  -8   3  -3  236.68   10.00
   9  -3   3  129.99    6.40
  -9   3  -3  135.39    8.50
   9   3   3  139.89    6.80
  10  -3   3  107.19    6.10
 -10   3  -3  112.99    5.80
  10   3   3  106.09    5.80
 -11  -3  -3    6.20    1.70
  11   3   3    9.80    2.80
 -12   3  -3   36.00    3.60
  12   3   3   38.00    3.50
 -13   3  -3   50.89    2.70
 -14   4   3    0.40    1.00
 -13   4   3   37.20    3.00
 -13   4   3   37.60    2.70
  13   4  -3   27.10    2.90
 -12   4   3  242.88    9.60
  12   4  -3  240.18    9.90
  12   4  -3  248.38    9.70
  11   4  -3  279.67   11.00
  11   4  -3  261.67   11.20
 -11   4   3  288.07   10.90
  10  -4  -3  492.85   18.20
  10   4  -3  552.34   21.10
  10   4  -3  468.85   18.00
 -10   4   3  478.65   18.00
   9  -4  -3   83.69    5.00
   9   4  -3   85.09    6.80
  -9   4   3   84.59    4.90
   9   4  -3   92.09    4.90
   9   4  -3   90.39    5.20
   8  -4  -3    0.60    1.80
   8   4  -3    0.60    1.90
   8   4  -3   -1.40    3.00
  -8   4   3   -0.20    1.50
   8   4  -3    0.30    1.20
   7  -4  -3  713.23   25.50
   7  -4  -3  764.72   25.20
  -7   4   3  721.83   25.50
   7   4  -3  759.42   25.50
   7   4  -3  712.43   25.60
   6  -4  -3   93.69    6.60
  -6  -4   3  100.29    6.90
   6  -4  -3   97.59    4.70
   6   4  -3  101.99    4.60
   5  -4  -3   48.70    3.20
   5  -4  -3   51.69    4.40
  -5  -4   3   51.69    3.90
  -5   4   3   44.40    7.10
   5   4  -3   47.00    3.00
   4  -4  -3 1152.58   36.10
  -4  -4   3  915.41   36.40
   4   4  -3 1068.19   34.90
  -4   4   3 1049.49   36.70
  -3  -4   3 1345.17   43.60
   3  -4  -3 1324.37   44.50
  -3  -4   3 1326.07   43.90
  -3   4   3 1280.47   44.90
  -2  -4   3   28.00    2.00
   2  -4  -3   21.50    2.40
  -2  -4   3   26.30    1.90
  -2   4   3   25.90    3.00
  -1  -4   3 1185.48   38.00
   1  -4  -3 1124.29   39.00
  -1   4   3 1133.49   39.20
   0  -4   3  800.92   27.10
   0  -4  -3  795.42   28.10
   0   4  -3  825.12   27.40
   1  -4   3  338.67   12.20
  -1  -4  -3  329.77   12.60
  -1  -4  -3  342.37   13.30
  -1   4  -3  345.17   13.30
   2  -4   3 3656.43  121.19
  -2  -4  -3 3646.54  121.69
  -2   4  -3 3819.92  121.79
  -3  -4  -3  635.34   24.30
   3  -4   3  716.93   24.00
   3   4   3  678.53   23.20
  -3   4  -3  680.43   24.50
   4  -4   3 1018.70   35.00
   4   4   3  989.90   33.90
   5  -4   3  545.45   22.00
  -5   4  -3  582.24   20.80
   5   4   3  584.94   20.20
   6   4   3    5.90    1.40
  -6   4  -3   10.70    3.00
   6   4   3    9.20    2.00
  -6   4  -3    5.40    2.60
   7  -4   3  201.08    8.40
   7   4   3  204.58    8.70
  -7   4  -3  207.58    8.70
  -7   4  -3  195.78    9.20
   7   4   3  209.78    8.70
   8  -4   3   43.90    3.70
   8   4   3   39.30    4.30
   8   4   3   35.60    3.30
  -8   4  -3   45.30    3.60
   9  -4   3  223.98    8.80
   9   4   3  205.68    9.40
  -9   4  -3  212.68    9.30
   9   4   3  215.18    9.20
  10  -4   3    0.40    2.20
  10   4   3    1.20    1.50
 -10   4  -3    2.60    1.40
 -11  -4  -3   43.40    5.20
  11   4   3   47.50    3.60
 -11   4  -3   47.90    3.30
 -12   4  -3   28.70    2.40
  12   4   3   31.80    3.20
 -13   4  -3    7.90    1.60
 -14   5   3   42.80    2.60
 -13   5   3   -1.10    1.10
  13   5  -3    1.00    1.50
 -13   5   3    0.90    1.20
  12   5  -3   30.10    3.00
  12   5  -3   28.30    3.00
 -12   5   3   31.00    2.80
 -12   5   3   30.50    2.90
 -11   5   3  123.39    5.90
  11   5  -3  132.79    6.10
  11   5  -3  113.79    6.00
  10   5  -3 1450.15   48.50
 -10   5   3 1456.35   48.60
  10   5  -3 1411.76   48.90
   9   5  -3  151.58    7.00
  -9   5   3  158.18    7.00
   9   5  -3  148.09    7.10
   8  -5  -3    7.00    2.20
   8   5  -3    7.60    3.20
   8   5  -3   10.30    3.40
  -8   5   3    5.40    1.50
   8   5  -3    7.00    2.40
   7  -5  -3   58.09    4.10
   7   5  -3   47.20    6.00
   7   5  -3   63.89    4.60
  -7   5   3   57.69    4.00
   7   5  -3   56.69    3.60
   6  -5  -3  206.08    8.10
   6   5  -3  206.08    8.20
  -6   5   3  195.18    8.40
   5  -5  -3   86.19    4.50
  -5  -5   3   83.59    5.80
   5  -5  -3   97.39    6.60
  -5  -5   3   91.69    6.60
   5   5  -3   93.89    4.30
  -4  -5   3   22.60    3.60
   4  -5  -3   22.80    3.80
  -4  -5   3   16.80    3.00
   4   5  -3   24.90    2.40
  -4   5   3   20.70    6.20
   3  -5  -3 1420.66   47.10
  -3  -5   3 1291.87   46.40
  -3  -5   3 1459.35   46.40
  -3   5   3 1359.86   47.80
  -2  -5   3  126.89    5.30
  -2  -5   3  124.69    5.50
   2  -5  -3  125.69    6.20
  -2   5   3  119.59    6.80
   1  -5  -3  294.17   12.70
  -1  -5   3  307.37   11.10
   0  -5   3 1064.99   32.50
   0  -5  -3  852.21   34.40
   0   5  -3  961.10   33.60
  -1  -5  -3  427.06   17.30
   1  -5   3  495.45   16.90
  -1  -5  -3  491.45   18.10
   1   5   3  465.95   16.50
  -1   5  -3  483.45   17.50
   2  -5   3    8.40    2.40
  -2  -5  -3    7.40    1.90
  -2  -5  -3    6.50    1.90
   2   5   3    7.30    2.00
  -2   5  -3   10.60    3.90
   3  -5   3  688.13   25.00
  -3  -5  -3  746.83   26.90
  -3   5  -3  647.14   25.90
   3   5   3  735.63   24.30
   4  -5   3 1130.39   39.00
   4   5   3 1093.89   37.50
  -5   5  -3   15.30    3.10
  -5   5  -3   15.60    3.40
   5   5   3   19.90    2.40
   6   5   3  349.96   13.00
  -6   5  -3  354.66   13.10
   6   5   3  333.87   12.70
  -6   5  -3  310.37   12.90
   7  -5   3  342.37   12.90
   7   5   3  340.87   12.90
   7   5   3  359.56   13.40
  -7   5  -3  323.87   13.20
   8  -5   3    5.30    1.70
   8   5   3    6.20    1.70
  -8   5  -3    8.60    2.90
  -8   5  -3   12.30    4.20
   8   5   3    2.60    2.20
   9  -5   3    4.50    1.70
  -9   5  -3    5.10    1.50
   9   5   3    5.00    2.40
   9   5   3    5.00    1.50
  -9   5  -3    3.90    2.60
  10  -5   3   24.80    3.70
 -10   5  -3   36.20    3.30
  10   5   3   31.70    4.60
  11   5   3    4.00    1.60
 -11   5  -3    4.40    1.20
  12   5   3  104.29    5.20
  13   6  -3    5.20    1.60
 -13   6   3    6.90    2.20
  12   6  -3    0.30    1.50
 -12   6   3   -1.10    1.10
 -12   6   3    0.30    1.30
  12   6  -3    1.10    1.40
  11   6  -3    1.20    1.80
 -11   6   3    2.10    1.60
 -11   6   3    4.40    1.40
  11   6  -3    2.00    1.50
 -10   6   3  465.95   16.80
  10   6  -3  460.65   16.60
 -10   6   3  460.05   16.60
  10   6  -3  421.36   16.90
   9   6  -3  327.57   12.80
   9   6  -3  349.37   13.10
  -9   6   3  327.47   12.90
   8   6  -3  130.59    6.10
  -8   6   3  121.79    6.10
   7   6  -3  662.13   23.00
   7   6  -3  596.94   23.20
  -7   6   3  676.33   23.00
   7   6  -3  665.73   22.90
  -6   6   3  138.39    6.30
   6   6  -3  122.19    8.10
   6   6  -3  145.59    6.10
   6   6  -3  123.89    6.90
  -5  -6   3   73.39    9.30
   5  -6  -3   61.19    7.70
  -5  -6   3   67.09    7.50
   5   6  -3   65.99    3.80
   4  -6  -3   46.90    4.90
   4  -6  -3   62.79    5.80
  -4  -6   3   52.29    4.90
  -4  -6   3   57.69    5.60
   4   6  -3   53.79    3.50
  -3  -6   3  164.08    7.60
   3  -6  -3  161.88    8.20
  -3  -6   3  156.48    7.20
  -2  -6   3    1.90    1.30
  -2  -6   3    0.10    1.40
   2  -6  -3   -1.20    1.50
  -2   6   3   -0.10    2.80
  -1  -6   3    2.10    1.10
   1  -6  -3    0.20    1.50
   0  -6   3  977.00   32.70
   0  -6  -3  983.50   34.00
   0   6  -3  905.41   33.20
  -1  -6  -3    6.30    2.70
  -1  -6  -3    6.90    2.00
   1  -6   3   13.10    3.50
  -1   6  -3   10.50    2.50
   1   6   3    9.60    2.20
  -2  -6  -3  192.58    9.80
   2  -6   3  178.88    8.20
  -2   6  -3  174.68   10.00
   2   6   3  181.38    7.30
  -3  -6  -3  707.53   27.50
   3  -6   3  720.13   25.70
   3   6   3  684.03   24.20
   4  -6   3   61.29    7.50
  -4   6  -3   67.69    4.80
   4   6   3   75.09    4.00
  -4   6  -3   63.29    4.40
  -4   6  -3   63.29    5.00
   4   6   3   71.49    4.80
  -5   6  -3   74.29    4.80
  -5   6  -3   75.59    5.00
   5   6   3   78.29    4.80
   5   6   3   75.79    4.30
  -6   6  -3    1.70    1.80
  -6   6  -3   -0.10    1.60
   6   6   3    1.60    1.30
   6   6   3    4.20    2.00
  -7   6  -3    1.30    1.60
  -7   6  -3    3.10    1.90
   7   6   3    0.10    1.30
   7   6   3   -1.50    2.10
   8  -6   3  154.28    6.90
  -8   6  -3  151.58    7.40
  -8   6  -3  155.38    7.20
   8   6   3  160.88    7.10
   8   6   3  148.59    7.60
   9   6   3   13.20    2.60
  -9   6  -3   10.90    3.80
  -9   6  -3   12.60    2.80
   9   6   3   13.40    2.80
  10  -6   3  113.99    5.30
 -10   6  -3  106.49    5.70
  10   6   3  106.49    5.50
 -11   6  -3   36.60    2.80
  11   6   3   41.70    3.10
  12   6   3   78.99    6.00
 -12   6  -3   76.29    3.60
 -13   7   3   46.40    2.70
 -13   7   3   37.30    2.90
 -12   7   3  212.38    8.30
 -12   7   3  211.68    8.20
  12   7  -3  203.98    8.50
 -11   7   3    6.00    1.50
  11   7  -3    4.90    1.60
  11   7  -3    4.40    1.60
 -11   7   3    5.20    1.60
  10   7  -3   15.50    3.40
  10   7  -3   10.00    2.50
 -10   7   3    8.30    2.50
 -10   7   3   11.60    3.30
  -9   7   3    9.90    2.00
  -9   7   3    9.20    2.70
   9   7  -3   15.60    3.60
   9   7  -3   10.10    2.60
   8   7  -3   25.40    3.00
   8   7  -3   25.20    3.90
  -8   7   3   29.10    4.30
  -8   7   3   23.90    3.10
  -7   7   3   43.70    3.50
  -7   7   3   42.70    5.40
   7   7  -3   44.80    3.30
   7   7  -3   34.30    5.90
   7   7  -3   37.00    4.30
   6   7  -3  228.18   10.20
  -6   7   3  214.58   10.20
   6   7  -3  246.58    9.30
  -6   7   3  234.28    9.40
   6   7  -3  229.88    9.80
   5   7  -3  185.88    9.10
  -5   7   3  202.78    8.20
   5   7  -3  197.98    9.40
  -4  -7   3 1052.79   36.80
   4   7  -3  999.80   34.40
   3  -7  -3   17.30    5.40
  -3  -7   3   21.10    5.40
  -3  -7   3   20.10    5.30
   2  -7  -3 1197.08   39.30
   2  -7  -3  990.30   36.90
  -2  -7   3 1110.29   37.80
   1  -7  -3  143.49    8.00
  -1  -7   3  127.19    7.60
   1  -7  -3  119.49    6.40
   0  -7  -3  879.51   31.50
   0  -7   3  872.91   30.10
   0   7  -3  816.62   31.10
  -1  -7  -3  228.68   11.80
   1  -7   3  228.68   10.10
  -1   7  -3  202.48   12.20
   1   7   3  236.38    8.80
  -2  -7  -3   82.89    9.00
   2  -7   3   77.79    6.10
   2   7   3   78.99    4.10
   3  -7   3    3.00    2.80
  -3   7  -3    1.70    1.80
   3   7   3   -0.20    1.80
   3   7   3    1.60    1.30
  -3   7  -3    3.40    2.10
  -3   7  -3    2.80    1.90
  -4   7  -3 2026.80   68.29
   4   7   3 1989.60   68.29
  -4   7  -3 2124.09   68.29
   4   7   3 2148.29   68.69
  -4   7  -3 2062.69   68.59
  -4   7  -3 2035.20   68.59
   4   7   3 2080.49   68.29
  -5   7  -3    4.90    1.80
   5   7   3    1.90    1.30
  -5   7  -3   -2.70    3.00
  -5   7  -3   -2.00    1.60
   5   7   3    5.60    1.90
  -6   7  -3    4.70    1.70
   6   7   3    5.10    1.50
   6   7   3    5.40    2.30
  -6   7  -3    5.00    2.80
  -7   7  -3    0.60    1.80
   7   7   3   -0.50    1.40
   7   7   3   -2.70    1.90
  -7   7  -3    2.20    1.60
   8  -7   3   84.69    4.50
   8   7   3   70.39    4.60
  -8   7  -3   76.89    4.70
  -8   7  -3   72.69    4.80
   8   7   3   79.39    4.80
   9  -7   3    9.00    1.70
   9   7   3    7.30    2.90
  -9   7  -3   16.80    3.40
  -9   7  -3   13.80    2.70
   9   7   3    7.60    1.70
  10  -7   3   31.10    3.00
  10   7   3   27.30    2.90
 -10   7  -3   34.90    4.20
 -10   7  -3   32.70    2.80
  11   7   3    3.10    1.50
 -11   7  -3    6.60    2.10
 -12   7  -3    8.80    1.60
 -13   8   3    1.20    1.10
  12   8  -3    4.10    1.80
 -12   8   3    1.50    1.60
 -11   8   3    7.20    2.20
  11   8  -3   11.70    2.90
 -11   8   3   10.60    3.10
  11   8  -3    9.80    3.30
  10   8  -3  141.59    6.90
 -10   8   3  150.68    6.60
  10   8  -3  128.29    6.40
 -10   8   3  129.19    6.60
  -9   8   3  107.09    5.40
   9   8  -3   90.29    5.30
  -9   8   3  106.79    6.00
   9   8  -3   97.09    5.70
  -8   8   3  126.19    6.10
   8   8  -3  128.79    6.10
   8   8  -3  122.99    6.40
  -8   8   3  115.69    7.20
  -7   8   3   87.49    4.70
   7   8  -3   85.29    5.50
  -7   8   3   65.29    6.10
   7   8  -3   88.69    4.80
  -6   8   3  381.96   14.10
   6   8  -3  369.26   14.50
   6   8  -3  376.46   13.90
   6   8  -3  367.96   14.30
  -6   8   3  377.26   14.00
   5   8  -3  115.59    7.00
  -5   8   3  135.29    6.30
   5   8  -3  127.59    6.00
  -5   8   3  113.09    6.90
   5   8  -3  131.79    7.00
  -5   8   3  126.59    6.10
   4   8  -3  164.58    8.40
  -4   8   3  165.88    7.50
   4   8  -3  167.28    8.20
  -4   8   3  178.18    7.60
   4   8  -3  177.68    8.10
  -4   8   3  177.38    7.60
  -3  -8   3  159.18   11.30
  -3   8   3  142.69    6.80
   3   8  -3  133.59    7.20
   3   8  -3  141.39    7.50
  -3   8   3  154.68    6.80
  -3   8   3  144.99    7.30
  -2  -8   3  382.56   15.90
   2   8  -3  365.16   14.10
  -2   8   3  396.16   14.20
  -2   8   3  364.96   13.80
   1  -8  -3    8.80    3.00
  -1  -8   3    9.20    3.00
  -1   8   3   15.00    3.50
   1   8  -3   12.30    3.60
  -1   8   3   17.20    4.60
   0  -8   3  396.96   16.30
   0   8  -3  392.66   15.00
   0   8  -3  402.26   14.70
   0   8   3  412.66   14.60
   0   8   3  395.96   14.60
   1  -8   3   29.60    6.70
  -1   8  -3   29.10    3.60
  -1   8  -3   28.50    3.70
   1   8   3   26.90    3.30
   1   8   3   21.00    3.60
  -1   8  -3   22.70    3.40
   2  -8   3   67.29    8.70
  -2   8  -3   62.99    4.40
   2   8   3   66.19    3.90
  -2   8  -3   63.69    4.10
   2   8   3   59.29    4.40
   2   8   3   61.09    4.10
  -2   8  -3   58.99    5.20
  -2   8  -3   58.99    4.30
   3   8   3   10.20    2.30
  -3   8  -3   12.40    3.10
  -3   8  -3   15.30    3.40
  -3   8  -3   16.10    3.80
   3   8   3   14.60    2.50
   3   8   3    9.10    1.80
  -3   8  -3    6.90    1.90
  -4   8  -3   42.10    4.20
   4   8   3   51.19    4.30
  -4   8  -3   51.29    4.50
  -4   8  -3   46.30    4.00
   4   8   3   46.50    3.50
   4   8   3   55.49    3.80
  -4   8  -3   50.39    3.80
   5   8   3  144.19    6.40
  -5   8  -3  126.89    7.00
   5   8   3  123.59    6.10
  -5   8  -3  131.59    7.00
  -5   8  -3  132.89    6.90
   6   8   3   24.60    3.30
  -6   8  -3   28.10    3.30
   6   8   3   20.30    2.90
  -6   8  -3   17.70    3.30
  -7   8  -3    1.70    1.60
  -7   8  -3    0.10    1.60
   7   8   3    3.40    1.90
   7   8   3    3.50    1.60
   8  -8   3  764.82   26.50
   8   8   3  743.23   27.40
  -8   8  -3  766.62   26.80
   8   8   3  774.62   26.40
  -8   8  -3  782.62   27.10
   9  -8   3    7.30    1.50
  -9   8  -3    7.00    1.70
  -9   8  -3   11.00    2.40
  10  -8   3    2.00    1.50
 -10   8  -3    4.00    1.20
 -10   8  -3    3.10    1.80
  10   8   3    3.20    2.10
  11   8   3   14.90    2.80
 -11   8  -3   11.20    1.80
 -12   9   3    2.90    1.10
 -11   9   3   28.20    2.40
  11   9  -3   26.70    3.30
  10   9  -3  101.79    5.50
 -10   9   3  104.69    5.40
  10   9  -3   97.39    5.40
  -9   9   3    2.80    1.20
   9   9  -3    6.00    2.00
   9   9  -3    1.40    2.40
   8   9  -3   42.90    4.50
  -8   9   3   40.30    3.50
   8   9  -3   39.90    3.80
   7   9  -3 1357.86   47.00
  -7   9   3 1405.96   47.30
  -7   9   3 1398.56   46.80
   7   9  -3 1432.56   47.30
   6   9  -3   45.80    4.10
   6   9  -3   55.59    5.40
  -6   9   3   36.80    5.30
  -6   9   3   49.30    3.70
   5   9  -3   83.49    6.00
  -5   9   3   84.09    5.30
   5   9  -3   87.29    5.90
   5   9  -3   74.09    6.00
  -5   9   3   83.59    4.90
  -5   9   3   88.69    4.90
   4   9  -3  159.98    7.70
   4   9  -3  141.79    8.00
  -4   9   3  158.18    7.10
  -4   9   3  163.58    7.10
   4   9  -3  145.19    7.80
   4   9  -3  162.28    7.30
  -4   9   3  153.58    6.80
  -3   9   3    3.30    1.80
   3   9  -3   11.90    3.60
  -3   9   3    3.50    1.60
   3   9  -3    7.30    2.90
   3   9  -3   -2.80    2.30
   3   9  -3    2.10    2.10
  -3   9   3    6.30    1.80
   2   9  -3   15.20    3.70
   2   9  -3   11.80    3.10
   2   9  -3   13.30    3.40
  -2   9   3   21.10    2.80
  -2   9   3   13.30    4.70
   2   9  -3   10.50    3.90
  -2   9   3   13.70    3.10
  -1   9   3  189.78    7.80
   1   9  -3  192.18    7.90
   1   9  -3  193.98    8.30
   1   9  -3  179.98    9.00
   1   9  -3  185.58    7.90
  -1   9   3  184.38    7.70
   0  -9   3   17.80    7.90
   0   9   3   29.10    3.10
   0   9  -3   14.70    3.70
   0   9   3   20.80    3.10
   0   9  -3   25.10    3.40
   0   9  -3   23.00    5.00
   0   9  -3   31.60    3.30
  -1   9  -3  181.28    8.90
  -1   9  -3  204.58    8.60
  -1   9  -3  204.28    8.30
   1   9   3  200.48    8.10
   1   9   3  196.78    8.10
  -1   9  -3  195.38    8.10
  -2   9  -3   10.10    2.40
   2   9   3    8.90    2.80
  -2   9  -3   11.20    2.80
  -2   9  -3   11.20    3.20
  -2   9  -3   10.00    3.10
   2   9   3   14.10    3.10
   3   9   3  486.65   17.30
   3   9   3  479.75   17.30
  -3   9  -3  490.25   17.40
  -3   9  -3  493.15   17.30
   3   9   3  491.95   17.60
  -3   9  -3  463.75   17.70
  -3   9  -3  471.05   17.70
  -4   9  -3   77.49    4.60
  -4   9  -3   67.89    4.50
  -4   9  -3   67.29    4.60
   4   9   3   63.39    4.60
  -4   9  -3   64.49    4.80
   4   9   3   70.69    4.30
   5   9   3  718.83   25.10
   5   9   3  734.23   25.60
  -5   9  -3  746.33   25.70
  -5   9  -3  706.13   25.10
  -5   9  -3  725.73   25.60
   5   9   3  698.83   25.00
  -6   9  -3   -1.30    1.60
   6   9   3    2.10    1.60
   6   9   3    0.90    1.70
  -6   9  -3    0.30    1.50
   7   9   3  103.99    5.10
  -7   9  -3   95.69    5.30
   7   9   3   85.79    5.20
  -7   9  -3   92.89    5.30
   8  -9   3   37.10    3.30
   8   9   3   26.70    3.60
  -8   9  -3   25.40    3.40
   8   9   3   28.50    3.20
  -8   9  -3   33.60    3.20
   9  -9   3    7.30    2.40
  -9   9  -3    9.90    2.60
  -9   9  -3    5.40    1.30
   9   9   3   11.20    2.70
  10  -9   3   90.19    4.50
 -10   9  -3   92.59    4.90
  10   9   3   98.79    4.70
 -10   9  -3   89.49    4.40
 -11   9  -3    0.10    1.00
 -12  10   3   96.09    4.00
 -11  10   3    9.40    2.20
 -10  10   3  143.39    6.20
  10  10  -3  142.99    6.70
   9  10  -3   20.10    3.80
   8  10  -3   39.60    4.20
  -8  10   3   43.80    3.40
  -7  10   3   13.70    3.20
   7  10  -3   13.00    4.60
  -7  10   3   12.10    3.60
   7  10  -3   12.20    3.00
   6  10  -3   38.00    5.60
  -6  10   3   43.80    3.90
  -6  10   3   34.40    4.70
  -6  10   3   37.60    3.40
   6  10  -3   41.40    6.20
  -5  10   3  241.08    9.70
  -5  10   3  240.78    9.40
   5  10  -3  233.08    9.70
   5  10  -3  227.88   10.60
  -5  10   3  231.78    9.50
   5  10  -3  237.18   10.20
   4  10  -3   52.69    6.60
   4  10  -3   77.69    5.20
   4  10  -3   68.69    5.80
  -4  10   3   64.79    6.50
  -4  10   3   80.99    4.90
  -3  10   3   70.19    4.40
   3  10  -3   72.69    4.90
   3  10  -3   72.69    4.60
   3  10  -3   75.99    5.20
  -3  10   3   75.99    4.30
   3  10  -3   72.29    6.80
  -3  10   3   75.09    5.20
   2  10  -3   15.60    3.90
  -2  10   3   14.80    2.90
  -2  10   3   12.60    2.80
   2  10  -3   12.60    2.10
   2  10  -3   15.00    3.20
   2  10  -3   17.10    3.20
  -2  10   3   11.90    2.50
  -1  10   3  265.27   10.00
   1  10  -3  263.17   10.10
   1  10  -3  249.97   11.00
   1  10  -3  249.18   10.50
  -1  10   3  245.18    9.90
   1  10  -3  264.67   10.20
   0  10  -3    7.40    1.80
   0  10  -3    9.80    2.90
   0  10  -3   17.60    5.00
   0  10  -3   13.50    2.90
   0  10   3    9.90    2.60
   0  10   3   10.00    2.70
  -1  10  -3  190.48    9.00
   1  10   3  202.88    8.20
  -1  10  -3  201.88    8.60
  -1  10  -3  198.88    8.30
  -1  10  -3  202.78    8.20
   1  10   3  195.18    8.20
  -2  10  -3 1313.57   44.00
  -2  10  -3 1264.57   44.00
   2  10   3 1317.47   44.00
   3  10   3    3.80    1.70
  -3  10  -3    0.30    2.10
  -3  10  -3   -0.50    1.50
   3  10   3    3.10    1.40
  -4  10  -3   11.60    3.00
   4  10   3    6.70    1.90
  -4  10  -3   12.00    3.50
  -4  10  -3   11.70    2.60
  -4  10  -3    9.90    2.90
   4  10   3   11.90    3.20
   5  10   3   51.49    4.20
  -5  10  -3   54.79    4.10
  -5  10  -3   55.09    4.30
   5  10   3   53.79    3.80
   5  10   3   42.80    4.50
  -5  10  -3   55.69    4.40
   6  10   3   76.89    4.80
  -6  10  -3   63.29    7.60
  -6  10  -3   90.69    5.10
  -6  10  -3   86.59    5.00
   6  10   3   84.29    4.50
   7  10   3    4.40    1.80
   7  10   3    7.40    1.70
  -7  10  -3    7.70    2.60
  -7  10  -3   10.50    3.00
   8 -10   3  116.29    5.20
   8  10   3  108.09    5.60
  -8  10  -3  106.29    5.50
   8  10   3  114.49    5.30
  -8  10  -3  119.49    5.60
   9 -10   3    5.90    1.30
  -9  10  -3    2.90    1.20
  -9  10  -3    6.30    2.30
   9  10   3    2.80    1.80
 -10  10  -3   24.30    2.90
 -10  10  -3   17.00    2.30
 -10  11   3    2.40    1.00
  -9  11   3   11.90    2.20
  -7  11   3    1.20    1.30
  -7  11   3   -0.90    1.70
  -6  11   3  662.13   23.30
  -6  11   3  620.44   22.80
  -6  11   3  687.83   22.90
  -5  11   3  349.37   12.90
  -5  11   3  343.77   13.20
   5  11  -3  344.97   13.50
   5  11  -3  340.57   13.00
  -5  11   3  345.87   12.90
   4  11  -3   11.50    4.20
   4  11  -3    0.70    1.90
  -4  11   3    2.50    1.80
  -4  11   3    2.90    1.60
  -4  11   3    2.30    1.60
   4  11  -3    4.90    2.10
  -3  11   3   47.80    3.70
   3  11  -3   53.29    4.00
   3  11  -3   51.99    4.70
  -3  11   3   54.59    3.90
  -3  11   3   56.19    4.50
   3  11  -3   59.59    4.20
   2  11  -3  566.24   20.40
   2  11  -3  546.05   19.80
  -2  11   3  567.64   19.80
  -2  11   3  538.25   20.20
   2  11  -3  561.04   19.90
  -2  11   3  575.34   19.90
   1  11  -3  308.87   12.30
   1  11  -3  300.07   11.70
  -1  11   3  300.87   11.70
  -1  11   3  315.17   11.80
   1  11  -3  321.17   12.00
   0  11   3   47.20    3.50
   0  11  -3   50.69    3.70
   0  11  -3   46.20    3.70
   0  11   3   51.49    3.50
   0  11  -3   47.90    4.00
   1  11   3  161.48    7.00
  -1  11  -3  155.28    8.00
  -1  11  -3  169.48    7.20
   1  11   3  154.48    7.00
  -1  11  -3  167.88    7.10
  -1  11  -3  158.98    7.50
  -2  11  -3    3.70    1.50
  -2  11  -3    3.70    1.60
   2  11   3    3.40    1.60
  -2  11  -3    3.10    1.50
   2  11   3    6.60    1.60
   3  11   3  347.27   13.10
  -3  11  -3  349.37   13.60
  -3  11  -3  342.87   13.10
  -3  11  -3  350.76   13.60
   3  11   3  349.47   13.00
  -3  11  -3  349.57   13.10
   4  11   3  305.17   11.70
   4  11   3  303.57   11.70
  -4  11  -3  315.57   11.80
  -4  11  -3  298.67   12.20
  -4  11  -3  317.87   11.90
  -4  11  -3  300.27   12.40
  -5  11  -3    1.90    1.90
  -5  11  -3   -0.80    1.80
  -5  11  -3   -0.40    1.40
   5  11   3    9.70    2.70
   5  11   3    4.20    2.00
  -6  11  -3  459.35   17.50
  -6  11  -3  452.75   16.70
   6  11   3  452.85   16.30
  -7  11  -3    0.80    1.30
   7  11   3   -1.50    1.50
  -7  11  -3    2.60    1.50
   8 -11   3   22.00    2.20
  -8  11  -3   20.20    2.70
   8  11   3   26.50    3.20
  -8  11  -3   20.60    2.50
   9 -11   3  220.08    8.20
  -9  11  -3  227.38    8.50
 -10  12   3   13.40    1.70
  -9  12   3   70.29    3.70
  -8  12   3   26.70    2.60
  -7  12   3  268.17   10.60
  -6  12   3  143.89    6.80
  -6  12   3  150.38    6.50
  -6  12   3  149.29    7.00
   5  12  -3  214.48   10.00
  -5  12   3  234.28    9.00
  -5  12   3  224.68    9.00
   5  12  -3  231.88    9.20
  -5  12   3  230.48    9.40
   5  12  -3  225.38   10.00
  -4  12   3   -0.30    1.70
   4  12  -3    0.70    2.20
  -4  12   3    1.10    1.60
  -4  12   3    0.50    1.40
   4  12  -3    0.10    2.00
   4  12  -3    3.40    1.70
  -3  12   3  148.49    6.70
   3  12  -3  148.49    7.30
   3  12  -3  153.48    6.70
   3  12  -3  153.28    6.80
  -3  12   3  148.99    7.10
  -3  12   3  145.89    6.80
   2  12  -3   38.50    4.10
  -2  12   3   36.20    3.20
   2  12  -3   34.90    3.50
  -2  12   3   50.19    4.70
  -2  12   3   42.70    3.30
   2  12  -3   31.40    3.30
   1  12  -3  154.98    7.00
  -1  12   3  151.88    6.90
   1  12  -3  160.38    7.50
   1  12  -3  160.78    6.90
  -1  12   3  148.99    7.30
   0  12   3   47.00    3.40
   0  12  -3   39.60    3.40
   0  12  -3   45.70    4.00
   0  12  -3   39.90    3.90
   0  12   3   40.60    3.60
   1  12   3   70.99    4.10
  -1  12  -3   64.09    4.00
  -1  12  -3   73.99    4.60
  -1  12  -3   60.99    4.10
   1  12   3   62.09    3.90
  -2  12  -3  148.99    6.70
  -2  12  -3  154.38    7.20
   2  12   3  150.88    6.70
   2  12   3  146.69    6.60
  -2  12  -3  147.89    7.30
  -2  12  -3  149.49    7.90
  -3  12  -3  684.13   23.90
  -3  12  -3  686.13   24.50
   3  12   3  692.43   23.80
  -3  12  -3  678.33   23.90
  -3  12  -3  656.13   24.10
   3  12   3  698.23   23.80
  -4  12  -3   42.60    3.30
   4  12   3   41.80    3.20
  -4  12  -3   44.80    3.60
   4  12   3   39.30    3.40
  -4  12  -3   42.30    4.50
  -4  12  -3   42.90    3.40
   5  12   3  187.78    8.00
  -5  12  -3  199.88    8.60
  -5  12  -3  186.48    8.40
   5  12   3  201.58    7.90
  -6  12  -3   89.39    4.90
  -6  12  -3   88.09    5.00
   6  12   3   98.49    4.50
   7  12   3   24.60    2.70
  -7  12  -3   24.20    3.10
  -7  12  -3   27.20    2.50
   8 -12   3   15.80    2.00
  -8  12  -3   17.00    2.90
  -8  12  -3   16.90    2.10
  -9  12  -3  118.79    4.90
  -9  13   3    9.30    1.70
  -8  13   3   22.90    3.10
  -7  13   3   11.50    2.20
  -6  13   3   24.30    2.70
  -6  13   3   19.80    3.50
  -6  13   3   20.90    2.70
  -5  13   3   21.00    3.40
   5  13  -3   18.40    3.20
  -5  13   3   27.40    3.10
  -4  13   3   97.99    4.80
  -4  13   3   91.29    4.90
  -4  13   3   95.89    5.30
   4  13  -3  100.69    5.60
   4  13  -3  104.69    5.00
   3  13  -3  198.68    8.60
   3  13  -3  202.78    8.00
  -3  13   3  185.38    7.90
  -3  13   3  196.08    8.50
  -3  13   3  197.38    8.00
   3  13  -3  193.98    8.10
   2  13  -3   -0.30    1.50
  -2  13   3    0.90    1.30
   2  13  -3    2.80    1.40
   2  13  -3    0.10    1.80
  -2  13   3    0.00    1.30
  -1  13   3    4.00    1.70
   1  13  -3    2.90    1.40
  -1  13   3    2.60    1.40
   1  13  -3    0.40    1.40
   1  13  -3    9.90    3.40
   0  13   3   60.09    4.10
   0  13   3   65.19    3.90
   0  13  -3   56.49    4.30
   0  13  -3   61.99    3.80
   0  13  -3   62.09    3.90
   1  13   3   43.70    3.20
  -1  13  -3   48.40    3.50
  -1  13  -3   44.10    3.90
  -1  13  -3   53.49    3.50
   1  13   3   45.60    3.30
  -2  13  -3    0.30    1.40
  -2  13  -3    3.20    1.40
   2  13   3   -1.00    1.30
   2  13   3    1.30    1.20
  -2  13  -3    2.20    1.30
   3  13   3  138.39    6.10
  -3  13  -3  142.29    6.70
   3  13   3  139.09    6.10
  -3  13  -3  138.19    6.20
  -3  13  -3  128.39    6.70
   4  13   3   19.00    2.40
  -4  13  -3   13.80    2.70
   4  13   3   14.90    2.70
  -5  13  -3    7.20    2.60
  -5  13  -3    2.80    1.50
   5  13   3   -1.30    1.80
   5  13   3    0.70    1.20
   6  13   3   28.70    2.50
  -6  13  -3   26.70    2.50
   7 -13   3   44.30    2.60
  -7  13  -3   42.70    2.80
   7  13   3   44.10    3.10
   8 -13   3   24.20    2.10
  -8  13  -3   22.70    2.10
  -8  14   3    0.00    1.00
  -7  14   3   -0.10    1.00
  -6  14   3  163.98    6.80
  -6  14   3  172.48    6.60
  -5  14   3    3.40    1.20
   5  14  -3    4.50    1.80
  -5  14   3    3.90    1.30
  -5  14   3    4.70    1.40
   4  14  -3  209.88    8.40
   4  14  -3  215.08    8.50
  -4  14   3  220.38    8.80
  -4  14   3  225.18    8.50
  -4  14   3  222.08    8.50
  -3  14   3   26.70    2.90
  -3  14   3   24.10    2.70
   3  14  -3   20.60    2.70
  -3  14   3   28.40    3.80
   3  14  -3   17.80    3.90
   3  14  -3   26.20    2.80
  -2  14   3   28.60    4.40
   2  14  -3   23.20    3.50
   2  14  -3   18.20    2.70
  -2  14   3   27.20    3.70
   1  14  -3  302.87   11.90
  -1  14   3  312.57   11.70
  -1  14   3  299.57   11.50
   1  14  -3  300.17   11.70
   0  14   3   15.60    2.60
   0  14  -3   20.40    2.80
   0  14  -3   21.30    4.40
   0  14  -3   19.30    3.90
  -1  14  -3   -1.00    1.40
  -1  14  -3    1.30    1.90
  -2  14  -3   66.99    3.90
   2  14   3   70.99    3.80
  -2  14  -3   69.19    4.20
   2  14   3   67.79    3.80
  -2  14  -3   68.89    4.00
  -3  14  -3   43.20    2.90
   3  14   3   36.10    2.90
   3  14   3   40.00    2.80
  -3  14  -3   44.90    3.20
  -3  14  -3   46.60    3.10
   4  14   3   19.50    2.20
  -4  14  -3   20.40    2.60
  -4  14  -3   15.30    2.30
   4  14   3   18.80    2.50
   5  14   3   31.90    2.40
  -5  14  -3   34.90    3.00
  -5  14  -3   31.70    2.60
  -6  14  -3    5.30    1.80
   6  14   3    2.40    1.30
   7 -14   3   73.99    3.30
  -7  14  -3   74.89    3.50
  -7  15   3    2.80    1.20
  -6  15   3   78.99    3.80
   5  15  -3  346.47   12.00
  -5  15   3  332.57   11.70
  -5  15   3  315.77   11.80
  -5  15   3  329.77   12.90
   4  15  -3   34.80    2.70
  -4  15   3   32.70    3.60
  -4  15   3   35.00    2.40
  -4  15   3   34.50    2.40
  -3  15   3  111.39    4.80
   3  15  -3  110.59    4.80
   3  15  -3  111.99    4.80
   3  15  -3   85.99    7.90
  -3  15   3  106.39    4.70
   2  15  -3   78.19    4.40
  -2  15   3   68.09    4.10
   2  15  -3   65.19    3.70
   2  15  -3   76.49    3.70
  -2  15   3   73.09    3.60
   1  15  -3   46.20    3.50
  -1  15   3   46.20    2.90
  -1  15   3   40.00    2.90
   1  15  -3   44.40    2.90
   1  15  -3   44.60    2.90
   0  15   3    0.00    1.00
   0  15   3    1.10    1.00
   0  15  -3   -0.40    1.10
   0  15  -3    0.70    1.10
   0  15  -3    0.30    1.40
  -1  15  -3  107.69    5.00
   1  15   3  106.69    4.80
  -1  15  -3  105.49    5.10
   1  15   3  111.19    5.30
   2  15   3   12.00    1.80
  -2  15  -3   14.00    3.00
   2  15   3   14.60    2.10
  -2  15  -3   12.90    1.90
  -2  15  -3   10.70    2.30
   3  15   3   -1.80    1.10
  -3  15  -3   -2.20    1.10
  -3  15  -3   -0.80    1.10
  -4  15  -3  199.48    7.50
  -4  15  -3  195.38    7.90
   4  15   3  207.88    7.50
   4  15   3  206.38    7.50
  -5  15  -3   14.00    1.90
   5  15   3   18.40    2.00
   6 -15   3   53.39    2.60
  -6  15  -3   50.59    2.70
  -4  16   3    2.50    1.00
   4  16  -3    3.90    1.50
  -4  16   3    2.40    1.10
   3  16  -3    8.30    2.60
  -3  16   3    8.50    1.70
  -3  16   3    7.80    1.60
   3  16  -3    5.90    1.60
   2  16  -3   38.40    2.40
  -2  16   3   37.60    2.30
  -2  16   3   39.40    2.70
   2  16  -3   33.00    3.40
  -1  16   3   -0.10    0.90
   1  16  -3    0.20    1.00
  -1  16   3   -0.40    0.90
   1  16  -3    1.50    1.70
   1  16  -3    1.10    1.10
   0  16   3   68.69    3.30
   0  16  -3   69.99    5.00
   0  16  -3   72.59    3.40
   0  16  -3   70.99    3.40
   0  16   3   72.29    3.40
   1  16   3   22.30    2.20
  -1  16  -3   31.00    2.60
  -1  16  -3   30.70    2.30
   2  16   3   46.00    2.50
  -2  16  -3   49.70    3.80
  -2  16  -3   44.80    2.50
   2  16   3   42.30    2.40
  -3  16  -3   77.79    3.40
   3  16   3   76.39    3.40
  -3  16  -3   80.29    3.70
   3  16   3   78.69    3.40
   4  16   3    2.90    1.10
  -4  16  -3    3.20    1.00
   1  17  -3   -0.40    0.90
  -1  17   3    0.00    0.80
  -1  17   3    1.10    0.80
   0  17   3   14.50    1.50
   0  17   3   13.20    1.50
  14   0  -4   32.10    4.10
 -13   0   4   -2.10    1.80
  12   0  -4   24.40    4.50
 -12   0   4   21.10    3.40
  12   0  -4   20.80    3.00
  11   0  -4    1.70    1.60
  11   0  -4    0.50    1.50
  10   0  -4   52.29    3.70
  10   0  -4   44.30    4.00
   9   0  -4    0.80    1.70
   9   0  -4   -0.50    2.50
   8   0  -4 1854.91   61.29
   8   0  -4 1813.32   61.39
   8   0  -4 1868.51   66.19
   8   0  -4 1840.52   61.29
   7   0  -4   -1.00    1.10
  -7   0   4    3.50    6.30
   7   0  -4    0.30    2.20
   6   0  -4  445.86   16.50
  -6   0   4  435.46   16.70
   6   0  -4  452.65   15.60
   5   0  -4   -0.40    1.00
  -5   0   4    0.00    1.10
   5   0  -4    0.50    0.80
  -4   0   4 1354.56   44.50
   4   0  -4 1329.77   44.20
  -3   0   4    3.90    1.20
   2   0  -4 3845.22  124.39
   1   0  -4    0.40    0.40
   1   0  -4    0.00    0.30
   0   0  -4 1120.29   36.80
  -1   0  -4    0.00    0.50
   1   0   4    0.00    0.50
  -2   0  -4 5127.49  166.48
   2   0   4 5105.39  166.48
   3   0   4    0.10    0.90
  -3   0  -4   -1.60    1.00
  -4   0  -4 3350.06  112.49
   4   0   4 3325.77  111.09
   4   0   4 3538.25  112.39
   5   0   4   -0.20    2.10
   5   0   4   -0.80    1.40
   6   0   4  641.34   22.40
   6   0   4  640.54   22.40
   7   0   4   -1.40    1.80
   7   0   4    1.00    1.50
   8   0   4  578.04   20.60
   8   0   4  559.14   20.20
   9   0   4    2.00    2.30
  -9   0  -4   -0.80    1.50
   9   0   4    1.00    1.80
  10   0   4  313.87   12.00
  10   0   4  303.27   12.40
 -10   0  -4  318.67   12.30
 -11   0  -4   -1.50    1.50
 -12   0  -4    3.20    1.30
  14   1  -4    2.30    1.90
 -13   1   4   64.29    4.00
  13   1  -4   66.49    3.90
 -12  -1   4  176.08    7.70
  12  -1  -4  162.28    7.50
 -12   1   4  182.28    7.60
  12   1  -4  156.28    7.50
  12   1  -4  179.38    7.70
  11  -1  -4    2.00    1.70
  11  -1  -4    3.00    1.60
  11   1  -4    3.00    1.60
 -11   1   4    2.00    1.50
  11   1  -4    3.30    1.60
  10  -1  -4    5.70    1.60
  10  -1  -4    9.00    3.30
  10   1  -4    3.40    1.80
   9  -1  -4    5.60    1.80
   9  -1  -4    7.20    2.40
   9   1  -4    8.10    1.90
   9   1  -4    9.40    2.20
   8  -1  -4   39.50    2.90
   8  -1  -4   39.50    3.90
   8   1  -4   43.30    4.60
   8   1  -4   34.70    3.90
   8   1  -4   36.20    2.90
  -7  -1   4  427.86   19.50
   7  -1  -4  515.45   17.00
   7  -1  -4  492.15   18.30
   7   1  -4  483.45   18.00
   7   1  -4  467.75   17.40
   6  -1  -4 1837.22   60.49
  -6  -1   4 1799.32   61.39
   6  -1  -4 1972.40   61.49
   6   1  -4 1842.82   61.09
  -6   1   4 1717.13   61.79
   6   1  -4 1854.41   60.59
  -5  -1   4  825.92   28.10
   5  -1  -4  840.32   28.10
   5  -1  -4  822.62   27.60
   5   1  -4  807.22   27.60
  -5   1   4  804.82   28.40
   5   1  -4  825.62   27.70
  -4  -1   4  533.05   18.10
   4  -1  -4  546.35   18.40
   4   1  -4  531.25   18.00
  -4   1   4  521.45   18.60
  -3  -1   4  223.68    7.60
   3  -1  -4  215.98    7.90
   3   1  -4  216.28    7.40
  -3   1   4  219.18    8.20
   2  -1  -4   18.10    1.40
  -2   1   4   17.00    1.60
   1  -1  -4  153.98    6.00
   1  -1  -4  158.68    5.80
   0  -1  -4 2220.88   72.99
   0  -1   4 2217.08   72.79
   0   1  -4 2274.97   72.79
   1  -1   4    4.70    1.10
  -1  -1  -4    5.30    1.30
  -1   1  -4    7.00    1.20
   1   1   4    5.60    1.30
   2  -1   4 1579.44   53.39
  -2  -1  -4 1669.23   53.59
   2   1   4 1586.54   53.49
  -2   1  -4 1617.94   53.39
   3  -1   4 2489.35   79.69
  -3  -1  -4 2403.66   79.69
  -3   1  -4 2377.06   79.69
   3   1   4 2370.86   78.99
   3   1   4 2409.26   79.79
   4  -1   4  280.17   10.40
   4  -1   4  290.17   11.40
  -4   1  -4  264.87   12.10
   4   1   4  265.77   10.30
   4   1   4  289.07   11.60
   5  -1   4  530.75   20.10
   5  -1   4  508.05   18.20
   5   1   4  529.05   18.40
   5   1   4  507.05   20.10
   6  -1   4 1375.26   46.40
   6  -1   4 1385.06   46.10
   6   1   4 1393.26   46.30
   6   1   4 1360.86   46.10
   7  -1   4  161.78    7.20
   7  -1   4  172.18    7.40
   7   1   4  159.38    7.20
   7   1   4  164.78    7.30
   8  -1   4   81.39    4.70
   8  -1   4   77.69    5.00
   8   1   4   77.39    4.60
   8   1   4   69.49    4.50
  -8   1  -4   73.69    4.80
  -9  -1  -4  114.29    5.90
   9  -1   4   92.29    7.90
   9  -1   4  119.09    5.70
  -9   1  -4  117.69    6.00
   9   1   4  108.39    5.60
   9   1   4  115.69    6.10
 -10  -1  -4   74.39    4.50
  10  -1   4   65.79    4.80
  10   1   4   56.19    4.60
  10   1   4   64.49    5.30
 -10   1  -4   71.99    4.60
 -11  -1  -4  121.89    5.80
  11   1   4  129.39    7.80
 -11   1  -4  118.09    5.80
 -12  -1  -4   81.49    4.30
 -12   1  -4   84.79    4.10
 -14   2   4   38.30    2.80
  14   2  -4   30.50    3.30
  13  -2  -4   27.80    3.90
 -13   2   4   30.00    2.80
  13   2  -4   23.70    3.20
 -12  -2   4    5.90    3.20
  12  -2  -4    5.50    1.90
  12   2  -4    3.50    1.60
  12   2  -4    3.70    1.40
 -12   2   4    3.70    1.40
  11  -2  -4  129.59    6.30
  11   2  -4  118.79    6.20
 -11   2   4  126.59    6.10
  11   2  -4  137.49    7.20
  10  -2  -4   18.60    3.30
  10  -2  -4   24.20    3.10
  10   2  -4   24.40    2.80
  10   2  -4   26.10    3.30
   9  -2  -4   43.20    3.30
   9  -2  -4   42.90    3.80
   9   2  -4   43.50    4.40
   9   2  -4   41.60    4.80
   9   2  -4   41.20    3.90
   8  -2  -4  809.32   28.70
   8  -2  -4  871.71   28.70
   8   2  -4  808.12   28.90
   8   2  -4  869.61   28.90
   8   2  -4  816.52   28.80
  -7  -2   4 1067.09   42.50
   7  -2  -4 1176.78   39.00
   7  -2  -4 1188.68   40.70
   7   2  -4 1138.09   40.00
   7   2  -4 1148.19   39.40
   7   2  -4 1250.07   39.20
  -6  -2   4 1772.92   60.99
   6  -2  -4 1897.61   60.39
   6  -2  -4 1926.71   61.49
   6   2  -4 1783.92   60.79
   6   2  -4 1870.01   60.39
  -6   2   4 1728.63   62.09
   5  -2  -4 1211.48   39.40
   5  -2  -4 1250.17   40.20
  -5  -2   4 1192.58   39.60
   5   2  -4 1176.78   39.50
  -5   2   4 1140.79   40.60
   5   2  -4 1147.99   39.40
   4  -2  -4   96.09    4.50
  -4  -2   4   94.59    4.00
  -4   2   4   94.59    5.00
   4   2  -4   98.39    3.90
   3  -2  -4    7.90    1.50
  -3  -2   4    7.90    0.80
  -3   2   4    7.90    2.00
   2  -2  -4  208.78    7.90
  -2   2   4  211.48    8.20
   1  -2  -4    1.00    0.60
   0  -2  -4 1468.25   48.90
   0  -2  -4 1462.15   48.40
   0  -2   4 1404.16   47.80
   0   2  -4 1525.65   48.00
  -1  -2  -4 2366.46   77.39
   1  -2   4 2223.98   76.89
  -1   2  -4 2476.85   77.09
   2  -2   4    1.40    0.70
  -2  -2  -4    1.00    0.90
  -2   2  -4    2.10    1.00
  -3  -2  -4 2407.36   79.89
  -3   2  -4 2388.76   79.79
   3   2   4 2472.05   79.89
   3   2   4 2362.36   78.99
   4  -2   4  644.14   22.50
   4   2   4  643.64   22.80
   4   2   4  618.84   21.40
  -4   2  -4  562.94   24.20
   5  -2   4  237.48    9.50
   5  -2   4  239.28   11.40
   5   2   4  259.97    9.60
   5   2   4  237.88   12.10
   6  -2   4   64.89    4.30
   6  -2   4   54.19    4.30
   6   2   4   66.89    4.40
  -6   2  -4   63.39    4.40
   6   2   4   66.89    3.90
   7  -2   4  125.89    6.10
   7  -2   4  117.49    6.50
   7   2   4  134.59    6.20
  -7   2  -4  119.19    6.20
   7   2   4  131.29    6.10
   8  -2   4    2.10    1.60
   8   2   4    4.00    1.70
   8   2   4    4.30    1.50
  -8   2  -4    3.60    1.50
   9  -2   4   66.59    4.30
   9   2   4   64.89    4.50
  -9   2  -4   70.09    4.90
   9   2   4   68.19    4.60
  10  -2   4   21.70    4.30
 -10  -2  -4   24.70    3.60
 -10   2  -4   17.70    2.90
  10   2   4   13.80    3.20
 -11  -2  -4   12.30    3.30
 -11   2  -4    5.40    1.30
  11   2   4    9.30    3.30
 -12  -2  -4    4.40    2.30
 -12   2  -4    6.80    2.00
 -14   3   4   72.89    3.40
  14   3  -4   64.19    4.00
 -13   3   4   12.90    2.40
  13   3  -4    6.70    2.40
  12  -3  -4   -0.20    2.30
 -12   3   4   -1.20    2.00
  12   3  -4    0.80    1.50
  12   3  -4    1.10    1.40
  11  -3  -4   92.39    5.30
  11   3  -4   87.69    5.10
  11   3  -4   89.59    5.80
 -11   3   4   89.89    5.00
  10  -3  -4   50.29    4.20
  10  -3  -4   60.59    4.10
 -10   3   4   53.49    4.00
  10   3  -4   59.99    4.30
  10   3  -4   58.49    4.20
   9  -3  -4  190.18    7.90
   9  -3  -4  185.08    8.10
   9   3  -4  188.58    8.00
   9   3  -4  171.58    8.40
   8  -3  -4    2.20    1.30
   8  -3  -4    2.20    1.90
   8   3  -4    2.20    1.80
   8   3  -4    2.80    1.10
   8   3  -4    0.90    2.50
   7  -3  -4  169.28    8.10
   7  -3  -4  185.98   10.60
   7   3  -4  197.28   11.00
   7   3  -4  193.58    7.60
   7   3  -4  174.48    8.00
  -6  -3   4  161.58    8.10
   6  -3  -4  175.38    8.30
   6  -3  -4  179.88    6.90
   6   3  -4  176.48    7.00
  -5  -3   4   41.30    3.00
   5  -3  -4   40.30    2.70
   5   3  -4   38.30    2.70
  -5   3   4   27.80    5.20
   4  -3  -4    8.70    2.30
  -4  -3   4   10.40    1.50
   4  -3  -4   13.70    2.20
   4   3  -4    6.30    2.10
  -4   3   4   10.60    3.30
  -3  -3   4   43.70    1.90
   3  -3  -4   41.10    2.90
  -3  -3   4   45.00    2.10
  -3   3   4   41.80    3.60
   2  -3  -4   83.99    4.20
  -2   3   4   86.29    4.60
   1  -3  -4   47.30    3.00
  -1  -3   4   46.70    2.00
   0  -3  -4 3294.47  109.59
   0  -3   4 3146.79  108.29
   0  -3  -4 3325.77  108.99
   0   3  -4 3571.04  108.59
   1  -3   4   27.60    1.90
  -1  -3  -4   30.70    2.60
  -1   3  -4   30.90    2.40
   2  -3   4    2.00    0.90
  -2  -3  -4    1.60    1.00
  -2   3  -4    3.90    1.30
  -3  -3  -4   57.89    4.80
   3  -3   4   62.29    4.00
   3   3   4   60.89    3.30
  -3   3  -4   54.89    4.70
   4  -3   4  151.98    7.50
   4   3   4  143.29    6.30
   5  -3   4  495.45   20.40
   5  -3   4  505.55   18.10
   5   3   4  543.75   18.30
  -5   3  -4  488.75   18.30
   6  -3   4 1467.05   48.10
  -6   3  -4 1381.96   48.40
   6   3   4 1463.65   48.10
   6   3   4 1439.76   48.50
   7  -3   4  557.04   19.90
  -7   3  -4  552.64   20.20
   7   3   4  541.75   19.70
   7   3   4  576.94   20.60
   8  -3   4  542.45   19.40
   8   3   4  561.24   20.10
   8   3   4  530.55   19.30
  -8   3  -4  531.25   19.80
   9  -3   4   38.60    3.50
  -9   3  -4   31.10    3.50
   9   3   4   36.00    3.40
   9   3   4   40.60    3.90
  10  -3   4   12.10    3.40
  10   3   4   14.00    4.60
 -10   3  -4    9.90    2.80
  10   3   4    6.80    1.80
 -11  -3  -4    6.40    2.60
  11   3   4   10.30    3.40
 -11   3  -4   13.70    2.30
 -12   3  -4   -0.20    1.00
 -14   4   4   92.59    4.00
 -14   4   4   89.19    4.80
 -13   4   4    3.80    1.30
  13   4  -4    4.20    1.50
 -13   4   4    5.10    1.20
  12   4  -4   18.20    2.80
 -12   4   4   25.80    2.90
  12   4  -4   19.80    2.60
  11  -4  -4  147.19    7.30
  11   4  -4  136.49    6.80
  11   4  -4  151.48    6.80
 -11   4   4  155.08    6.80
  10  -4  -4  659.73   23.00
 -10   4   4  641.34   22.90
  10   4  -4  638.24   22.90
  10   4  -4  589.84   22.80
  10   4  -4  692.53   25.50
   9  -4  -4   85.39    4.80
   9   4  -4   80.89    5.00
  -9   4   4   84.89    4.80
   9   4  -4   83.19    4.70
   8  -4  -4  296.07   11.20
   8  -4  -4  294.17   11.50
   8   4  -4  302.17   11.40
   8   4  -4  291.17   11.50
   8   4  -4  275.67   11.80
  -8   4   4  296.47   11.40
   7  -4  -4  945.21   30.50
   7  -4  -4  849.61   30.40
   7   4  -4  922.11   30.30
   7   4  -4  833.82   30.40
   7   4  -4  861.51   30.30
   6  -4  -4   74.59    3.90
   6  -4  -4   81.39    6.10
   6   4  -4   74.89    3.90
   5  -4  -4  294.17   10.90
   5  -4  -4  314.47   12.40
  -5  -4   4  300.97   11.30
   5   4  -4  300.17   10.90
  -5   4   4  286.07   14.10
  -4  -4   4    1.90    0.90
  -4  -4   4    2.00    1.20
   4  -4  -4    2.10    1.20
   4  -4  -4    2.50    1.40
  -4   4   4    5.10    2.10
   4   4  -4    3.30    1.30
  -3  -4   4   55.09    2.50
   3  -4  -4   49.20    3.60
  -3   4   4   47.60    4.60
   2  -4  -4 1035.70   36.90
  -2  -4   4 1090.49   35.60
  -2  -4   4 1132.29   35.60
  -2   4   4 1069.49   37.40
  -1  -4   4   20.60    1.60
   1  -4  -4   18.20    2.60
   0  -4  -4   47.20    3.50
   0  -4   4   45.30    2.50
   0  -4  -4   48.20    3.80
   0   4  -4   49.10    3.00
   1  -4   4   79.39    3.80
  -1  -4  -4   78.09    4.70
  -1  -4  -4   85.39    5.30
  -1   4  -4   81.19    4.50
   1   4   4   78.39    3.90
  -2  -4  -4   12.40    3.60
   2  -4   4   17.60    2.40
  -2   4  -4   13.50    3.00
   2   4   4   13.30    2.10
   3  -4   4   -1.50    1.30
   3   4   4   -0.90    1.10
  -3   4  -4   -0.40    2.20
   4  -4   4 1940.51   64.59
   4   4   4 1877.31   63.29
   5   4   4  614.94   21.50
   5   4   4  581.44   21.10
  -5   4  -4  616.34   21.60
   6  -4   4    2.60    1.60
  -6   4  -4    1.20    1.50
   6   4   4    1.90    1.70
  -6   4  -4    3.20    3.30
   6   4   4    2.60    1.20
   7   4   4  299.67   12.00
   7   4   4  327.37   12.40
  -7   4  -4  301.97   12.30
   8  -4   4  626.64   22.70
   8   4   4  669.93   23.50
  -8   4  -4  645.44   23.40
   8   4   4  636.94   22.60
   9  -4   4  117.19    5.50
  -9   4  -4  113.49    5.90
   9   4   4   96.49    5.60
   9   4   4  108.29    5.70
  10  -4   4   25.40    3.40
 -10   4  -4   30.70    3.40
  10   4   4   31.20    3.20
 -11   4  -4   45.10    3.10
  11   4   4   47.10    3.70
 -12   4  -4    6.30    1.70
 -14   5   4    3.20    1.20
 -13   5   4   78.89    3.90
  13   5  -4   74.89    4.10
 -13   5   4   79.49    3.90
 -12   5   4  151.18    6.60
  12   5  -4  142.19    6.80
 -12   5   4  152.58    6.50
  12   5  -4  155.68    6.70
  11   5  -4    3.60    1.50
 -11   5   4    1.70    1.20
  11   5  -4   -1.00    1.60
  10  -5  -4  470.75   22.10
  10   5  -4  521.65   19.80
  10   5  -4  586.14   19.70
  10   5  -4  551.74   19.90
 -10   5   4  572.94   21.10
   9  -5  -4  441.06   16.10
  -9   5   4  433.06   16.10
   9   5  -4  403.06   16.20
   9   5  -4  440.46   16.20
   9   5  -4  458.75   16.40
   8  -5  -4  106.79    5.30
   8   5  -4   97.59    6.30
   8   5  -4  103.59    5.30
  -8   5   4   98.19    5.30
   8   5  -4  100.59    5.50
   7  -5  -4  429.66   15.40
   7   5  -4  426.96   15.80
  -7   5   4  449.46   15.80
   7   5  -4  433.16   15.60
   7   5  -4  405.56   16.00
   6  -5  -4  108.09    4.90
   6   5  -4   94.59    5.80
  -6   5   4  101.59    5.40
   6   5  -4  106.09    4.90
  -5  -5   4  153.88    7.70
  -5  -5   4  166.98    8.50
   5  -5  -4  171.68    8.90
   5  -5  -4  168.88    6.80
   5   5  -4  172.58    6.80
   4  -5  -4 1828.52   60.39
  -4  -5   4 1818.62   58.89
  -4  -5   4 1839.92   59.39
   4  -5  -4 1726.53   58.69
   4   5  -4 1715.83   58.79
  -3  -5   4  430.26   14.80
   3  -5  -4  399.06   14.90
   3  -5  -4  440.96   16.30
  -3  -5   4  452.45   15.10
  -3   5   4  402.06   17.10
  -2  -5   4   39.20    2.60
  -2  -5   4   40.80    2.70
   2  -5  -4   39.00    3.70
   2  -5  -4   41.20    3.60
  -2   5   4   33.70    5.20
  -1  -5   4  139.19    5.60
   1  -5  -4  133.29    6.90
   0  -5  -4  462.95   17.30
   0  -5   4  457.25   15.80
   0   5  -4  424.36   16.90
   1  -5   4  190.68    7.70
  -1  -5  -4  182.58    8.80
  -1  -5  -4  194.88    9.30
  -1   5  -4  194.08    8.60
   1   5   4  184.98    7.40
  -2  -5  -4  389.16   15.80
   2  -5   4  371.96   14.00
   2   5   4  367.06   13.40
  -2   5  -4  352.86   14.80
  -3  -5  -4   -0.20    2.90
   3  -5   4    0.60    1.90
   3   5   4    3.30    1.20
   4  -5   4   16.00    5.80
  -4   5  -4   12.20    3.50
   4   5   4   16.40    2.20
   4   5   4   17.80    3.70
  -5   5  -4   -1.90    1.60
   5   5   4    2.30    1.30
  -5   5  -4    2.40    2.50
   6   5   4  123.59    6.10
   6   5   4  129.29    6.20
  -6   5  -4  124.89    6.40
  -6   5  -4  125.69    7.10
   7  -5   4  321.77   12.20
   7   5   4  335.47   12.20
   7   5   4  329.87   12.80
  -7   5  -4  283.77   15.10
  -7   5  -4  328.37   12.80
   8  -5   4  125.89    6.10
   8   5   4  119.29    6.50
  -8   5  -4  127.79    6.40
   8   5   4  136.29    6.20
   9  -5   4  516.05   18.20
  -9   5  -4  523.15   18.90
   9   5   4  520.55   18.10
   9   5   4  473.55   18.70
  10  -5   4   45.40    3.30
  10   5   4   42.70    3.50
 -10   5  -4   42.40    3.60
  11   5   4   34.50    3.10
 -11   5  -4   34.40    2.70
 -12   5  -4    7.40    2.10
  13   6  -4    3.40    1.70
 -13   6   4    2.80    1.00
 -13   6   4    1.80    1.60
  12   6  -4   -1.80    1.50
 -12   6   4    0.10    1.10
  12   6  -4   -1.80    1.30
 -12   6   4    0.50    1.40
  11   6  -4  496.15   19.10
  11   6  -4  535.85   18.70
 -11   6   4  532.55   18.90
 -10   6   4   70.49    5.60
  10   6  -4   60.89    4.10
  10   6  -4   70.39    4.50
   9   6  -4  236.48    9.70
  -9   6   4  233.28    9.60
   9   6  -4  217.48   10.10
   9   6  -4  248.68    9.90
   8   6  -4   12.90    2.50
   8   6  -4   11.70    3.30
   8   6  -4   14.90    4.90
  -8   6   4    9.30    2.80
   7  -6  -4  444.66   16.50
   7   6  -4  450.15   17.00
   7   6  -4  462.45   16.90
   7   6  -4  464.75   16.70
  -7   6   4  467.45   16.80
   6  -6  -4   80.49    4.60
   6   6  -4   85.89    5.90
   6   6  -4   82.39    5.30
   6   6  -4   90.89    4.50
  -6   6   4   86.29    4.90
   5  -6  -4  225.88    8.90
  -5   6   4  231.78    9.50
   5   6  -4  225.28    8.90
  -4  -6   4   21.30    4.70
   4  -6  -4   24.70    2.90
   4  -6  -4   20.10    5.00
  -4  -6   4   24.70    4.20
   4   6  -4   20.20    3.00
   3  -6  -4   18.80    4.20
  -3  -6   4   14.50    3.30
   3  -6  -4   18.90    2.90
  -3  -6   4   15.30    3.30
   2  -6  -4   45.20    4.70
  -2  -6   4   41.90    3.40
   2  -6  -4   43.60    3.30
  -2  -6   4   47.40    4.30
   1  -6  -4 3835.12  123.59
  -1  -6   4 3619.74  121.79
   0  -6   4  107.89    5.50
   0  -6  -4  116.59    7.10
   0   6  -4  109.69    6.60
  -1  -6  -4  350.26   15.00
   1   6   4  339.77   12.30
  -1   6  -4  318.37   14.10
   2  -6   4   11.90    3.80
  -2  -6  -4   27.40    6.10
  -2   6  -4   12.00    4.00
   2   6   4   12.90    2.10
   3  -6   4  256.97   11.60
   3   6   4  238.88   10.00
  -3   6  -4  251.17   10.50
  -3   6  -4  256.17   10.00
   3   6   4  269.97   10.00
  -4   6  -4  880.01   31.40
  -4   6  -4  902.61   31.30
   4   6   4  933.71   31.20
  -4   6  -4  899.91   31.20
   4   6   4  913.81   30.90
  -5   6  -4   56.59    4.20
   5   6   4   61.89    4.20
  -5   6  -4   55.99    4.80
   5   6   4   54.29    3.70
  -6   6  -4  206.48   10.50
  -6   6  -4  189.38    8.80
   6   6   4  188.58    8.40
   6   6   4  208.68    8.70
   7  -6   4  212.88    9.00
  -7   6  -4  214.48    9.40
  -7   6  -4  218.58    9.40
   7   6   4  231.68    9.60
   7   6   4  216.48    9.00
   8  -6   4    3.60    1.50
  -8   6  -4    0.30    2.10
   8   6   4    3.20    1.80
  -8   6  -4    2.30    1.40
   8   6   4    3.30    1.60
   9  -6   4   39.30    3.30
  -9   6  -4   39.50    3.40
   9   6   4   37.50    3.30
  10  -6   4   11.10    2.70
  10   6   4    7.70    2.40
 -10   6  -4    4.10    1.80
  11   6   4    8.90    2.60
 -11   6  -4    9.10    2.10
  13   7  -4   29.30    5.10
 -13   7   4   17.20    3.30
  12   7  -4   10.10    2.70
 -12   7   4   11.10    2.00
 -12   7   4    8.30    2.80
  12   7  -4    9.10    2.70
 -11   7   4  416.16   15.20
 -11   7   4  417.16   15.40
  11   7  -4  408.26   15.60
  11   7  -4  435.46   15.20
 -10   7   4  344.47   12.90
  10   7  -4  319.77   13.00
 -10   7   4  332.77   12.90
  10   7  -4  344.97   12.80
   9   7  -4    2.40    1.60
   9   7  -4    4.90    1.90
   9   7  -4   -3.40    3.00
  -9   7   4    4.90    1.40
  -9   7   4    3.30    2.20
   8   7  -4   62.69    4.30
   8   7  -4   51.29    5.60
   8   7  -4   60.69    4.10
  -8   7   4   60.89    5.80
  -8   7   4   59.19    4.00
   7   7  -4    1.50    1.60
   7   7  -4    0.00    2.10
  -7   7   4    3.40    1.50
   7   7  -4    3.10    2.50
   6   7  -4  162.18    7.70
   6   7  -4  154.88    7.30
  -6   7   4  164.28    7.10
   6   7  -4  150.78    6.90
   5   7  -4   89.09    5.90
   5   7  -4   96.59    5.80
  -5   7   4   94.59    5.10
   4  -7  -4   25.10    3.70
  -4   7   4   23.20    4.60
   4   7  -4   13.10    4.60
   4   7  -4   24.10    4.60
   4   7  -4   22.30    6.30
   3  -7  -4 2439.86   84.49
   3  -7  -4 2623.74   87.29
  -3  -7   4 2669.43   85.69
  -2  -7   4  241.08   11.20
  -2  -7   4  283.47   11.10
   2  -7  -4  261.17   12.50
   2  -7  -4  261.27   10.10
  -1  -7   4   60.79    4.90
   1  -7  -4   67.19    4.30
   1  -7  -4   72.59    6.90
   0  -7   4  611.54   21.60
   0  -7  -4  602.44   23.60
   0   7  -4  569.04   23.40
  -1  -7  -4   -4.40    3.50
   1  -7   4    4.20    2.20
  -1   7  -4   -1.20    4.80
   2  -7   4    6.70    2.90
  -2   7  -4    3.40    2.10
  -2   7  -4    4.40    1.90
  -2   7  -4    4.30    1.80
  -2   7  -4    6.00    2.20
   2   7   4    6.60    2.50
   2   7   4    3.30    1.70
   2   7   4    6.80    2.20
   3  -7   4  465.35   24.40
  -3   7  -4  485.55   17.50
  -3   7  -4  483.65   17.20
  -3   7  -4  472.75   17.10
   3   7   4  466.15   17.10
   3   7   4  462.55   17.10
  -3   7  -4  476.55   17.50
   3   7   4  516.25   17.50
   4   7   4   29.40    2.90
  -4   7  -4   29.20    3.60
   4   7   4   29.40    3.40
  -4   7  -4   27.30    3.70
   4   7   4   32.20    4.40
   5   7   4  228.18    9.30
  -5   7  -4  229.18    9.40
  -5   7  -4  199.78    9.40
  -5   7  -4  220.38    9.40
   5   7   4  228.28    9.00
   6   7   4   31.20    3.30
   6   7   4   27.50    3.00
  -6   7  -4   25.10    3.30
  -6   7  -4   28.60    3.70
   7  -7   4   32.60    3.20
   7   7   4   38.80    3.60
  -7   7  -4   26.70    4.00
   7   7   4   30.10    3.50
  -7   7  -4   35.10    3.50
   8  -7   4   10.30    2.50
  -8   7  -4    4.20    1.50
   8   7   4    8.10    2.50
  -8   7  -4   10.80    3.70
   8   7   4    4.90    1.80
   9  -7   4   63.59    3.80
   9   7   4   57.79    4.10
  -9   7  -4   58.69    5.20
  -9   7  -4   72.19    5.90
   9   7   4   66.89    4.20
  10  -7   4   13.10    2.70
  10   7   4   14.80    2.80
 -10   7  -4   19.70    2.30
 -11   7  -4  150.98    6.40
  11   7   4  150.48    6.50
 -13   8   4   48.50    2.70
 -12   8   4   -0.10    0.90
  12   8  -4    1.20    1.80
 -11   8   4   40.40    4.00
  11   8  -4   33.80    3.20
 -11   8   4   41.50    2.90
  11   8  -4   38.00    3.40
 -10   8   4  101.99    6.50
  10   8  -4  102.59    5.50
 -10   8   4  113.49    5.50
   9   8  -4  332.97   13.60
   9   8  -4  381.16   13.70
  -9   8   4  364.86   14.00
   8   8  -4  343.17   13.00
   8   8  -4  303.27   11.90
   8   8  -4  278.57   12.40
  -8   8   4  297.17   11.80
  -7   8   4  325.37   12.60
   7   8  -4  332.97   12.80
   7   8  -4  321.37   13.00
   7   8  -4  339.27   12.70
   6   8  -4    3.80    2.20
  -6   8   4    1.70    1.50
   6   8  -4    0.70    1.80
  -6   8   4    3.50    2.70
   6   8  -4    2.70    2.20
  -5   8   4   96.39    5.50
   5   8  -4   91.89    5.40
   5   8  -4   92.99    5.70
   5   8  -4   91.19    5.80
  -5   8   4   87.69    5.70
  -5   8   4   87.09    5.10
   4   8  -4  232.08   10.00
   4   8  -4  227.48    9.70
  -4   8   4  230.08    9.40
   4   8  -4  231.88    9.80
  -4   8   4  235.18    9.40
  -4   8   4  236.18    9.30
   3   8  -4   57.79    4.70
  -3   8   4   55.69    4.00
   3   8  -4   52.99    5.00
   3   8  -4   46.70    4.50
  -3   8   4   49.80    5.10
  -3   8   4   46.70    4.10
   2  -8  -4    9.50    3.40
  -2   8   4    3.90    1.90
  -2   8   4   15.10    3.50
   2   8  -4    6.90    2.60
   2   8  -4    3.80    2.10
   2   8  -4    9.30    2.20
  -1  -8   4  376.96   17.90
   1  -8  -4  367.06   14.20
   1   8  -4  379.96   14.20
   1   8  -4  404.86   15.50
   1   8  -4  370.86   14.40
  -1   8   4  379.66   14.00
  -1   8   4  375.96   14.00
   1   8  -4  434.36   15.30
   0   8   4  501.15   17.90
   0   8   4  512.05   18.00
   0   8  -4  534.05   18.20
   0   8  -4  494.25   18.60
   0   8  -4  496.15   18.40
   0   8  -4  515.85   18.10
   1  -8   4  225.48   12.50
  -1   8  -4  257.37    9.50
   1   8   4  238.08    9.30
   1   8   4  233.28    9.30
  -1   8  -4  238.18   10.00
  -1   8  -4  216.88    9.70
  -1   8  -4  245.28    9.50
   2   8   4  288.77   11.00
  -2   8  -4  286.17   11.20
  -2   8  -4  292.77   11.10
   2   8   4  303.37   11.30
   2   8   4  300.57   11.10
  -2   8  -4  289.87   11.50
  -2   8  -4  278.47   11.60
   3   8   4   30.80    3.80
  -3   8  -4   15.90    3.00
  -3   8  -4   21.10    3.70
   3   8   4   20.20    3.10
  -3   8  -4   20.70    3.60
  -3   8  -4   21.70    3.40
   4   8   4  264.27   10.40
  -4   8  -4  244.88   10.00
  -4   8  -4  249.88   10.20
   4   8   4  263.07   10.00
   4   8   4  251.37   10.10
  -4   8  -4  249.28   10.40
  -4   8  -4  251.47   10.40
   5   8   4  228.68    9.20
   5   8   4  217.38   11.20
   5   8   4  236.88    9.70
  -5   8  -4  224.88   10.80
  -5   8  -4  237.28    9.70
  -5   8  -4  216.58    9.60
   6   8   4    3.90    1.60
  -6   8  -4    8.70    2.80
   6   8   4   11.90    2.70
  -6   8  -4    6.00    1.70
   7  -8   4  366.16   13.50
  -7   8  -4  360.66   13.90
   7   8   4  324.27   13.80
  -7   8  -4  363.16   13.80
   7   8   4  369.76   13.30
   8  -8   4  119.39    5.60
   8   8   4  131.69    5.80
  -8   8  -4  117.69    6.00
   8   8   4  110.89    6.00
  -8   8  -4  124.19    6.10
   9  -8   4  165.98    6.80
  -9   8  -4  159.88    7.10
  -9   8  -4  161.78    7.10
   9   8   4  171.08    6.90
   9   8   4  160.78    7.30
  10  -8   4    3.10    1.40
  10   8   4    6.60    1.60
 -10   8  -4    3.40    1.10
 -11   8  -4   68.19    3.30
 -12   9   4   47.10    2.90
  11   9  -4    5.90    2.10
  11   9  -4    5.10    1.90
 -11   9   4   10.30    1.90
  10   9  -4    0.90    1.80
  10   9  -4    0.90    2.10
 -10   9   4    0.50    1.10
  -9   9   4   28.90    2.90
   9   9  -4   19.70    3.60
   9   9  -4   22.10    3.60
  -8   9   4   28.20    3.40
   8   9  -4   26.90    3.90
   8   9  -4   29.40    3.60
   7   9  -4 1057.29   35.70
  -7   9   4 1052.19   35.70
   7   9  -4 1046.30   35.80
   7   9  -4 1009.30   35.70
  -6   9   4   65.19    4.30
   6   9  -4   62.89    5.20
  -6   9   4   69.49    4.90
   6   9  -4   68.19    5.00
  -5   9   4  109.89    5.90
   5   9  -4  112.89    6.30
   5   9  -4  105.09    6.30
  -5   9   4  115.89    5.80
   5   9  -4  108.99    6.40
  -5   9   4  117.59    6.10
   4   9  -4   19.80    3.90
   4   9  -4   24.50    4.10
  -4   9   4   24.80    3.40
  -4   9   4   23.50    3.70
  -4   9   4   22.70    3.40
   4   9  -4   27.60    4.50
  -3   9   4   90.49    4.80
   3   9  -4   98.39    5.20
  -3   9   4   85.79    4.80
  -3   9   4   81.09    5.50
   3   9  -4   69.89    5.60
   3   9  -4   90.19    5.40
   3   9  -4   83.09    5.60
   2   9  -4   -1.20    1.90
  -2   9   4   -0.60    1.60
  -2   9   4    3.10    3.10
   2   9  -4    1.60    2.20
   2   9  -4   -0.20    2.40
  -2   9   4    0.60    1.70
   2   9  -4    1.90    1.90
   1  -9  -4  144.69    7.90
   1   9  -4  178.98    7.60
   1   9  -4  183.78    8.10
  -1   9   4  170.88    7.40
  -1   9   4  182.88    7.50
   1   9  -4  176.58    7.50
   1   9  -4  181.28    7.80
   0   9   4   15.00    2.90
   0   9  -4   16.40    3.50
   0   9  -4    8.90    3.10
   0   9  -4    9.30    3.10
   0   9   4   11.60    1.90
  -1   9  -4    8.30    1.70
  -1   9  -4   12.40    3.10
   1   9   4    6.10    1.50
  -1   9  -4    6.90    2.00
  -1   9  -4    8.00    1.90
  -2   9  -4  136.39    6.50
   2   9   4  146.09    6.40
   2   9   4  140.79    6.50
  -2   9  -4  141.09    7.00
  -2   9  -4  139.29    6.90
  -2   9  -4  146.69    6.50
  -3   9  -4 1084.69   41.10
   3   9   4 1233.68   40.10
   3   9   4 1192.98   39.80
   3   9   4 1183.18   39.50
  -3   9  -4 1162.38   40.00
  -3   9  -4 1162.08   40.50
  -3   9  -4 1178.68   39.70
   4   9   4   51.09    3.70
   4   9   4   47.70    4.10
  -4   9  -4   52.19    3.70
   4   9   4   54.59    3.80
  -4   9  -4   42.20    4.20
  -4   9  -4   55.09    4.20
  -4   9  -4   52.09    4.10
   5   9   4    2.20    1.50
   5   9   4    0.10    1.50
   5   9   4    1.30    2.30
  -5   9  -4    2.90    1.60
  -5   9  -4    0.80    1.60
  -5   9  -4    0.80    2.10
  -6   9  -4  159.98    7.30
   6   9   4  151.58    7.30
   6   9   4  155.08    6.80
  -6   9  -4  150.28    7.30
   7  -9   4  177.58    7.50
   7   9   4  165.78    7.80
  -7   9  -4  178.08    7.90
  -7   9  -4  175.88    7.80
   7   9   4  179.88    7.40
   8  -9   4   10.70    2.20
   8   9   4   11.50    2.90
   8   9   4   10.70    2.90
  -8   9  -4   14.50    3.00
  -8   9  -4    7.00    2.50
   9  -9   4   12.60    2.20
  -9   9  -4   10.80    2.10
  -9   9  -4    9.50    3.00
   9   9   4   12.70    2.70
  10  -9   4   17.20    2.70
 -10   9  -4   17.00    2.00
 -12  10   4    8.40    1.60
 -11  10   4    0.90    0.90
  10  10  -4    2.30    2.90
 -10  10   4    4.20    1.10
  -9  10   4   66.29    5.00
   9  10  -4   65.99    5.20
   9  10  -4   73.89    4.80
  -8  10   4  118.19    5.80
   8  10  -4  119.79    6.60
  -7  10   4    6.10    1.40
   7  10  -4    4.90    2.20
   7  10  -4    7.90    2.60
  -7  10   4    2.00    2.30
   6  10  -4   89.99    5.90
  -6  10   4   94.09    5.10
   6  10  -4   88.09    5.80
  -6  10   4   92.99    5.90
  -6  10   4   97.09    5.30
  -5  10   4  192.28    8.50
   5  10  -4  206.58    8.90
   5  10  -4  201.08    8.90
  -5  10   4  200.88    8.20
  -5  10   4  199.08    8.30
   5  10  -4  197.58    8.50
  -4  10   4  642.64   22.00
  -4  10   4  645.74   22.10
   4  10  -4  630.94   22.60
   4  10  -4  603.94   22.30
  -4  10   4  620.44   22.30
   4  10  -4  640.24   22.30
  -3  10   4   11.10    2.00
  -3  10   4    9.70    2.00
   3  10  -4    6.40    2.00
   3  10  -4    8.90    2.40
   3  10  -4   18.80    3.90
   3  10  -4    6.20    2.40
  -3  10   4    5.20    2.20
   2  10  -4  379.46   14.30
  -2  10   4  347.07   14.60
   2  10  -4  368.56   13.80
  -2  10   4  378.46   13.70
   2  10  -4  367.36   14.30
   2  10  -4  374.36   13.70
  -2  10   4  376.56   13.70
   1  10  -4  350.06   13.00
   1  10  -4  348.47   13.40
  -1  10   4  347.27   12.90
   1  10  -4  325.87   13.40
  -1  10   4  349.67   12.80
   1  10  -4  350.66   13.10
   0  10  -4   30.90    4.50
   0  10  -4   39.30    3.50
   0  10   4   33.70    3.30
   0  10  -4   39.30    3.80
   0  10  -4   40.20    3.40
   0  10   4   34.80    3.30
  -1  10  -4   12.10    3.90
  -2  10  -4   86.49    5.00
  -2  10  -4   92.89    5.30
   2  10   4   92.99    4.90
  -2  10  -4   94.69    5.60
   2  10   4   86.69    4.80
  -2  10  -4   89.89    4.90
   3  10   4   12.20    3.00
  -3  10  -4   14.80    3.20
  -3  10  -4    3.80    1.90
  -3  10  -4    9.20    3.00
  -3  10  -4    9.10    2.70
   3  10   4    7.40    1.60
   4  10   4   90.79    4.80
   4  10   4   81.19    5.00
  -4  10  -4   93.09    5.10
  -4  10  -4   86.39    5.20
  -4  10  -4   91.79    5.00
  -5  10  -4   33.10    3.60
   5  10   4   23.20    3.10
  -5  10  -4   27.60    3.40
  -5  10  -4   29.90    3.70
   5  10   4   34.50    4.00
   5  10   4   30.50    3.40
  -6  10  -4    3.10    1.50
  -6  10  -4    1.50    1.50
   6  10   4    1.70    1.50
   6  10   4    2.30    1.80
   7  10   4   76.49    4.70
  -7  10  -4   89.09    6.50
   7  10   4   81.59    4.30
   8 -10   4   31.90    2.60
  -8  10  -4   31.60    3.00
   8  10   4   33.10    3.00
  -8  10  -4   30.80    2.90
   9 -10   4    0.70    1.10
  -9  10  -4    0.40    1.10
  -9  10  -4   -0.90    1.40
 -10  10  -4   27.90    2.20
 -11  11   4    1.50    1.00
 -10  11   4   82.49    4.90
  -9  11   4   92.49    4.60
  -8  11   4   40.40    3.90
  -7  11   4   18.20    2.80
  -7  11   4   19.00    3.90
   7  11  -4   32.80    5.50
  -6  11   4  177.28    8.00
   6  11  -4  184.98    8.60
  -6  11   4  196.78    8.10
   6  11  -4  181.98    8.70
  -6  11   4  195.28    7.90
   5  11  -4    4.10    2.60
  -5  11   4    3.00    1.70
   5  11  -4    1.90    2.10
  -5  11   4    0.70    1.80
   5  11  -4    1.90    2.10
  -5  11   4   -0.10    1.60
  -4  11   4   72.79    4.80
   4  11  -4   80.19    5.10
   4  11  -4   71.19    4.60
  -4  11   4   81.19    4.50
  -4  11   4   70.09    4.30
   4  11  -4   63.89    5.90
   4  11  -4   75.29    5.20
   3  11  -4   -0.80    2.00
  -3  11   4    1.50    1.60
   3  11  -4    1.40    1.70
   3  11  -4    0.50    1.80
   3  11  -4   -1.70    2.60
  -3  11   4    2.00    1.50
  -3  11   4   -2.00    2.10
   2  11  -4  311.77   12.20
   2  11  -4  307.77   11.80
  -2  11   4  297.47   11.60
   2  11  -4  302.77   12.30
   2  11  -4  301.97   11.60
  -2  11   4  301.47   11.60
  -1  11   4  150.08    6.60
   1  11  -4  151.18    6.70
   1  11  -4  139.79    7.50
   1  11  -4  147.19    7.20
   1  11  -4  149.29    6.70
  -1  11   4  147.89    6.60
   0  11  -4  419.36   15.30
   0  11  -4  422.36   15.70
   0  11  -4  402.16   15.60
   0  11   4  408.86   15.10
   0  11   4  416.76   15.10
   0  11  -4  404.26   15.10
   1  11   4  131.29    6.10
  -1  11  -4  137.89    6.70
  -1  11  -4  132.29    6.40
   1  11   4  131.19    6.10
  -1  11  -4  128.09    6.80
  -1  11  -4  129.79    6.10
   2  11   4 1231.08   41.70
  -2  11  -4 1212.78   41.70
  -2  11  -4 1248.88   42.20
  -2  11  -4 1230.48   42.30
  -2  11  -4 1252.67   41.80
   2  11   4 1225.98   41.60
  -3  11  -4  104.19    5.80
  -3  11  -4  101.29    5.40
  -3  11  -4  104.69    5.80
   3  11   4  100.39    5.20
  -3  11  -4  110.39    5.40
   3  11   4  108.79    5.40
  -4  11  -4   17.20    3.10
  -4  11  -4   13.20    2.90
  -4  11  -4   20.60    3.40
   4  11   4   10.80    3.10
   4  11   4   10.20    2.70
  -5  11  -4    7.00    2.50
   5  11   4    4.00    1.40
  -5  11  -4    2.20    1.80
  -5  11  -4    0.90    1.70
   5  11   4   -1.70    2.00
   6  11   4   33.50    2.90
  -6  11  -4   34.00    3.20
  -6  11  -4   38.90    4.00
   7 -11   4   -0.30    1.10
  -7  11  -4   -0.60    1.30
  -7  11  -4    0.20    1.20
   7  11   4   -1.80    1.40
   8 -11   4   31.80    2.40
  -8  11  -4   32.70    2.70
   8  11   4   27.50    3.70
  -8  11  -4   32.10    2.70
   9 -11   4   66.69    3.10
  -9  11  -4   61.59    3.30
  -9  11  -4   65.89    3.60
 -10  12   4    5.00    1.60
  -9  12   4   60.89    3.30
  -8  12   4   14.40    2.20
  -7  12   4    0.70    1.30
  -7  12   4    1.50    1.90
  -6  12   4   65.29    4.20
   6  12  -4   61.99    5.90
  -6  12   4   67.29    4.20
   5  12  -4  302.47   11.50
  -5  12   4  303.67   11.70
  -5  12   4  302.17   11.40
   5  12  -4  293.77   12.00
  -5  12   4  305.87   11.40
  -4  12   4   29.40    3.70
   4  12  -4   21.80    3.30
   4  12  -4   25.50    3.90
   4  12  -4   19.20    4.10
  -4  12   4   21.60    3.00
  -4  12   4   21.10    2.80
   3  12  -4  494.15   17.70
  -3  12   4  472.45   17.40
   3  12  -4  467.65   17.10
  -3  12   4  467.25   17.10
  -3  12   4  472.25   17.00
   3  12  -4  467.85   17.00
   2  12  -4  131.59    6.20
  -2  12   4  131.99    6.00
   2  12  -4  136.59    6.70
   2  12  -4  121.99    7.90
  -2  12   4  139.59    7.20
   2  12  -4  125.69    6.20
   1  12  -4  164.08    7.60
   1  12  -4  154.18    6.90
   1  12  -4  160.08    8.20
  -1  12   4  162.48    7.00
   1  12  -4  158.38    7.10
  -1  12   4  154.88    6.90
   0  12  -4  534.15   19.00
   0  12  -4  537.05   19.50
   0  12   4  511.45   18.80
   0  12  -4  528.55   19.00
   0  12   4  527.35   18.90
   0  12  -4  526.65   19.20
   1  12   4   27.50    2.90
  -1  12  -4   23.70    3.40
  -1  12  -4   25.10    3.00
  -1  12  -4   33.80    4.30
  -1  12  -4   28.40    3.10
   1  12   4   23.90    3.80
   2  12   4    3.90    1.40
  -2  12  -4    2.70    2.10
  -2  12  -4    2.40    1.50
   2  12   4   10.20    3.20
  -2  12  -4    3.70    1.80
  -2  12  -4    3.00    1.50
  -3  12  -4   91.09    5.30
  -3  12  -4   89.09    4.90
  -3  12  -4   94.69    4.90
   3  12   4   87.99    4.80
   3  12   4   95.19    4.80
  -3  12  -4  103.59    5.50
  -4  12  -4   38.50    3.50
  -4  12  -4   36.40    3.90
   4  12   4   49.30    3.20
  -4  12  -4   42.70    3.50
   4  12   4   42.50    3.40
  -5  12  -4    0.60    1.60
  -5  12  -4    2.60    1.70
   5  12   4    1.50    1.80
   5  12   4   -0.20    1.30
  -6  12  -4   18.80    2.90
   6  12   4   18.00    2.30
  -6  12  -4   19.30    2.50
   7 -12   4   36.20    2.50
  -7  12  -4   35.10    2.80
   7  12   4   34.30    2.60
  -7  12  -4   37.10    3.00
  -8  12  -4    3.40    1.40
  -9  13   4   23.40    2.10
  -8  13   4   30.90    2.40
  -7  13   4    0.80    1.20
  -6  13   4   24.30    2.90
  -6  13   4   30.50    2.80
  -6  13   4   22.30    3.50
   5  13  -4    5.10    1.80
  -5  13   4    7.40    1.50
  -5  13   4    7.50    1.60
   5  13  -4    3.10    2.10
  -5  13   4    4.50    1.50
  -4  13   4  313.17   11.70
  -4  13   4  314.47   11.70
   4  13  -4  293.87   11.80
   4  13  -4  326.87   11.80
  -3  13   4   13.00    2.60
   3  13  -4   21.90    3.50
  -3  13   4   14.50    2.50
   3  13  -4   14.00    3.20
  -3  13   4    8.00    2.70
   3  13  -4   17.50    2.80
  -2  13   4   28.60    2.70
   2  13  -4   26.20    3.10
   2  13  -4   23.20    3.50
   2  13  -4   22.90    2.90
  -2  13   4   23.80    2.80
   1  13  -4    0.50    1.40
  -1  13   4    1.30    1.30
   1  13  -4    0.90    1.50
   1  13  -4    1.90    1.60
  -1  13   4    0.40    1.40
   0  13   4  103.19    5.40
   0  13  -4  105.49    5.20
   0  13   4  101.79    5.10
   0  13  -4   96.19    5.10
   0  13  -4  100.39    5.60
  -1  13  -4    2.20    1.50
   1  13   4    0.20    1.40
  -1  13  -4   -1.10    1.30
  -1  13  -4   -5.10    4.40
   1  13   4    2.20    1.30
  -2  13  -4   38.80    5.40
  -2  13  -4   38.50    3.00
  -2  13  -4   40.90    3.20
  -2  13  -4   38.90    3.60
   2  13   4   38.10    3.10
   2  13   4   33.40    2.90
   3  13   4  255.67   11.50
  -3  13  -4  266.57   10.70
  -3  13  -4  288.27   11.30
   3  13   4  262.97   10.30
  -4  13  -4  123.19    6.00
   4  13   4  123.19    5.40
  -4  13  -4  117.99    5.50
   4  13   4  125.69    5.40
  -4  13  -4  125.79    6.00
  -5  13  -4   -0.90    1.20
  -5  13  -4   -1.00    1.80
   5  13   4   -0.30    1.10
   5  13   4    1.90    1.90
  -5  13  -4    2.20    1.60
   6  13   4   62.19    3.20
  -6  13  -4   63.09    3.90
   7 -13   4   12.80    1.60
  -7  13  -4   15.10    3.20
   7  13   4   11.90    2.50
  -8  14   4    9.50    1.90
  -7  14   4    9.60    2.10
  -6  14   4   82.19    4.10
  -6  14   4   87.39    4.20
   5  14  -4    1.00    1.70
  -5  14   4    4.40    1.50
  -5  14   4    2.90    1.20
  -5  14   4    3.80    1.40
   4  14  -4    2.70    1.40
  -4  14   4    3.20    1.90
   4  14  -4   -0.80    2.10
  -4  14   4   -1.60    1.20
  -4  14   4   -0.40    1.20
   4  14  -4   -2.90    1.90
   3  14  -4   35.10    3.20
  -3  14   4   37.70    2.80
  -3  14   4   37.10    2.90
   3  14  -4   35.70    3.60
   3  14  -4   37.90    2.90
  -2  14   4  717.93   25.20
   2  14  -4  731.73   25.40
   2  14  -4  735.83   25.10
   2  14  -4  754.32   25.70
  -2  14   4  723.33   25.30
  -1  14   4  148.49    7.60
   1  14  -4  152.78    7.00
  -1  14   4  162.38    7.60
   1  14  -4  162.58    7.20
   1  14  -4  163.58    6.70
   0  14  -4   20.20    2.50
   0  14  -4   15.10    2.90
   0  14   4   20.90    2.60
   0  14  -4   19.90    2.80
   0  14   4   21.50    2.50
  -1  14  -4   11.90    2.50
   1  14   4   11.70    2.20
  -1  14  -4   14.40    2.50
  -1  14  -4   12.30    2.30
   1  14   4   11.90    2.30
   2  14   4   53.09    3.20
  -2  14  -4   45.40    3.20
   2  14   4   50.29    3.10
  -2  14  -4   52.89    3.50
  -2  14  -4   47.90    3.10
  -3  14  -4   92.09    4.70
   3  14   4   88.99    4.30
  -3  14  -4   82.49    4.30
   3  14   4   92.59    4.30
   4  14   4   39.90    2.60
  -4  14  -4   40.00    2.80
  -4  14  -4   44.50    3.00
   4  14   4   41.60    2.90
  -5  14  -4   13.70    2.70
   5  14   4   17.50    1.90
  -5  14  -4   14.90    2.00
   6 -14   4  145.49    5.70
   6  14   4  139.19    5.40
  -6  14  -4  133.79    5.70
  -6  15   4  186.48    7.20
   5  15  -4   -0.70    2.60
  -5  15   4    3.10    1.10
  -5  15   4   -0.50    2.40
   4  15  -4   53.39    3.10
  -4  15   4   56.69    3.00
  -4  15   4   58.19    3.10
   3  15  -4   53.19    2.90
  -3  15   4   47.90    2.90
   3  15  -4   46.40    3.80
  -3  15   4   48.00    3.00
   3  15  -4   47.10    3.30
   2  15  -4    4.20    1.50
   2  15  -4    2.50    1.20
   2  15  -4    3.60    1.30
  -2  15   4    3.60    1.00
  -2  15   4    4.80    1.20
   1  15  -4   16.20    2.70
   1  15  -4   16.30    2.20
  -1  15   4   17.50    2.10
  -1  15   4   15.20    2.00
   1  15  -4   13.80    2.00
   0  15  -4  132.19    5.80
   0  15   4  125.29    5.40
   0  15   4  124.29    5.40
   0  15  -4  131.19    5.50
   0  15  -4  129.69    5.50
  -1  15  -4   47.50    2.90
   1  15   4   49.99    2.80
   1  15   4   47.10    2.90
  -1  15  -4   43.90    3.10
  -2  15  -4   40.80    2.90
   2  15   4   38.70    2.50
   2  15   4   37.20    2.40
  -2  15  -4   35.20    2.50
   3  15   4   94.59    4.90
  -3  15  -4   85.69    4.00
   3  15   4   90.09    4.00
  -3  15  -4   91.69    4.70
  -4  15  -4  108.69    4.60
   4  15   4  107.89    4.60
  -4  15  -4  109.99    4.90
   4  15   4  114.19    4.50
   5 -15   4   89.19    3.70
   5  15   4   84.29    3.60
  -5  15  -4   85.19    3.80
  -4  16   4   35.10    2.40
  -4  16   4   37.30    2.20
   4  16  -4   40.60    2.90
  -3  16   4    6.90    1.60
   3  16  -4    6.40    1.90
   2  16  -4  181.78    7.10
   2  16  -4  183.68    6.80
  -2  16   4  172.38    6.80
  -2  16   4  178.78    6.70
   1  16  -4    1.60    0.90
  -1  16   4    1.70    1.10
   1  16  -4   -0.50    1.40
  -1  16   4    1.80    0.90
   0  16   4   -0.10    0.90
   0  16   4   -0.80    0.90
   0  16  -4   -0.30    0.90
  -1  16  -4   21.30    1.80
   1  16   4   20.70    2.00
  -1  16  -4   17.10    2.60
   1  16   4   19.90    1.80
  -2  16  -4   63.09    3.20
   2  16   4   63.99    3.00
   3  16   4    0.10    1.20
  -3  16  -4    2.30    0.90
  -3  16  -4    1.10    1.10
   3  16   4   -0.20    0.80
  14   0  -5    0.70    2.00
  13   0  -5  102.69    5.10
 -13   0   5   94.39    4.90
 -12   0   5    0.20    1.50
  12   0  -5   -0.20    1.60
  12   0  -5    0.90    2.00
  11   0  -5    1.10    1.70
  11   0  -5    0.70    1.60
  10   0  -5    1.00    1.70
  10   0  -5   -0.10    1.30
   9   0  -5  383.66   14.20
   9   0  -5  365.06   14.10
   8   0  -5   -1.40    1.10
   8   0  -5    0.10    1.90
   8   0  -5    1.50    1.90
   7   0  -5  387.06   14.80
   7   0  -5  380.06   13.70
   7   0  -5  360.76   14.70
   6   0  -5   -1.50    1.40
   6   0  -5    1.40    1.00
  -6   0   5   -0.60    2.00
  -5   0   5   13.80    2.80
   5   0  -5   17.50    2.00
   5   0  -5   14.80    1.90
  -4   0   5    0.40    0.90
   4   0  -5    0.50    0.60
   4   0  -5    0.30    0.80
  -3   0   5    2.80    0.70
   3   0  -5    4.80    0.90
   2   0  -5    0.10    0.30
   2   0  -5    1.50    0.40
   1   0  -5  156.18    5.90
   1   0  -5  166.18    5.80
   0   0  -5   -0.90    0.60
  -1   0  -5  485.25   16.80
   1   0   5  479.05   16.80
   2   0   5    0.40    0.90
  -2   0  -5   -0.10    1.00
   3   0   5    8.80    2.30
  -3   0  -5    9.80    3.50
   3   0   5   10.80    2.70
   4   0   5    2.10    2.00
   4   0   5    2.60    1.30
   5   0   5   12.40    3.00
   5   0   5    7.00    2.50
  -6   0  -5   -0.50    1.90
   6   0   5    0.20    1.60
   6   0   5   -1.30    1.50
   7   0   5   15.20    3.10
   7   0   5   17.90    3.10
  -7   0  -5   15.50    3.70
  -8   0  -5    0.80    1.70
   8   0   5    1.90    2.00
   8   0   5   -0.80    1.60
   9   0   5   60.39    4.90
  -9   0  -5   64.29    4.70
   9   0   5   60.39    4.10
  10   0   5   -4.80    2.90
  10   0   5   -1.80    1.70
 -11   0  -5    0.90    1.40
 -12   0  -5    2.20    1.60
  14   1  -5    2.50    1.70
 -14   1   5   -2.60    1.80
  13  -1  -5  137.59    6.40
 -13  -1   5  134.49    6.10
 -13   1   5  141.99    6.00
  13   1  -5  138.59    6.30
  12  -1  -5   11.70    2.80
  12  -1  -5    5.80    1.80
 -12   1   5    8.00    2.80
  12   1  -5    6.40    1.60
  12   1  -5    6.80    1.70
  11  -1  -5   10.50    2.90
  11  -1  -5    3.90    1.60
  11   1  -5    1.30    1.50
  10  -1  -5   72.39    4.70
  10  -1  -5   74.59    4.50
  10   1  -5   76.89    4.70
  10   1  -5   75.59    4.50
   9  -1  -5   33.20    3.00
   9  -1  -5   27.50    3.70
   9   1  -5   33.10    3.60
   9   1  -5   26.30    4.10
   9   1  -5   37.20    3.00
   8  -1  -5    2.80    1.30
   8  -1  -5    7.50    2.00
   8   1  -5    2.90    1.70
   8   1  -5    3.00    2.10
   8   1  -5    2.70    1.20
   7  -1  -5   25.70    4.30
   7  -1  -5   19.90    5.10
   7  -1  -5   24.50    2.20
   7   1  -5   23.00    2.40
   7   1  -5   17.50    4.20
   7   1  -5   28.00    4.80
   7   1  -5   15.10    3.10
   6  -1  -5 1650.83   54.29
  -6  -1   5 1564.64   54.79
   6  -1  -5 1673.83   54.99
   6   1  -5 1638.64   54.39
   6   1  -5 1692.23   54.29
  -6   1   5 1618.14   55.59
   5  -1  -5  782.22   26.70
  -5  -1   5  785.52   26.50
   5  -1  -5  781.32   26.40
   5   1  -5  768.32   26.20
  -5   1   5  774.82   27.20
   5   1  -5  798.12   26.40
   4  -1  -5 1608.14   52.99
   4  -1  -5 1575.04   52.89
  -4  -1   5 1670.03   52.59
  -4   1   5 1652.53   53.39
   4   1  -5 1549.74   52.89
   4   1  -5 1588.64   52.39
   3  -1  -5 1637.84   53.79
  -3   1   5 1640.04   54.09
   2  -1  -5   16.00    1.40
   1  -1  -5  386.56   13.90
   1  -1  -5  408.36   13.70
   0  -1   5  254.47    8.90
   0  -1  -5  252.57    9.20
   0   1  -5  252.87    8.90
   1  -1   5 1825.02   60.49
  -1  -1  -5 1815.12   60.59
  -1   1  -5 1872.21   60.49
   2  -1   5  204.28    8.10
  -2  -1  -5  200.78    8.30
  -2   1  -5  202.48    8.20
   2   1   5  198.38    7.80
   2   1   5  201.68    8.30
   3  -1   5  667.03   24.00
  -3  -1  -5  686.93   25.10
   3  -1   5  728.23   24.90
  -3   1  -5  711.93   25.10
   3   1   5  693.13   24.00
   3   1   5  733.83   25.10
   4  -1   5  478.35   17.00
   4  -1   5  484.35   18.40
   4   1   5  474.25   18.50
   4   1   5  485.45   17.10
   5  -1   5  356.36   12.90
   5  -1   5  341.47   12.90
  -5   1  -5  328.07   13.80
   5   1   5  366.56   13.00
   5   1   5  335.97   12.80
   6  -1   5   13.10    3.10
   6  -1   5    4.50    1.50
   6   1   5    7.80    1.70
  -6   1  -5    8.20    2.10
   6   1   5    8.70    2.90
   7  -1   5  207.28    8.70
   7  -1   5  201.58    8.50
  -7  -1  -5  195.08    8.80
  -7   1  -5  190.28    8.70
   7   1   5  207.08    8.70
   7   1   5  199.88    8.50
  -8  -1  -5   25.10    3.90
   8  -1   5   21.40    4.00
   8  -1   5   21.00    3.00
   8   1   5   26.60    3.40
   8   1   5   23.90    3.20
  -8   1  -5   23.50    3.50
   9  -1   5   54.19    3.90
  -9  -1  -5   50.39    4.50
   9   1   5   47.40    4.30
   9   1   5   56.39    3.80
  -9   1  -5   55.39    4.30
 -10  -1  -5   14.70    3.50
  10  -1   5   20.00    2.90
  10   1   5   19.10    3.70
  10   1   5   20.40    3.30
 -11  -1  -5   13.80    3.10
 -11   1  -5   13.60    2.50
 -12   1  -5   -2.40    1.30
  14   2  -5   31.50    3.00
 -14   2   5   28.80    3.00
  13  -2  -5   19.20    3.40
 -13  -2   5   25.70    3.80
 -13   2   5   22.00    2.60
  13   2  -5   21.20    2.30
  13   2  -5   21.40    2.70
  12  -2  -5   35.40    3.60
  12   2  -5   31.60    3.10
  12   2  -5   41.10    3.50
 -12   2   5   39.50    3.30
  11  -2  -5   44.70    3.50
  11  -2  -5   40.00    3.80
  11   2  -5   36.60    3.40
 -11   2   5   41.00    3.60
  11   2  -5   43.30    3.60
  10  -2  -5  112.39    5.80
  10  -2  -5  119.39    6.10
  10   2  -5  121.99    6.00
  10   2  -5  108.59    5.90
   9  -2  -5  185.88    8.30
   9  -2  -5  193.18    8.00
   9   2  -5  207.48    9.80
   9   2  -5  176.18    8.40
   9   2  -5  185.18    8.20
   8  -2  -5   -0.50    2.10
   8  -2  -5    2.50    1.30
   8   2  -5   -0.50    1.80
   8   2  -5    1.00    1.20
   8   2  -5    2.30    2.20
   7  -2  -5    2.90    1.10
   7  -2  -5    0.50    3.00
   7   2  -5    4.50    2.20
   7   2  -5    7.20    2.00
   7   2  -5    3.20    1.10
   6  -2  -5  513.25   17.80
   6  -2  -5  494.45   16.80
  -6  -2   5  436.46   17.20
   6   2  -5  497.75   16.80
   6   2  -5  472.55   16.90
  -6   2   5  443.96   18.90
   5  -2  -5  514.15   17.40
  -5  -2   5  495.85   17.30
   5  -2  -5  516.45   18.00
  -5   2   5  493.95   18.70
   5   2  -5  490.35   17.40
   4  -2  -5   20.50    2.30
   4  -2  -5   23.30    2.10
  -4   2   5   18.70    3.20
   4   2  -5   23.10    2.20
   3  -2  -5 2738.53   90.39
  -3   2   5 2782.92   90.79
   2  -2  -5  753.02   25.60
   1  -2  -5 1608.84   54.69
   1  -2  -5 1689.83   54.39
   0  -2  -5   16.00    2.30
   0  -2   5   15.60    1.30
   0  -2  -5   15.10    1.90
   0   2  -5   14.80    1.50
   1  -2   5  284.97   10.40
  -1  -2  -5  292.77   10.90
   1   2   5  267.97   10.40
  -1   2  -5  298.27   10.50
  -2  -2  -5  568.64   20.50
   2  -2   5  582.84   20.20
  -2   2  -5  580.14   20.40
   2   2   5  569.44   19.80
  -3  -2  -5  263.17   12.00
   3  -2   5  285.77   11.20
   3   2   5  289.17   10.50
  -3   2  -5  281.47   11.80
   4  -2   5    3.60    2.00
   4  -2   5    0.80    2.20
   4   2   5    2.90    1.10
   4   2   5    1.80    2.20
   5  -2   5  397.86   14.60
   5  -2   5  411.56   14.80
  -5   2  -5  388.86   14.90
   5   2   5  402.56   14.70
   5   2   5  396.06   14.60
   6  -2   5  596.24   22.20
   6  -2   5  636.94   22.10
   6   2   5  658.33   22.50
  -6   2  -5  613.44   22.40
   6   2   5  639.04   22.10
   7  -2   5    4.80    1.70
  -7  -2  -5    3.90    2.30
   7   2   5    4.10    1.50
   7   2   5    8.80    2.20
  -7   2  -5    5.60    3.00
   8  -2   5   48.90    3.60
  -8  -2  -5   40.70    4.60
   8   2   5   40.90    3.50
  -8   2  -5   37.10    4.00
   8   2   5   52.99    4.10
  -9  -2  -5  359.46   14.30
   9  -2   5  384.86   13.90
   9   2   5  353.46   14.30
  -9   2  -5  386.66   14.40
   9   2   5  373.96   13.80
  10  -2   5    2.10    1.50
 -10  -2  -5    1.20    2.10
 -10   2  -5    1.20    2.40
  10   2   5    1.90    1.90
  10   2   5   -0.10    1.80
 -11   2  -5  163.08    6.80
  11   2   5  153.58    7.40
 -12   2  -5   49.80    2.90
  14   3  -5   23.90    2.80
 -14   3   5   25.80    2.20
 -14   3   5   24.70    2.60
  13   3  -5   30.40    2.70
 -13   3   5   35.90    2.70
  13   3  -5   32.50    2.90
  12  -3  -5    6.30    2.10
  12   3  -5   13.60    3.00
 -12   3   5   10.60    2.70
  12   3  -5    9.10    2.90
  11  -3  -5  384.56   14.80
  11   3  -5  380.66   14.90
 -11   3   5  402.56   14.70
  11   3  -5  396.86   14.90
  10  -3  -5   71.79    4.70
  10  -3  -5   69.79    4.30
  10   3  -5   68.09    4.70
  10   3  -5   68.79    5.70
  10   3  -5   62.39    5.00
 -10   3   5   68.69    4.20
   9  -3  -5  558.74   19.20
   9  -3  -5  528.35   19.20
   9   3  -5  507.85   19.50
   9   3  -5  525.95   19.20
   8  -3  -5   44.80    4.40
   8  -3  -5   40.70    3.20
   8   3  -5   40.10    4.70
   8   3  -5   43.30    3.20
   8   3  -5   39.20    3.70
   7  -3  -5  537.25   22.40
   7  -3  -5  599.24   20.10
   7   3  -5  562.54   20.50
   7   3  -5  562.24   20.40
   7   3  -5  603.64   20.20
   6  -3  -5  516.85   19.30
   6  -3  -5  515.95   18.00
   6   3  -5  511.75   18.00
  -5  -3   5  323.97   11.50
   5  -3  -5  335.17   11.80
   5  -3  -5  336.57   12.80
   5   3  -5  329.77   11.80
  -5   3   5  299.27   13.70
   4  -3  -5    2.40    1.30
   4  -3  -5    3.80    1.10
  -4   3   5    5.60    2.00
   3  -3  -5    6.40    2.10
   3  -3  -5    9.00    2.00
  -3   3   5    3.90    1.50
   2  -3  -5  206.88    9.20
   2  -3  -5  158.58    7.40
   1  -3  -5   25.40    2.70
   0  -3  -5  150.48    6.50
   0  -3   5  150.08    5.60
   0  -3  -5  145.49    7.00
   0   3  -5  148.29    5.80
   1  -3   5   50.59    2.90
  -1  -3  -5   51.39    3.70
  -1  -3  -5   49.40    4.80
  -1   3  -5   53.29    3.30
   1   3   5   49.30    2.90
  -2  -3  -5 3567.84  119.29
   2  -3   5 3554.74  118.69
  -2   3  -5 3768.12  118.99
   2   3   5 3607.74  118.29
   3  -3   5    0.10    1.50
  -3   3  -5   -0.70    2.40
   3   3   5    2.20    1.10
   4  -3   5   17.30    4.90
   5  -3   5    1.60    1.60
   5   3   5    2.40    1.30
   5   3   5    3.80    1.50
   6  -3   5   54.89    3.80
   6   3   5   46.40    3.50
   6   3   5   52.79    3.60
  -6   3  -5   56.39    4.30
   7  -3   5   94.29    5.10
   7   3   5   89.69    5.00
  -7   3  -5  100.49    5.90
   7   3   5  103.99    5.30
   8  -3   5   36.90    3.40
   8   3   5   40.50    3.70
  -8   3  -5   42.40    3.80
   9  -3   5   98.39    5.10
   9   3   5   93.19    5.50
  -9   3  -5  106.49    5.60
   9   3   5  112.29    5.40
  10  -3   5   64.09    4.00
  10   3   5   66.29    4.10
 -10   3  -5   67.59    4.30
  10   3   5   66.29    4.30
  11   3   5  108.29    5.50
 -11   3  -5  103.39    5.00
 -12   3  -5   24.80    2.20
 -14   4   5   21.90    2.40
  14   4  -5   20.30    3.20
 -14   4   5   19.00    2.20
  13   4  -5   46.60    3.10
 -13   4   5   42.20    2.90
  13   4  -5   43.90    3.00
 -13   4   5   42.30    2.90
  12  -4  -5   88.49    6.40
  12   4  -5  101.59    5.00
  12   4  -5   92.39    5.60
 -12   4   5   99.89    5.20
  11  -4  -5   20.20    3.60
  11   4  -5   28.50    3.90
  11   4  -5   11.40    2.70
 -11   4   5   18.70    2.90
  10  -4  -5   33.60    3.70
 -10   4   5   23.80    3.10
  10   4  -5   20.20    4.30
  10   4  -5   25.80    3.30
   9  -4  -5   91.79    4.90
   9  -4  -5   88.69    5.40
  -9   4   5   90.29    4.90
   9   4  -5   87.79    4.90
   9   4  -5   85.49    5.00
   9   4  -5   84.89    5.70
   8  -4  -5  167.08    7.20
   8  -4  -5  157.78    7.70
   8   4  -5  176.08    7.70
   8   4  -5  167.98    7.30
   8   4  -5  159.88    7.70
   7  -4  -5  697.33   25.60
   7  -4  -5  750.22   25.00
   7   4  -5  752.82   25.30
   7   4  -5  704.33   25.40
   7   4  -5  721.23   25.30
   6  -4  -5   22.20    5.60
   6  -4  -5   21.40    2.30
   6   4  -5   11.30    3.80
  -5  -4   5   35.20    4.00
   5  -4  -5   31.10    2.60
  -5  -4   5   40.70    3.30
   5  -4  -5   31.60    4.70
   5   4  -5   35.00    2.70
   4  -4  -5  107.19    4.80
   4  -4  -5  104.69    5.70
   4   4  -5  102.59    4.80
  -4   4   5  106.39    7.20
   3  -4  -5  557.64   19.90
   3  -4  -5  549.45   18.90
  -3   4   5  532.25   20.50
   2  -4  -5    5.10    1.30
   2  -4  -5    2.10    1.20
  -1  -4   5 2268.57   73.59
   1  -4  -5 2259.37   75.49
   0  -4  -5  320.57   13.10
   0  -4   5  315.87   11.30
   0  -4  -5  322.97   12.60
   0   4  -5  329.77   11.80
  -1  -4  -5 1971.40   64.69
   1  -4   5 1813.62   62.69
  -1  -4  -5 1856.21   63.79
  -1   4  -5 1959.60   63.29
   1   4   5 1908.31   62.69
  -2  -4  -5  116.79    7.70
   2  -4   5  114.39    5.70
   2   4   5  103.49    4.90
  -2   4  -5  110.89    6.30
   3  -4   5  117.79    6.60
   3   4   5  118.29    5.40
  -3   4  -5  111.49    9.40
   4  -4   5  241.58   11.90
   4   4   5  257.97    9.80
  -4   4  -5  237.78   10.00
   4   4   5  247.68    9.70
   5  -4   5  507.85   18.00
   5   4   5  489.25   17.90
   5   4   5  517.85   18.40
  -5   4  -5  500.25   18.30
   6  -4   5   90.29    4.90
  -6   4  -5   89.39    5.30
   6   4   5   97.79    5.10
   6   4   5   95.29    5.00
   7  -4   5  265.27   10.70
   7   4   5  287.87   11.40
   7   4   5  270.87   10.80
   8  -4   5    9.00    2.70
   8   4   5    4.60    1.80
  -8   4  -5    4.80    1.60
   8   4   5    6.30    1.80
   9  -4   5  198.78    8.10
   9   4   5  179.88    8.50
   9   4   5  201.58    8.10
  -9   4  -5  201.88    8.60
  10  -4   5    2.10    1.40
 -10   4  -5    1.90    1.20
  10   4   5    0.70    1.60
  10   4   5    3.30    1.80
  11   4   5   47.70    3.80
 -11   4  -5   47.30    3.00
 -12   4  -5   16.40    1.80
 -14   5   5    6.80    2.40
 -14   5   5    4.10    1.20
 -13   5   5    5.70    2.00
 -13   5   5    4.10    1.30
  13   5  -5    1.90    1.10
  13   5  -5    3.70    1.50
 -12   5   5   20.40    2.70
  12   5  -5   21.30    2.60
  12   5  -5   19.10    2.70
 -12   5   5   18.60    2.50
  11   5  -5    2.70    1.50
 -11   5   5    0.60    1.30
  11   5  -5    3.80    1.60
  10  -5  -5   54.19    5.00
  10   5  -5   53.09    3.80
  10   5  -5   58.89    4.90
  10   5  -5   55.89    4.10
 -10   5   5   54.59    4.00
   9  -5  -5  107.99    5.70
   9   5  -5  114.89    5.70
   9   5  -5   99.29    5.60
  -9   5   5  104.19    5.50
   9   5  -5  102.69    6.30
   8  -5  -5    3.90    1.70
   8   5  -5    0.00    1.60
  -8   5   5    2.20    1.40
   8   5  -5    6.40    2.30
   8   5  -5    2.70    2.10
   7  -5  -5  925.51   30.80
   7   5  -5  881.81   31.10
   7   5  -5  900.41   31.00
   7   5  -5  890.71   31.30
  -7   5   5  925.41   31.20
   6  -5  -5  211.28    8.00
   6   5  -5  193.18    8.60
   6   5  -5  191.58    8.80
   6   5  -5  200.58    8.00
   5  -5  -5  252.97    9.50
   5  -5  -5  242.58   11.60
   5   5  -5  255.57    9.60
  -4  -5   5  885.51   28.90
   4  -5  -5  887.41   29.20
  -4  -5   5  828.42   28.60
   4  -5  -5  893.51   30.80
   4   5  -5  824.32   29.00
   3  -5  -5  581.04   21.00
   3  -5  -5  547.55   19.50
  -3   5   5  566.14   22.40
   2  -5  -5 5369.86  191.08
  -2  -5   5 5785.82  190.38
  -2  -5   5 6169.38  190.48
   2  -5  -5 6206.08  192.78
   1  -5  -5 1255.27   42.60
  -1  -5   5 1192.88   40.40
   0  -5  -5  557.14   21.20
   0  -5   5  585.54   19.70
   0  -5  -5  565.14   21.60
   0   5  -5  573.14   20.30
  -1  -5  -5  161.28    8.90
   1  -5   5  157.28    6.90
   1   5   5  161.78    6.60
  -1   5  -5  162.28    8.10
   2  -5   5  572.24   20.70
  -2  -5  -5  599.44   23.20
  -2   5  -5  540.25   21.70
   2   5   5  584.64   20.20
   3  -5   5  134.39    7.90
   3   5   5  124.29    6.30
   3   5   5  139.99    6.00
  -3   5  -5  124.59    6.70
   4   5   5  100.59    5.30
  -4   5  -5   94.79    6.90
  -4   5  -5   98.89    8.50
   4   5   5  110.09    5.20
  -4   5  -5  103.39    5.60
   5   5   5   18.90    3.10
  -5   5  -5   14.90    5.00
   5   5   5   16.20    3.40
  -5   5  -5   18.80    3.20
   6  -5   5   90.49    4.90
  -6   5  -5   60.39    6.30
  -6   5  -5   79.99    5.00
   6   5   5   80.89    4.80
   7  -5   5   96.29    5.10
   7   5   5  104.19    5.20
   7   5   5  108.29    5.90
  -7   5  -5   93.09    5.50
   8  -5   5 1014.10   33.90
   8   5   5  920.71   34.40
  -8   5  -5 1007.30   34.50
   8   5   5 1012.50   33.70
   9  -5   5  312.97   11.40
  -9   5  -5  299.77   11.90
   9   5   5  284.87   12.10
  10  -5   5  267.47   10.00
 -10   5  -5  268.67   10.60
  10   5   5  268.37   10.10
  10   5   5  271.17   10.80
  11   5   5   55.99    3.80
 -11   5  -5   61.39    3.20
  13   6  -5   44.80    2.70
 -13   6   5   45.90    2.70
 -13   6   5   36.80    3.20
  13   6  -5   50.39    3.40
 -12   6   5  144.79    6.30
  12   6  -5  149.19    6.40
 -12   6   5  149.19    6.40
  12   6  -5  148.99    6.70
 -11   6   5   27.70    3.00
 -11   6   5   30.30    3.40
  11   6  -5   29.20    3.00
  11   6  -5   34.70    3.20
  10   6  -5    0.00    2.30
  10   6  -5   -0.10    1.70
 -10   6   5    1.60    1.30
  10   6  -5    1.00    1.60
   9  -6  -5  218.18    9.70
   9   6  -5  234.58    9.30
   9   6  -5  217.18    9.20
  -9   6   5  209.08    9.10
   9   6  -5  211.08    9.50
   8  -6  -5    3.50    2.20
  -8   6   5    5.60    1.50
   8   6  -5    8.80    3.20
   8   6  -5    8.70    2.60
   8   6  -5    6.70    2.20
   7  -6  -5  190.98    7.70
   7   6  -5  175.08    8.30
   7   6  -5  174.38    8.00
   7   6  -5  177.38    7.60
  -7   6   5  183.18    7.80
   6  -6  -5  317.97   11.40
   6   6  -5  302.67   11.40
   6   6  -5  287.47   11.90
   6   6  -5  297.97   11.80
  -6   6   5  296.87   11.60
   5  -6  -5   15.50    2.60
   5   6  -5   14.70    2.70
  -5   6   5   20.50    3.80
   5   6  -5   12.00    3.90
   5   6  -5   12.20    4.10
   4  -6  -5   45.20    3.30
   4  -6  -5   32.00    6.50
   4   6  -5   49.30    3.70
   3  -6  -5  335.07   14.20
  -3  -6   5  327.77   12.10
   3  -6  -5  331.57   12.10
   2  -6  -5 1289.47   43.60
   2  -6  -5 1200.78   41.40
  -2  -6   5 1243.08   41.10
  -2  -6   5 1217.38   41.00
  -1  -6   5   70.29    4.00
   1  -6  -5   65.49    6.70
   0  -6  -5 4149.78  129.99
   0  -6   5 3821.72  127.29
   0   6  -5 3716.03  127.99
  -1  -6  -5    5.70    3.40
   1  -6   5   10.50    3.60
  -1   6  -5    7.40    3.70
   1   6   5   12.20    2.20
   2  -6   5  220.28   10.20
  -2   6  -5  220.88    9.10
  -2   6  -5  209.78    9.30
   2   6   5  215.98    8.90
   2   6   5  231.78    8.90
   3  -6   5  203.88   11.40
  -3   6  -5  194.28    8.20
   3   6   5  176.78    8.10
  -3   6  -5  178.08    8.20
   3   6   5  182.68    7.80
   3   6   5  181.98    7.70
  -3   6  -5  182.98    8.40
   4   6   5  200.28    8.10
   4   6   5  180.98    8.40
  -4   6  -5  187.48    8.60
  -4   6  -5  203.68    8.40
  -4   6  -5  171.38    8.40
   4   6   5  206.08    8.30
   5   6   5  141.59    6.60
  -5   6  -5  131.19    7.30
  -5   6  -5  137.19    7.00
  -5   6  -5  130.59    6.60
   5   6   5  130.29    6.30
   6  -6   5   97.89    5.20
   6   6   5  104.49    5.60
   6   6   5  106.49    5.40
  -6   6  -5  102.59    6.30
  -6   6  -5  106.89    5.70
   7  -6   5    9.50    2.50
   7   6   5    5.50    1.70
   7   6   5    5.50    2.00
  -7   6  -5    3.90    1.50
  -7   6  -5    3.60    2.40
   8  -6   5   39.40    3.30
  -8   6  -5   37.80    4.60
   8   6   5   38.60    3.40
   8   6   5   43.20    3.50
   9  -6   5   65.19    3.70
   9   6   5   61.09    4.10
   9   6   5   65.59    3.90
  10  -6   5   14.30    2.40
  10   6   5   10.70    2.90
 -10   6  -5   14.50    2.40
 -11   6  -5    9.20    1.70
 -13   7   5   65.19    3.20
  12   7  -5    3.70    1.70
  12   7  -5   -0.90    1.30
 -12   7   5    1.50    1.00
 -12   7   5    1.80    1.90
 -11   7   5  122.59    6.20
  11   7  -5  124.79    6.00
 -11   7   5  131.99    6.10
  11   7  -5  127.89    5.90
  10   7  -5  559.34   20.90
  10   7  -5  596.24   20.70
  10   7  -5  564.34   21.00
 -10   7   5  594.84   20.80
 -10   7   5  586.24   20.90
   9   7  -5    3.90    1.60
   9   7  -5    6.80    1.70
  -9   7   5    8.50    2.50
   9   7  -5   10.90    2.40
   8   7  -5  260.17   10.70
   8   7  -5  274.57   10.70
   8   7  -5  246.38   10.80
  -8   7   5  274.77   10.70
   7   7  -5   92.09    4.90
   7   7  -5   87.29    5.70
  -7   7   5   80.19    5.20
   6  -7  -5   28.00    3.60
   6   7  -5   32.80    3.90
   6   7  -5   25.30    3.40
   6   7  -5   29.60    4.10
  -6   7   5   26.40    3.40
  -5   7   5    0.30    3.10
   5   7  -5    3.10    2.00
  -5   7   5   -0.50    1.60
   5   7  -5    0.50    2.10
   5   7  -5    0.90    2.00
   4  -7  -5   21.00    3.00
  -4   7   5   18.30    4.20
   4   7  -5   24.30    3.90
  -4   7   5   18.80    4.80
   4   7  -5   15.50    3.90
   3   7  -5   14.10    2.30
   3   7  -5    8.60    2.50
   2  -7  -5  459.15   17.10
   2  -7  -5  535.45   22.20
   2   7  -5  452.55   17.60
   1  -7  -5  515.85   20.50
   1  -7  -5  557.34   24.00
   1   7  -5  616.84   22.50
  -1   7   5  660.43   22.90
   0  -7   5   18.70    4.70
   0   7  -5   11.50    4.10
   0   7  -5   17.40    4.80
   0   7   5   21.80    3.90
   0   7   5   13.70    3.40
   0   7  -5   13.70    3.60
   1  -7   5   38.30    6.00
   1   7   5   41.70    3.70
   1   7   5   46.10    3.70
  -1   7  -5   42.70    3.90
  -1   7  -5   38.90    3.90
  -1   7  -5   39.90    4.00
  -1   7  -5   42.60    4.20
   2  -7   5  260.87   14.30
   2   7   5  270.57   10.50
  -2   7  -5  273.37   10.60
   2   7   5  276.87   10.50
  -2   7  -5  263.97   10.90
  -2   7  -5  283.07   10.70
  -2   7  -5  270.57   11.10
   2   7   5  288.27   10.70
   3   7   5  514.15   18.50
  -3   7  -5  493.95   18.60
  -3   7  -5  512.85   19.00
   3   7   5  531.85   18.50
   3   7   5  543.75   19.00
  -3   7  -5  534.95   19.00
   4   7   5  127.69    6.20
  -4   7  -5  131.69    6.80
  -4   7  -5  127.09    6.50
   4   7   5  139.19    6.50
  -4   7  -5  137.89    6.60
   4   7   5  139.79    6.40
   5   7   5    2.30    1.60
   5   7   5    2.80    1.40
  -5   7  -5    3.60    1.60
   5   7   5    1.80    3.00
  -5   7  -5    5.90    2.50
   6   7   5  200.48    8.50
   6   7   5  214.48    9.30
  -6   7  -5  201.68    9.00
  -6   7  -5  209.58    9.10
   7  -7   5   18.70    2.60
  -7   7  -5   23.40    4.00
   7   7   5   19.70    3.00
   7   7   5   17.30    2.80
  -7   7  -5   15.90    3.20
   8  -7   5    2.30    1.30
  -8   7  -5    4.50    1.40
   8   7   5    1.60    1.50
  -8   7  -5    2.70    2.70
   8   7   5    3.00    1.50
   9  -7   5  131.69    5.60
  -9   7  -5  128.09    6.00
   9   7   5  131.79    5.70
   9   7   5  118.49    6.00
  10  -7   5  136.09    5.80
 -10   7  -5  155.08    7.20
  10   7   5  143.89    6.40
 -11   7  -5    2.00    0.90
 -13   8   5  159.98    6.10
  12   8  -5  222.78    8.50
  12   8  -5  233.08    9.00
 -12   8   5  220.48    8.90
 -11   8   5  144.99    6.50
  11   8  -5  156.48    7.30
  11   8  -5  153.28    6.50
  10   8  -5  366.36   14.50
 -10   8   5  414.16   14.70
   9   8  -5   -0.10    1.70
   9   8  -5    1.40    1.80
   9   8  -5    3.90    2.40
  -9   8   5   -0.80    1.20
   8   8  -5    3.80    1.90
   8   8  -5   -2.50    2.10
   8   8  -5   -0.10    2.20
  -8   8   5    1.30    1.30
   7   8  -5   76.69    5.00
   7   8  -5   76.99    4.70
  -7   8   5   76.39    4.60
   7   8  -5   74.99    5.30
   6   8  -5 1682.53   57.09
   6   8  -5 1712.63   56.99
   6   8  -5 1693.53   56.49
   5   8  -5  166.48    7.50
  -5   8   5  145.69    7.20
  -5   8   5  155.18    7.00
   5   8  -5  160.18    7.40
  -5   8   5  144.19    7.10
   5   8  -5  149.79    8.00
  -4   8   5  370.76   13.70
   4   8  -5  378.46   14.00
  -4   8   5  367.86   14.00
   4   8  -5  379.66   14.20
  -4   8   5  359.26   13.70
   4   8  -5  380.56   14.30
   3  -8  -5  201.88    8.20
   3   8  -5  200.98    8.60
  -3   8   5  195.08    8.10
   3   8  -5  196.88    8.30
  -3   8   5  194.38    8.10
   3   8  -5  189.38    8.50
  -3   8   5  179.68    9.50
   2  -8  -5  316.57   11.80
   2   8  -5  301.27   12.00
  -2   8   5  320.07   11.60
   2   8  -5  303.47   12.00
  -2   8   5  305.87   11.50
   2   8  -5  290.87   12.20
   2   8  -5  311.57   11.80
  -1   8   5  154.18    6.90
   1   8  -5  156.68    7.20
   1   8  -5  148.79    7.30
   1   8  -5  164.08    7.40
   1   8  -5  168.18    7.20
  -1   8   5  152.98    6.80
   0   8  -5   11.00    3.50
   0   8   5   10.00    1.90
   0   8  -5   17.50    3.60
   0   8   5   14.50    2.90
   0   8  -5   11.90    2.10
   0   8  -5   11.00    2.10
  -1   8  -5   55.59    4.50
  -1   8  -5   51.09    4.30
   1   8   5   57.29    3.90
  -1   8  -5   59.19    4.10
   1   8   5   52.69    3.90
  -1   8  -5   52.99    4.10
  -2   8  -5  495.05   17.40
   2   8   5  480.95   17.30
   2   8   5  471.45   17.30
  -2   8  -5  488.55   17.90
  -2   8  -5  479.55   17.40
  -2   8  -5  490.55   17.80
   3   8   5    1.50    1.50
  -3   8  -5   -0.10    1.80
  -3   8  -5    0.80    1.90
  -3   8  -5   -1.10    1.40
   3   8   5    2.00    1.90
   3   8   5    0.90    1.40
  -3   8  -5    0.50    1.70
  -4   8  -5  565.24   20.90
   4   8   5  524.15   20.80
  -4   8  -5  563.04   20.50
   4   8   5  573.04   20.10
  -4   8  -5  573.14   20.50
   4   8   5  581.34   20.60
  -5   8  -5    4.30    1.50
  -5   8  -5   10.60    3.20
   5   8   5    4.70    1.60
   5   8   5    5.10    2.40
   5   8   5    7.20    2.50
  -5   8  -5    1.80    2.30
  -6   8  -5  427.46   16.20
   6   8   5  412.86   16.30
  -6   8  -5  446.96   16.20
   6   8   5  425.66   15.70
   7  -8   5  288.27   11.40
  -7   8  -5  312.77   11.90
  -7   8  -5  303.57   11.90
   7   8   5  307.67   11.30
   7   8   5  268.97   11.80
   8  -8   5   54.29    3.30
   8   8   5   55.99    3.50
  -8   8  -5   46.80    4.30
   8   8   5   46.00    3.60
   9  -8   5   -0.60    1.10
  -9   8  -5    0.90    1.10
   9   8   5   -0.60    1.70
  10  -8   5    0.50    1.30
 -10   8  -5    1.00    1.70
 -12   9   5    1.80    1.00
 -11   9   5  136.59    5.70
  11   9  -5  126.39    6.30
  11   9  -5  119.99    5.50
  10   9  -5    0.90    2.20
  10   9  -5    2.20    1.70
 -10   9   5    1.80    1.10
   9   9  -5   53.19   10.10
  -9   9   5   54.39    3.80
   9   9  -5   48.00    4.10
   9   9  -5   55.89    4.20
   8   9  -5   89.69    5.70
  -8   9   5   94.39    5.00
   8   9  -5   90.49    5.20
   8   9  -5   87.49    5.30
   7   9  -5  323.87   12.50
   7   9  -5  316.27   13.40
  -7   9   5  327.47   12.60
   7   9  -5  315.17   12.70
  -6   9   5  259.07   11.30
   6   9  -5  267.57   10.70
  -6   9   5  255.87   10.60
   6   9  -5  260.07   10.70
  -6   9   5  258.97   10.40
   5   9  -5  508.35   18.30
   5   9  -5  520.95   18.80
   5   9  -5  506.15   19.80
  -5   9   5  508.35   18.10
  -5   9   5  494.25   18.80
  -5   9   5  505.35   18.10
  -4   9   5  384.56   14.80
  -4   9   5  403.56   14.60
   4   9  -5  399.86   15.10
   4   9  -5  397.16   15.10
   4   9  -5  402.46   14.70
  -4   9   5  396.06   14.50
   3   9  -5   14.10    4.00
  -3   9   5   13.90    4.70
   3   9  -5   14.90    3.50
   3   9  -5   17.40    3.50
  -3   9   5   14.70    3.10
   3   9  -5   24.90    5.10
  -3   9   5   22.30    3.20
   2  -9  -5  231.98    9.80
   2   9  -5  252.17   10.10
   2   9  -5  237.88    9.80
  -2   9   5  250.37    9.60
   2   9  -5  238.18   10.10
  -2   9   5  243.28    9.60
   2   9  -5  239.68    9.80
   1  -9  -5    0.90    2.00
   1   9  -5   -1.70    1.60
  -1   9   5    0.70    1.70
   1   9  -5    2.00    1.60
   1   9  -5    0.80    1.90
   1   9  -5    2.10    1.80
  -1   9   5   -1.90    1.60
   0  -9  -5    2.20    2.10
   0   9  -5    0.40    1.80
   0   9  -5    2.30    1.60
   0   9   5    2.10    1.60
   0   9  -5    1.20    1.50
   0   9   5    0.20    1.60
   0   9  -5    0.40    1.70
  -1   9  -5  290.37   10.90
   1   9   5  263.37   10.60
  -1   9  -5  279.57   11.20
  -1   9  -5  273.87   10.70
   1   9   5  274.07   10.60
  -1   9  -5  273.87   11.20
  -2   9  -5 2321.57   78.59
  -2   9  -5 2424.16   78.09
   2   9   5 2223.38   78.99
  -2   9  -5 2394.86   78.49
  -2   9  -5 2388.86   78.29
   2   9   5 2413.46   77.99
  -3   9  -5   33.70    3.30
   3   9   5   33.80    3.40
  -3   9  -5   38.20    3.80
  -3   9  -5   36.60    3.90
   3   9   5   35.50    3.60
  -3   9  -5   33.10    3.70
  -4   9  -5  536.25   19.90
   4   9   5  556.24   19.90
   4   9   5  544.45   19.30
  -4   9  -5  536.65   19.80
  -4   9  -5  525.15   19.30
   4   9   5  549.05   19.20
   5   9   5   13.90    2.90
  -5   9  -5   14.00    3.10
  -5   9  -5   21.40    3.40
   5   9   5   19.80    3.90
   5   9   5   19.80    2.90
  -5   9  -5   11.20    2.30
  -6   9  -5   54.29    4.00
  -6   9  -5   61.29    4.30
   6   9   5   44.20    3.80
   6   9   5   58.29    3.70
   7  -9   5    7.40    2.40
  -7   9  -5    7.40    2.60
   7   9   5   11.80    2.70
  -7   9  -5    8.50    2.20
   7   9   5    8.80    1.90
   8  -9   5   30.70    2.50
  -8   9  -5   26.60    3.40
  -8   9  -5   23.50    2.70
   8   9   5   27.60    2.90
   9  -9   5   62.89    3.20
   9   9   5   55.29    4.10
  -9   9  -5   66.59    3.50
  10  -9   5   21.60    3.40
 -10   9  -5   23.10    2.00
 -11  10   5  149.49    6.10
  10  10  -5    3.10    1.80
 -10  10   5    8.50    2.00
   9  10  -5   59.99    4.30
  -9  10   5   68.89    4.00
  -8  10   5  123.89    5.80
   8  10  -5  124.19    6.00
   8  10  -5  119.59    7.00
  -7  10   5  418.76   15.70
   7  10  -5  417.06   15.80
   7  10  -5  432.46   15.70
   6  10  -5    9.30    2.20
  -6  10   5   14.50    4.20
  -6  10   5   20.10    3.90
  -6  10   5   13.00    3.00
   6  10  -5   11.10    3.80
   5  10  -5  193.08    8.70
  -5  10   5  191.78    8.40
  -5  10   5  198.08    8.20
   5  10  -5  183.18    8.60
   5  10  -5  197.98    8.50
  -5  10   5  209.58    8.30
   4  10  -5    0.70    1.90
  -4  10   5    0.50    1.70
   4  10  -5   -0.20    1.80
  -4  10   5    2.30    1.70
  -4  10   5    3.10    1.90
   4  10  -5    3.90    2.20
  -3  10   5  172.38    7.20
   3  10  -5  155.18    7.60
   3  10  -5  167.28    7.80
   3  10  -5  170.58    7.90
  -3  10   5  154.78    8.00
   3  10  -5  169.58    7.40
  -3  10   5  168.78    7.20
  -2  10   5   17.30    3.00
   2  10  -5   22.50    3.20
   2  10  -5   18.30    3.50
   2  10  -5   21.00    5.30
   2  10  -5   16.40    3.70
  -2  10   5   19.60    3.70
   1 -10  -5   75.49    6.10
   1  10  -5   90.89    5.00
  -1  10   5   87.69    5.60
   1  10  -5   95.49    7.10
   1  10  -5   91.69    5.80
  -1  10   5   92.39    4.80
   1  10  -5   91.59    5.30
   0 -10  -5  221.28    9.80
   0  10  -5  220.38    9.30
   0  10   5  234.08    9.10
   0  10   5  223.08    9.10
   0  10  -5  224.18    9.60
   0  10  -5  234.38    9.30
   1  10   5  608.54   22.20
   1  10   5  625.04   22.10
  -1  10  -5  627.94   22.90
  -1  10  -5  644.44   22.20
  -1  10  -5  620.44   22.70
  -1  10  -5  666.53   22.50
   2  10   5  347.57   12.90
  -2  10  -5  335.77   12.90
  -2  10  -5  346.77   13.40
  -2  10  -5  345.07   13.50
   2  10   5  331.87   12.80
  -2  10  -5  346.27   13.00
   3  10   5  710.93   25.30
  -3  10  -5  726.03   25.80
  -3  10  -5  726.33   25.40
   3  10   5  727.43   25.30
  -3  10  -5  741.53   25.50
  -3  10  -5  732.53   26.00
   4  10   5  143.59    6.50
  -4  10  -5  143.29    7.00
  -4  10  -5  149.88    6.70
  -4  10  -5  139.29    6.90
   4  10   5  145.89    6.50
  -5  10  -5    8.30    3.00
  -5  10  -5    9.50    2.10
  -5  10  -5   12.10    2.90
   5  10   5   12.10    2.60
   5  10   5   15.20    3.70
   6  10   5   -0.40    1.40
  -6  10  -5    2.30    1.50
  -6  10  -5   -0.20    1.50
   7 -10   5   92.79    4.60
  -7  10  -5   93.29    5.00
  -7  10  -5   88.99    4.80
   7  10   5   98.59    4.60
   8 -10   5   19.30    2.10
   8  10   5   11.90    2.50
  -8  10  -5   17.30    2.70
  -8  10  -5   18.90    2.30
   9 -10   5    1.60    1.10
  -9  10  -5    1.70    1.00
 -11  11   5    1.40    1.30
 -10  11   5   87.89    5.00
  -9  11   5    6.10    2.20
   9  11  -5    2.70    2.30
  -8  11   5   29.90    2.90
   8  11  -5   26.40    3.90
   7  11  -5   15.80    4.50
   7  11  -5   28.40    5.50
  -7  11   5   22.20    2.90
   6  11  -5  519.65   19.00
   6  11  -5  505.55   18.80
  -6  11   5  537.15   18.50
  -6  11   5  530.45   18.90
  -6  11   5  519.25   18.40
  -5  11   5    1.50    1.70
   5  11  -5    1.40    2.10
  -5  11   5    2.30    1.70
  -5  11   5   -2.30    1.70
   5  11  -5   -1.00    2.00
   5  11  -5    3.90    1.80
   4  11  -5  416.46   15.80
   4  11  -5  423.06   15.50
  -4  11   5  421.16   15.70
   4  11  -5  417.06   16.00
  -4  11   5  420.96   15.30
  -4  11   5  431.56   15.40
   3  11  -5   46.00    4.10
   3  11  -5   39.20    4.30
  -3  11   5   48.10    5.80
   3  11  -5   49.99    3.80
  -3  11   5   46.80    3.50
   3  11  -5   50.69    4.80
  -3  11   5   48.80    3.60
   2  11  -5  410.16   15.10
   2  11  -5  409.06   15.20
  -2  11   5  412.76   15.10
   2  11  -5  412.16   15.50
  -2  11   5  404.46   15.00
   2  11  -5  413.66   15.70
   1  11  -5   24.50    3.60
  -1  11   5   31.00    2.90
   1  11  -5   26.00    3.50
   1  11  -5   31.40    3.20
   1  11  -5   30.20    4.30
  -1  11   5   23.70    2.90
   0  11  -5  483.05   17.80
   0  11   5  472.95   17.30
   0  11  -5  482.25   18.00
   0  11  -5  488.25   17.60
   0  11   5  481.65   17.30
   0  11  -5  474.65   17.30
  -1 -11  -5    3.60    3.30
  -1  11  -5    3.30    1.80
  -1  11  -5   10.30    3.00
  -1  11  -5    6.60    1.70
  -1  11  -5   14.80    2.80
   1  11   5   13.70    2.50
   1  11   5   11.20    2.60
   2  11   5   12.50    2.70
  -2  11  -5   12.80    3.40
   2  11   5   17.10    2.70
  -2  11  -5   12.60    2.70
  -2  11  -5    8.30    1.80
  -2  11  -5   15.40    2.80
  -3  11  -5   -1.00    1.50
   3  11   5    1.20    1.60
  -3  11  -5   -0.20    1.50
   3  11   5    1.20    1.40
  -3  11  -5    1.10    1.70
   4  11   5  454.35   16.40
  -4  11  -5  458.05   16.60
   4  11   5  472.45   17.00
  -4  11  -5  451.75   17.10
  -4  11  -5  450.55   17.00
  -5  11  -5   24.70    3.00
   5  11   5   22.50    2.60
  -5  11  -5   20.70    3.10
   5  11   5   13.90    2.30
  -5  11  -5   19.10    3.80
  -6  11  -5    6.70    1.60
   6  11   5    7.20    2.30
  -6  11  -5    8.70    2.60
   7 -11   5   47.80    2.90
   7  11   5   47.90    3.00
  -7  11  -5   49.20    3.20
  -7  11  -5   50.59    3.30
   8 -11   5   64.49    3.20
  -8  11  -5   64.79    3.40
   8  11   5   63.39    3.40
   9 -11   5    3.30    1.20
  -9  11  -5    2.00    1.10
 -10  12   5    3.80    1.00
  -9  12   5   65.29    3.50
  -8  12   5    1.00    1.10
  -7  12   5   66.49    3.90
   7  12  -5   55.09    4.90
   6  12  -5  122.29    6.10
  -6  12   5  108.69    6.70
   6  12  -5  116.29    6.80
  -6  12   5  121.19    6.00
   5  12  -5   61.79    4.40
   5  12  -5   66.59    5.70
  -5  12   5   60.79    4.00
   5  12  -5   63.29    4.60
  -5  12   5   65.69    3.90
  -5  12   5   58.69    4.30
  -4  12   5    5.40    1.50
  -4  12   5    4.00    2.00
   4  12  -5    6.80    2.50
   4  12  -5    2.30    1.70
   4  12  -5    3.50    1.70
  -4  12   5   10.50    2.70
   3  12  -5   37.80    4.00
   3  12  -5   45.40    4.70
   3  12  -5   39.90    3.50
  -3  12   5   37.30    3.30
   3  12  -5   42.60    3.90
  -3  12   5   36.40    3.30
   2  12  -5  432.26   16.50
   2  12  -5  449.95   16.50
   2  12  -5  457.85   17.20
   2  12  -5  452.15   16.10
  -2  12   5  434.26   16.10
  -2  12   5  439.86   16.10
  -1  12   5   22.10    3.10
  -1  12   5   22.20    2.70
   1  12  -5   21.70    4.10
   1  12  -5   23.80    3.20
   1  12  -5   22.30    3.30
   1  12  -5   26.20    3.00
   0  12  -5  286.57   11.10
   0  12  -5  290.17   12.00
   0  12   5  292.37   11.10
   0  12  -5  285.37   11.30
   0  12  -5  291.37   11.60
   0  12   5  284.77   11.10
  -1  12  -5  108.29    5.50
  -1  12  -5  114.49    6.00
  -1  12  -5  116.89    6.00
  -1  12  -5  115.99    5.90
   1  12   5  113.19    5.50
   1  12   5  103.39    5.30
   2  12   5   50.09    3.40
  -2  12  -5   44.50    3.40
   2  12   5   42.80    3.30
  -2  12  -5   47.90    4.10
  -2  12  -5   45.70    3.80
  -2  12  -5   42.00    3.60
  -3 -12  -5   71.19    7.20
  -3  12  -5   71.09    4.30
   3  12   5   67.29    4.00
  -3  12  -5   81.49    4.60
   3  12   5   69.49    4.10
  -3  12  -5   81.09    4.70
  -4  12  -5   26.30    3.30
   4  12   5   33.30    3.20
   4  12   5   33.70    3.20
  -4  12  -5   35.60    3.60
  -5  12  -5   40.00    3.20
  -5  12  -5   45.00    3.40
   5  12   5   46.90    3.50
  -5  12  -5   45.30    3.50
   5  12   5   41.60    3.00
   6 -12   5  283.87   10.80
  -6  12  -5  296.87   11.10
   6  12   5  290.97   10.60
  -6  12  -5  289.47   10.90
   7 -12   5   15.00    1.80
   7  12   5   11.70    2.10
  -7  12  -5   14.70    2.30
  -7  12  -5   15.70    2.20
   8 -12   5   64.39    2.90
  -8  12  -5   61.59    3.30
  -8  12  -5   64.29    3.50
  -9  13   5    4.90    1.00
  -8  13   5   61.29    3.30
  -7  13   5    9.30    2.30
  -6  13   5   91.49    4.80
  -6  13   5   91.59    4.60
   6  13  -5   89.89    5.30
  -6  13   5   94.79    4.60
  -5  13   5   22.10    3.20
  -5  13   5   25.00    2.90
  -5  13   5   23.60    2.70
   5  13  -5   23.90    3.60
   5  13  -5   18.10    3.20
   4  13  -5   68.19    4.70
  -4  13   5   56.69    5.10
   4  13  -5   62.39    4.20
  -4  13   5   67.09    5.50
  -4  13   5   58.39    4.40
   3  13  -5  146.59    6.90
  -3  13   5  146.19    6.40
   3  13  -5  138.29    6.40
  -3  13   5  143.99    6.30
  -2  13   5    3.90    1.40
   2  13  -5    4.20    1.60
   2  13  -5    1.70    1.70
   2  13  -5    4.00    1.40
  -2  13   5    7.70    2.30
   1  13  -5   66.49    4.00
   1  13  -5   62.19    4.40
  -1  13   5   61.79    3.90
   1  13  -5   60.19    6.50
  -1  13   5   68.29    3.90
   1  13  -5   68.09    4.00
   0  13  -5  294.17   11.70
   0  13  -5  296.37   11.30
   0  13  -5  283.07   11.10
   0  13   5  290.77   11.20
   0  13   5  290.27   11.70
   1  13   5  267.17   10.30
  -1  13  -5  272.57   10.90
  -1  13  -5  269.37   10.30
  -1  13  -5  258.07   10.40
  -1  13  -5  248.68   11.00
   1  13   5  270.37   10.30
  -2  13  -5  228.78    9.50
   2  13   5  236.88    9.50
  -2  13  -5  249.08   10.20
  -2  13  -5  229.88    9.80
  -3  13  -5  127.19    6.20
   3  13   5  121.69    5.50
  -3  13  -5  123.59    5.90
   3  13   5  127.59    5.50
  -3  13  -5  120.59    5.60
  -4  13  -5    7.40    1.60
  -4  13  -5    5.00    1.40
   4  13   5    7.20    1.90
  -4  13  -5    8.40    2.40
   4  13   5    4.20    1.40
  -5  13  -5  109.39    5.10
  -5  13  -5  108.39    5.10
   5  13   5  112.79    4.70
  -5  13  -5  102.29    4.90
   6 -13   5    0.30    1.00
  -6  13  -5    2.50    1.50
  -6  13  -5    1.30    1.00
   6  13   5   -0.20    1.10
   7  13   5  152.08    6.10
  -7  13  -5  151.18    5.90
  -8  14   5   11.40    2.20
  -7  14   5   68.89    3.50
  -6  14   5   45.60    3.30
  -6  14   5   43.10    3.20
  -5  14   5   36.10    2.90
   5  14  -5   42.50    3.20
  -5  14   5   35.90    3.80
   5  14  -5   31.40    3.80
  -5  14   5   41.00    2.80
   4  14  -5   -3.30    1.60
   4  14  -5    0.50    1.40
  -4  14   5    0.40    1.20
  -4  14   5    0.80    1.20
   3  14  -5   87.89    5.00
  -3  14   5   95.69    4.50
   3  14  -5   96.89    4.80
  -3  14   5   97.79    4.60
   3  14  -5  102.99    4.70
   2  14  -5   -2.30    1.40
  -2  14   5    0.90    1.10
   2  14  -5    0.80    1.30
  -2  14   5   -0.60    1.10
   2  14  -5    0.60    1.50
  -1  14   5  263.57   10.30
   1  14  -5  273.17   10.30
  -1  14   5  269.07   10.40
   1  14  -5  281.67   10.50
   1  14  -5  276.47   10.80
   0  14  -5    7.70    2.20
   0  14   5    1.40    1.20
   0  14  -5    2.00    1.30
   0  14   5    2.90    1.10
   0  14  -5    2.40    1.30
   1  14   5   -0.30    1.10
  -1  14  -5    0.30    1.30
  -1  14  -5    0.70    1.10
   1  14   5    0.20    1.10
   2  14   5   26.70    2.40
   2  14   5   33.20    2.50
  -2  14  -5   31.50    2.90
  -2  14  -5   29.00    2.50
  -3  14  -5   60.79    3.60
   3  14   5   66.19    3.40
  -3  14  -5   66.89    3.80
   3  14   5   70.09    3.40
   4  14   5    3.20    1.10
   4  14   5    9.00    2.30
  -4  14  -5    3.90    1.20
  -4  14  -5    1.80    1.30
   5 -14   5   18.40    2.00
   5  14   5   12.50    1.80
  -5  14  -5   12.50    1.80
   6 -14   5    0.50    0.80
  -6  14  -5    0.80    0.90
   6  14   5   -0.30    1.20
  -5  15   5   43.10    2.80
  -5  15   5   43.60    2.80
  -4  15   5   37.10    2.40
   4  15  -5   33.20    2.60
  -4  15   5   30.60    2.40
   4  15  -5   33.40    3.80
   3  15  -5   -0.40    1.10
  -3  15   5   -1.50    1.00
  -3  15   5    1.00    1.00
   3  15  -5   -2.50    1.50
  -2  15   5   34.30    2.70
   2  15  -5   32.40    2.40
  -2  15   5   30.70    2.40
   2  15  -5   28.50    2.90
   1  15  -5   96.39    4.60
  -1  15   5  101.79    4.50
  -1  15   5  101.79    4.40
   1  15  -5  104.29    4.90
   0  15  -5  123.39    5.50
   0  15   5  117.59    5.10
   0  15   5  117.29    5.00
   0  15  -5  115.79    5.10
   1  15   5  145.79    6.00
  -1  15  -5  158.78    7.20
   1  15   5  143.39    6.00
  -1  15  -5  152.08    6.80
  -2  15  -5   18.70    2.30
   2  15   5   13.40    1.90
  -2  15  -5   12.20    3.00
   2  15   5   13.00    1.60
  -3  15  -5   17.30    2.00
   3  15   5   21.80    1.70
   3  15   5   16.60    2.40
  -3  15  -5   20.40    2.00
  -4  15  -5   21.70    2.30
  -4  15  -5   23.50    2.30
   4  15   5   23.40    1.80
  -4  16   5    8.40    1.90
  -4  16   5    8.00    1.90
  -3  16   5   34.30    2.10
  -3  16   5   34.00    2.10
   3  16  -5   32.30    2.30
   2  16  -5   -0.20    1.50
  -2  16   5    0.00    0.90
   2  16  -5    0.20    1.80
  -2  16   5    1.60    0.90
   1  16  -5   28.60    2.50
   1  16  -5   29.10    2.30
  -1  16   5   28.20    1.90
  -1  16   5   31.10    2.00
   0  16   5   18.60    1.80
   0  16  -5   19.70    1.70
   0  16   5   20.30    1.70
   0  16  -5   24.80    2.20
  -1  16  -5  119.49    4.90
  -1  16  -5  106.19    5.60
   1  16   5  119.19    4.60
  -2  16  -5    7.50    1.80
   2  16   5   14.20    1.40
  -2  16  -5   10.30    1.60
   2  16   5   13.10    1.70
 -14   0   6   41.70    3.10
  14   0  -6   39.20    3.50
 -13   0   6   -0.70    1.20
  13   0  -6   -1.60    1.60
  12   0  -6    4.70    1.50
  12   0  -6    9.70    2.60
  11   0  -6    2.10    1.50
  11   0  -6    1.20    1.60
  10   0  -6  233.78    9.60
  10   0  -6  214.08    9.30
   9   0  -6   -2.40    1.30
   9   0  -6   -0.30    1.70
   9   0  -6   -0.90    1.80
   8   0  -6   12.50    2.20
   8   0  -6   14.60    3.80
   8   0  -6    9.60    2.00
   7   0  -6    5.10    1.90
   7   0  -6    0.60    2.00
   6   0  -6  294.87   10.40
   6   0  -6  275.87   10.60
  -6   0   6  260.27   11.80
  -5   0   6    0.30    1.50
   5   0  -6    0.70    0.90
   5   0  -6    1.40    1.00
   4   0  -6  608.34   21.20
  -4   0   6  634.84   21.10
   4   0  -6  619.54   20.60
   3   0  -6    0.00    1.10
   2   0  -6 2418.66   77.49
   2   0  -6 2360.36   77.49
   1   0  -6    0.50    0.60
   1   0  -6    0.40    0.80
   0   0  -6 3270.77  106.59
  -1   0  -6   -0.50    1.10
   2   0   6  124.59    5.50
   2   0   6  117.19    6.80
  -2   0  -6  127.09    6.20
   3   0   6   -0.50    1.30
   3   0   6    0.10    2.10
   4   0   6 1660.93   53.59
   4   0   6 1615.14   55.39
   4   0   6 1546.45   53.39
   5   0   6    0.80    1.40
   5   0   6    2.90    1.60
  -5   0  -6   -2.90    2.60
   6   0   6   13.90    3.00
   6   0   6   15.70    2.80
   7   0   6   -1.50    1.80
   7   0   6   -2.30    1.50
  -7   0  -6    1.20    2.10
  -8   0  -6   74.39    5.20
   8   0   6   79.09    4.50
   8   0   6   80.69    5.50
   9   0   6    0.00    2.70
  -9   0  -6   -0.90    1.80
   9   0   6    1.50    1.50
  10   0   6   74.09    4.00
 -10   0  -6   77.09    4.50
 -11   0  -6    1.20    1.60
  14  -1  -6   63.79    5.00
  14   1  -6   64.19    3.90
 -14   1   6   68.09    4.40
  13  -1  -6    2.80    1.70
 -13  -1   6    0.80    1.40
  13   1  -6    2.00    1.70
 -13   1   6    2.30    1.20
  13   1  -6    1.80    1.30
  12  -1  -6    0.90    1.60
  12  -1  -6    1.80    1.50
 -12   1   6    0.90    1.40
  12   1  -6   -0.80    1.40
  12   1  -6    1.10    1.60
  11  -1  -6    0.50    1.60
  11  -1  -6    2.50    1.50
  11   1  -6    1.20    1.50
  11   1  -6   -1.70    1.70
  10  -1  -6   37.20    3.90
  10  -1  -6   42.90    3.40
  10   1  -6   38.90    3.70
  10   1  -6   39.50    3.40
   9  -1  -6  446.46   16.60
   9  -1  -6  453.05   17.10
   9   1  -6  444.46   16.70
   9   1  -6  445.16   16.80
   9   1  -6  473.95   16.80
   8  -1  -6   13.80    3.80
   8  -1  -6   19.30    2.40
   8  -1  -6   20.70    4.00
   8   1  -6   24.40    3.50
   8   1  -6   17.50    2.40
   8   1  -6   10.40    3.60
   7  -1  -6  129.49    5.70
   7  -1  -6  119.99    6.60
   7  -1  -6  132.39    7.10
   7   1  -6  126.59    6.50
   7   1  -6  131.39    6.60
   7   1  -6  134.49    5.70
   6  -1  -6   71.89    3.80
   6  -1  -6   78.59    4.90
   6   1  -6   76.59    3.80
  -6   1   6   76.69    7.10
  -5  -1   6   20.10    2.70
   5  -1  -6   24.10    2.60
   5  -1  -6   22.20    2.10
   5   1  -6   21.00    1.90
   5   1  -6   20.50    2.10
  -5   1   6   24.50    4.20
   4  -1  -6  246.88    8.90
   4  -1  -6  242.38    9.00
   4   1  -6  244.48    9.00
  -4   1   6  242.18    9.50
   3  -1  -6 1106.69   37.70
   3  -1  -6 1204.58   37.50
   3   1  -6 1081.19   37.50
   2  -1  -6  372.86   12.70
   2  -1  -6  334.67   12.80
   2  -1  -6  373.96   12.60
   1  -1  -6 1007.50   34.30
   1  -1  -6  943.51   34.20
   1  -1  -6 1034.50   34.00
   1   1  -6 1104.59   33.40
   0  -1  -6   36.80    3.20
   0  -1  -6   30.40    3.10
   0   1  -6   36.70    2.30
   1  -1   6  473.55   16.70
  -1  -1  -6  472.15   17.00
  -1   1  -6  479.35   16.80
   2  -1   6   89.39    4.70
  -2  -1  -6   81.59    5.20
   2   1   6   81.39    4.10
  -2   1  -6   79.59    5.10
   3  -1   6    2.60    1.80
   3  -1   6    7.70    1.70
   3   1   6    8.50    2.00
  -3   1  -6    6.90    3.10
   3   1   6    6.40    2.10
   4  -1   6  103.49    5.40
   4  -1   6  103.09    7.70
   4  -1   6  111.59    5.40
   4   1   6  112.79    5.60
   4   1   6  111.79    8.90
   4   1   6  113.89    5.50
  -5  -1  -6  102.09    8.90
   5  -1   6  113.29    5.60
   5  -1   6  117.79    5.70
   5   1   6  123.39    5.70
   5   1   6  120.89    5.70
  -5   1  -6  105.49    6.40
   6  -1   6  228.98    9.40
  -6  -1  -6  223.78   10.50
   6  -1   6  235.38    9.70
  -6   1  -6  240.48   10.00
   6   1   6  239.68    9.50
   6   1   6  243.28    9.80
   7  -1   6   15.10    2.60
  -7  -1  -6   12.70    2.60
   7  -1   6   16.80    2.80
   7   1   6   13.30    3.20
   7   1   6   12.90    2.90
  -7   1  -6   13.30    3.60
   8  -1   6   28.80    3.10
  -8  -1  -6   33.40    4.50
   8  -1   6   21.60    6.80
   8   1   6   26.80    3.60
   8   1   6   29.50    3.30
  -8   1  -6   27.80    3.80
  -9  -1  -6  215.08    9.10
   9  -1   6  205.18    8.40
  -9   1  -6  211.48    8.90
   9   1   6  193.28    8.90
   9   1   6  210.78    8.50
 -10  -1  -6   13.10    3.60
  10  -1   6   11.90    2.50
 -10   1  -6   12.90    2.80
  10   1   6   16.40    2.90
 -11   1  -6  446.16   15.80
 -14   2   6    9.40    3.40
  14   2  -6    4.60    1.60
 -13  -2   6    8.60    2.90
  13  -2  -6    5.00    2.00
  13   2  -6    7.20    2.10
 -13   2   6    9.50    2.20
  13   2  -6    4.50    1.50
  12  -2  -6   98.69    5.40
  12   2  -6  110.69    5.70
 -12   2   6  115.49    5.60
  12   2  -6  103.79    6.40
  11  -2  -6  323.87   12.20
  11  -2  -6  306.97   12.20
  11   2  -6  317.17   12.30
  11   2  -6  298.17   12.30
  10  -2  -6  885.41   29.80
  10  -2  -6  851.61   29.60
  10   2  -6  827.52   29.50
  10   2  -6  872.41   29.90
  10   2  -6  807.72   29.50
   9  -2  -6  194.38    8.70
   9  -2  -6  206.48    8.50
   9   2  -6  195.28    9.10
   9   2  -6  217.18    8.80
   8  -2  -6  432.76   16.20
   8  -2  -6  460.15   16.10
   8   2  -6  437.46   16.10
   8   2  -6  442.06   16.30
   8   2  -6  437.46   16.40
   7  -2  -6   81.29    6.90
   7  -2  -6   72.29    3.80
   7  -2  -6   70.99    5.00
   7   2  -6   73.69    3.90
   7   2  -6   71.79    5.10
   7   2  -6   67.09    5.00
   6  -2  -6  108.79    4.80
   6  -2  -6  109.89    6.30
  -6   2   6   87.09    9.10
   6   2  -6  107.49    4.80
   5  -2  -6   48.60    3.70
   5  -2  -6   49.40    3.00
   5   2  -6   53.59    3.00
  -5   2   6   42.40    5.80
   4  -2  -6   40.50    2.70
   4  -2  -6   43.10    3.10
   4   2  -6   40.70    2.70
  -4   2   6   44.40    4.20
   3  -2  -6  278.07   10.30
   3  -2  -6  280.77   10.10
   3   2  -6  263.47   10.00
   2  -2  -6   22.80    2.30
   2  -2  -6   22.10    2.40
   1  -2  -6 3336.47  112.59
   1  -2  -6 3616.24  112.79
   1  -2  -6 3394.86  112.99
   0  -2  -6  271.37   10.70
   0  -2   6  259.67    9.40
   0  -2  -6  259.27   10.20
   0   2  -6  268.47    9.50
   1  -2   6  137.39    5.80
  -1  -2  -6  128.79    6.30
  -1   2  -6  139.89    6.10
   2  -2   6  504.15   18.20
  -2  -2  -6  480.75   18.80
  -2   2  -6  512.25   18.60
   2   2   6  524.05   17.80
   3  -2   6   11.90    4.00
  -3   2  -6    8.70    3.60
   3   2   6   15.90    2.10
   4  -2   6  218.18   11.30
   4  -2   6  227.68    8.90
   4  -2   6  184.88    9.10
   4   2   6  221.68    8.90
   4   2   6  251.37    9.10
  -4   2  -6  225.98    9.70
   5  -2   6    6.00    1.60
   5   2   6    7.70    2.40
  -5   2  -6    6.70    2.00
   5   2   6    5.70    1.80
   6  -2   6  395.06   15.00
   6   2   6  413.06   15.00
  -6   2  -6  396.26   15.40
   6   2   6  419.46   15.40
   7  -2   6   58.99    3.90
  -7  -2  -6   45.50    6.60
   7   2   6   62.99    4.40
  -7   2  -6   61.29    4.50
   7   2   6   58.89    4.00
   8  -2   6   11.80    2.80
  -8  -2  -6   11.70    3.00
  -8   2  -6   16.20    3.20
   8   2   6   12.50    2.70
   8   2   6   10.80    2.90
   9  -2   6  193.88    7.80
  -9  -2  -6  177.48   10.50
   9   2   6  196.08    7.90
   9   2   6  175.98    8.30
  -9   2  -6  187.38    8.30
  10  -2   6  268.97   10.30
 -10   2  -6  279.07   10.80
  10   2   6  296.97   11.80
  10   2   6  265.97   10.30
 -11   2  -6   20.90    2.40
 -14   3   6   76.29    3.60
  14   3  -6   76.79    4.00
 -13  -3   6    2.80    1.80
  13  -3  -6    1.00    2.50
 -13   3   6    1.20    1.10
  13   3  -6    1.10    1.10
  12  -3  -6  128.69    6.40
  12   3  -6  121.39    6.30
 -12   3   6  141.29    7.80
  12   3  -6  145.99    6.70
  11  -3  -6  108.89    5.60
  11   3  -6   98.99    5.50
  11   3  -6  113.69    5.60
 -11   3   6  109.89    5.50
  10  -3  -6   -1.50    1.70
  10  -3  -6    2.50    1.80
  10   3  -6    4.20    1.80
  10   3  -6    0.70    1.50
  10   3  -6    1.70    1.60
   9  -3  -6   -0.90    1.40
   9   3  -6   -0.10    1.20
   9   3  -6    1.10    1.60
   9   3  -6    1.30    1.90
   8  -3  -6 1624.64   55.79
   8  -3  -6 1687.33   55.89
   8   3  -6 1646.84   56.09
   8   3  -6 1700.13   56.09
   8   3  -6 1713.73   56.09
   7  -3  -6   61.19    6.30
   7  -3  -6   66.09    3.60
   7   3  -6   62.59    3.70
   7   3  -6   59.39    4.60
   7   3  -6   64.69    4.80
   6  -3  -6 1521.15   50.79
   6  -3  -6 1292.47   49.99
   6   3  -6 1603.34   50.49
   6   3  -6 1529.15   50.09
   5  -3  -6   19.70    2.00
   5  -3  -6   21.00    4.20
   5   3  -6   16.10    2.10
  -5   3   6   13.70    3.50
   4  -3  -6  200.78    8.50
   4  -3  -6  199.58    7.70
  -4   3   6  195.08    9.70
   4   3  -6  194.18    7.60
   3  -3  -6   97.99    5.00
   3  -3  -6   94.99    4.40
   3   3  -6   93.09    4.50
   2  -3  -6 3150.48  105.99
   2  -3  -6 3340.07  106.79
   1  -3  -6 2387.06   77.99
   1  -3  -6 2334.27   78.39
   0  -3  -6 1405.56   51.09
   0  -3   6 1470.75   48.30
   0  -3  -6 1446.16   49.40
   0   3  -6 1554.34   48.50
  -1  -3  -6  415.36   15.90
  -1  -3  -6  418.36   16.70
   1  -3   6  422.26   14.90
  -1   3  -6  422.46   15.20
   1   3   6  410.26   14.90
   2   3   6    1.50    1.10
  -2   3  -6   -3.60    2.40
   3  -3   6  198.78    9.60
   3   3   6  215.78    9.50
   4  -3   6  514.65   22.30
   4  -3   6  546.15   19.40
   4   3   6  563.94   19.50
  -4   3  -6  564.34   19.90
   4   3   6  562.64   19.80
   5  -3   6   11.60    2.70
   5   3   6    6.60    1.60
  -5   3  -6    8.80    2.00
   5   3   6   13.30    2.40
   6   3   6   82.99    4.90
  -6   3  -6   78.49    5.40
   7  -3   6    8.30    2.70
   7   3   6   11.00    2.80
   8  -3   6    9.90    2.60
   8   3   6    9.90    3.00
   8   3   6   10.10    2.80
  -8   3  -6   13.90    3.00
   9  -3   6    6.70    1.50
   9   3   6    4.70    1.80
  -9   3  -6    5.30    1.60
   9   3   6    7.60    1.70
  10  -3   6    0.40    1.30
  10   3   6    1.70    2.80
 -10   3  -6    2.70    1.30
  10   3   6    0.80    1.60
 -11   3  -6   46.50    2.90
  14   4  -6    0.00    2.40
 -14   4   6   -0.30    1.30
 -14   4   6    1.10    1.00
 -13   4   6  287.27   10.50
  13   4  -6  288.37   10.90
 -13   4   6  267.57   10.70
  13   4  -6  274.27   10.80
  12  -4  -6    0.60    2.40
 -12   4   6    1.50    1.20
  12   4  -6   -1.50    1.50
  12   4  -6    3.40    1.60
  11  -4  -6  148.19    6.90
  11   4  -6  142.79    6.90
 -11   4   6  153.78    6.80
  11   4  -6  147.99    7.50
  10   4  -6  195.28    8.60
 -10   4   6  205.28    8.60
  10   4  -6  200.18    8.70
  10   4  -6  194.38    8.70
   9  -4  -6    5.80    2.20
   9   4  -6    2.80    2.00
   9   4  -6    1.70    1.60
   9   4  -6    3.30    1.40
   8  -4  -6   85.79    5.80
   8  -4  -6   88.69    4.50
   8   4  -6   80.69    5.40
   8   4  -6   86.89    4.60
   8   4  -6   86.29    5.10
   7  -4  -6  374.16   16.40
   7  -4  -6  427.86   15.00
   7   4  -6  428.66   15.10
   7   4  -6  418.46   15.30
   7   4  -6  411.96   15.50
   6  -4  -6   54.39    3.30
   6  -4  -6   42.90    7.30
   6   4  -6   55.79    4.40
   6   4  -6   55.99    3.40
   6   4  -6   48.50    4.80
   5  -4  -6  175.28    8.70
   5  -4  -6  167.48    6.90
   5   4  -6  170.68    6.90
   4  -4  -6   60.89    3.30
   4  -4  -6   47.40    4.70
   4   4  -6   55.49    3.40
  -4   4   6   60.09    7.40
   3  -4  -6 1357.66   44.30
   3  -4  -6 1313.17   43.20
   3   4  -6 1212.08   42.80
   2  -4  -6  631.14   23.10
   2  -4  -6  645.04   22.10
   1  -4  -6  193.78    9.00
   1  -4  -6  202.28    9.20
   0  -4   6   51.99    2.90
   0  -4  -6   43.00    5.30
   0  -4  -6   44.50    4.60
   0   4  -6   49.10    3.70
   1  -4   6 2830.82   94.49
  -1  -4  -6 2979.70   96.89
  -1   4  -6 2837.12   94.99
  -2  -4  -6   95.89    8.40
   2  -4   6   86.19    5.50
  -2   4  -6   88.99    7.00
   2   4   6   90.29    4.50
   3  -4   6  147.49    8.50
  -3   4  -6  151.08    7.30
   3   4   6  155.28    6.70
   3   4   6  150.28    6.70
   4  -4   6    2.80    1.40
   4   4   6    3.00    3.10
   4   4   6   -0.10    1.30
  -4   4  -6   -1.00    2.50
  -4   4  -6   -0.50    1.60
   4   4   6    0.50    1.10
   5  -4   6  249.48    9.90
   5   4   6  253.27   10.00
   5   4   6  259.37   10.50
  -5   4  -6  254.57   10.50
   6  -4   6   27.60    2.90
   6   4   6   30.30    3.30
  -6   4  -6   30.10    3.50
   6   4   6   33.30    3.30
   7  -4   6   18.30    2.90
  -7   4  -6   24.20    3.30
   7   4   6   21.50    3.10
   7   4   6   16.40    3.30
   8  -4   6  143.59    6.30
   8   4   6  130.49    6.70
  -8   4  -6  138.59    6.70
   8   4   6  136.89    6.30
   9  -4   6  120.99    5.80
   9   4   6  108.39    5.90
  -9   4  -6  119.29    6.30
   9   4   6  121.69    5.50
  10  -4   6  227.88    8.60
  10   4   6  226.48    8.60
 -10   4  -6  229.18    9.10
  10   4   6  226.28    9.40
 -11   4  -6   13.60    2.00
 -14   5   6    7.70    1.90
 -13   5   6   10.10    1.90
 -13   5   6   11.40    2.60
  13   5  -6   14.00    2.50
  13   5  -6   10.80    3.10
 -12   5   6    9.90    2.20
  12   5  -6   11.40    2.50
  11  -5  -6    8.20    2.50
  11   5  -6    5.30    1.50
 -11   5   6    4.00    1.30
  11   5  -6    4.40    1.60
  10  -5  -6  304.37   12.00
 -10   5   6  291.87   13.50
  10   5  -6  314.77   12.20
  10   5  -6  314.87   13.30
  10   5  -6  297.97   12.00
   9  -5  -6  182.28    7.80
  -9   5   6  177.28    7.80
   9   5  -6  185.48    8.00
   9   5  -6  172.38    8.00
   9   5  -6  174.18    7.90
   8  -5  -6   10.90    2.60
  -8   5   6    9.20    3.10
   8   5  -6    8.30    2.40
   8   5  -6    7.40    2.40
   8   5  -6   10.60    3.60
   7  -5  -6  157.88    6.70
   7   5  -6  151.68    7.40
   7   5  -6  157.48    7.10
   7   5  -6  153.68    6.80
   6  -5  -6  535.15   18.50
   6   5  -6  507.85   18.90
   6   5  -6  527.15   18.50
   6   5  -6  514.05   18.80
   5  -5  -6   63.19    7.20
   5  -5  -6   66.09    3.60
   5   5  -6   57.29    4.70
   5   5  -6   60.49    3.80
   5   5  -6   57.09    4.80
   4  -5  -6   87.29    6.90
   4  -5  -6   99.89    4.60
   4   5  -6   94.39    4.70
   3  -5  -6   33.00    4.90
   3  -5  -6   33.10    2.60
   2  -5  -6  343.57   14.10
   2  -5  -6  335.67   12.50
   1  -5  -6 1377.86   47.90
   0  -5   6  300.57   11.20
   0  -5  -6  306.27   13.70
  -1  -5  -6   21.60    6.80
   1  -5   6   19.10    3.70
  -2  -5  -6  171.78   13.90
   2  -5   6  166.38    8.60
  -2   5  -6  160.68    7.70
   2   5   6  173.48    7.10
   2   5   6  156.18    7.20
   3  -5   6  473.55   19.60
   3   5   6  464.55   16.90
   3   5   6  500.35   17.40
   3   5   6  464.55   17.00
  -3   5  -6  486.65   17.20
  -3   5  -6  458.95   17.30
   4   5   6    8.50    2.10
   4   5   6   10.70    2.50
  -4   5  -6    8.10    2.50
   4   5   6   13.70    2.90
  -4   5  -6    8.60    3.00
  -4   5  -6   10.10    3.20
   5  -5   6  157.98    6.90
   5   5   6  159.78    6.90
  -5   5  -6  150.58    7.30
   5   5   6  167.28    7.40
  -5   5  -6  136.49    8.70
   6  -5   6  222.58    9.10
  -6   5  -6  218.88    9.50
   6   5   6  214.58    9.00
   6   5   6  231.58    9.70
   7  -5   6    8.90    2.50
   7   5   6   10.00    2.80
  -7   5  -6    4.00    1.60
   7   5   6    2.90    1.60
   8  -5   6   -1.10    1.20
  -8   5  -6   -2.30    2.60
   8   5   6    0.90    1.50
   8   5   6    0.90    1.50
   9  -5   6  266.47    9.80
  -9   5  -6  258.37   10.40
   9   5   6  258.07    9.70
   9   5   6  234.28   11.40
  10  -5   6   22.50    2.50
 -10   5  -6   28.60    2.50
  10   5   6   30.90    3.10
 -11   5  -6   15.40    2.10
 -13   6   6    8.60    1.90
  13   6  -6   11.00    2.00
  13   6  -6   12.40    2.70
 -12   6   6  140.39    5.80
 -12   6   6  126.39    6.00
  12   6  -6  128.79    6.10
  12   6  -6  128.59    5.80
  11   6  -6  117.79    5.50
  11   6  -6   94.99    5.30
 -11   6   6  101.19    5.60
 -11   6   6  104.29    5.50
  10  -6  -6   52.89    6.60
  10   6  -6   64.39    4.80
  10   6  -6   70.49    4.50
  10   6  -6   61.99    4.30
 -10   6   6   74.69    4.30
   9  -6  -6    4.30    2.20
  -9   6   6    2.30    1.40
   9   6  -6    5.30    2.00
   9   6  -6    4.10    1.60
   8  -6  -6   89.49    5.10
   8   6  -6   93.89    5.00
   8   6  -6   87.59    5.50
   8   6  -6   89.49    5.30
  -8   6   6   97.29    5.10
   7  -6  -6  101.79    5.10
   7   6  -6  105.59    5.20
   7   6  -6   98.39    5.90
   7   6  -6  103.79    5.50
  -7   6   6   97.29    5.40
   6  -6  -6  157.78    6.60
   6   6  -6  142.39    7.00
  -6   6   6  156.48    6.90
   6   6  -6  153.78    6.60
   6   6  -6  141.29    7.20
   5  -6  -6   64.39    3.70
   5   6  -6   57.19    4.00
  -5   6   6   59.99    4.50
   5   6  -6   58.79    4.50
   5   6  -6   60.99    4.70
   4  -6  -6 1221.28   39.70
   4  -6  -6 1255.27   43.70
   4   6  -6 1096.79   39.90
   4   6  -6 1176.08   40.20
   4   6  -6 1164.28   40.00
   3  -6  -6    0.60    3.00
   3  -6  -6    2.70    1.30
   3   6  -6    1.10    2.10
   3   6  -6   -2.20    3.90
   2  -6  -6  171.58   10.00
   2  -6  -6  173.28    7.30
   1  -6  -6  588.44   23.40
   1  -6  -6  584.14   20.80
   0  -6  -6 1136.99   41.50
  -1   6  -6   50.09    4.20
   1   6   6   43.80    3.90
  -1   6  -6   57.69    8.10
  -1   6  -6   53.49    4.30
   1   6   6   47.40    3.90
  -1   6  -6   43.80    4.30
   2   6   6  485.25   17.30
  -2   6  -6  495.95   17.50
   2   6   6  479.85   17.40
   2   6   6  512.45   17.70
  -2   6  -6  493.15   17.90
  -2   6  -6  457.25   17.70
  -3   6  -6  123.29    6.10
   3   6   6  117.89    5.70
   3   6   6  111.09    5.80
  -3   6  -6  117.79    6.10
  -3   6  -6  108.89    6.60
   3   6   6  113.49    5.60
   4   6   6   41.60    3.20
  -4   6  -6   33.70    4.30
   4   6   6   33.90    3.40
  -4   6  -6   30.50    3.60
   4   6   6   32.40    4.20
  -4   6  -6   36.60    5.00
   5   6   6  314.27   12.20
  -5   6  -6  293.67   12.40
  -5   6  -6  314.27   12.20
   5   6   6  276.87   12.60
  -5   6  -6  297.67   11.90
   5   6   6  311.17   11.60
   6  -6   6  175.38    7.70
  -6   6  -6  188.78    9.10
   6   6   6  191.88    7.90
  -6   6  -6  162.88    8.70
   6   6   6  191.58    8.60
   7  -6   6  387.66   14.60
  -7   6  -6  392.56   15.00
   7   6   6  366.96   15.00
   7   6   6  404.06   14.40
   8  -6   6   27.50    2.70
   8   6   6   28.10    2.90
  -8   6  -6   24.80    3.10
   8   6   6   25.30    2.90
   9  -6   6   76.39    3.90
  -9   6  -6   73.19    4.20
   9   6   6   76.29    3.90
   9   6   6   68.39    4.30
  10  -6   6   -1.00    1.20
  10   6   6    5.10    2.20
 -10   6  -6    0.00    1.00
 -11   6  -6   15.70    1.80
  13   7  -6   -0.90    1.20
 -13   7   6   -1.00    0.80
 -12   7   6    1.50    0.90
  12   7  -6   -0.60    1.70
  12   7  -6    1.10    1.20
 -11   7   6  188.78    7.90
  11   7  -6  192.68    7.90
  11   7  -6  181.08    8.00
 -10   7   6   83.99    4.50
  10   7  -6   76.29    4.60
  10   7  -6   76.79    4.50
  10   7  -6   69.29    5.20
   9   7  -6 1042.80   36.00
   9   7  -6 1033.50   36.10
   9   7  -6 1042.10   36.50
  -9   7   6 1084.99   36.20
   8  -7  -6   64.79    5.40
   8   7  -6   76.79    4.50
   8   7  -6   66.89    4.60
   8   7  -6   63.09    4.80
  -8   7   6   69.29    4.30
   7  -7  -6   56.09    4.20
  -7   7   6   48.80    3.90
   7   7  -6   48.80    3.90
   7   7  -6   53.09    4.60
   7   7  -6   52.09    4.20
   6  -7  -6  552.84   18.90
  -6   7   6  522.75   19.00
   6   7  -6  524.55   18.90
   6   7  -6  532.55   19.30
   6   7  -6  522.55   19.30
   5  -7  -6  296.97   10.80
   5   7  -6  278.97   11.30
  -5   7   6  284.77   11.10
   5   7  -6  285.77   11.40
   5   7  -6  285.97   11.30
  -5   7   6  257.17   11.00
   4  -7  -6   13.70    2.80
  -4   7   6   18.30    4.20
   4   7  -6   16.10    4.50
   4   7  -6   13.10    3.70
   4   7  -6   14.00    3.40
  -4   7   6   14.50    4.50
  -4   7   6   12.20    3.40
   3  -7  -6  855.61   29.70
   3   7  -6  844.42   29.90
   3   7  -6  823.02   29.70
   3   7  -6  853.81   30.10
  -3   7   6  833.52   29.50
  -3   7   6 1008.50   32.60
   2  -7  -6  106.19    5.30
   2   7  -6   90.29    5.40
   2   7  -6   96.49    5.60
  -2   7   6   94.19    5.00
   2   7  -6   96.79    5.40
  -2   7   6   95.29    5.70
   1  -7  -6  231.48    9.30
  -1   7   6  214.28    9.10
  -1   7   6  220.38    8.90
   1   7  -6  222.08    9.50
   1   7  -6  230.68    9.20
   1   7  -6  229.28    9.40
   0   7  -6  131.29    6.50
   0   7  -6  130.09    6.60
   0   7  -6  136.79    6.60
   0   7   6  130.69    6.10
   0   7   6  135.19    6.20
   0   7  -6  139.79    6.40
  -1   7  -6  216.98    8.60
  -1   7  -6  204.98    9.10
   1   7   6  201.48    8.40
  -1   7  -6  202.38    8.60
  -1   7  -6  210.58    8.90
   1   7   6  215.58    8.50
  -2   7  -6   21.70    3.50
   2   7   6   27.50    3.10
  -2   7  -6   26.00    3.50
  -2   7  -6   24.80    3.90
   2   7   6   20.60    3.20
   3   7   6  989.40   34.00
  -3   7  -6  979.40   34.50
  -3   7  -6 1000.00   34.10
   3   7   6 1023.00   34.50
   3   7   6  979.60   33.90
  -3   7  -6 1022.70   34.60
  -4   7  -6   89.09    5.50
   4   7   6   90.29    4.90
  -4   7  -6   97.69    6.00
   4   7   6   94.39    5.20
  -4   7  -6   96.09    5.30
   4   7   6   93.59    5.30
  -5   7  -6   20.90    4.10
  -5   7  -6   21.40    3.20
   5   7   6   14.40    4.60
   5   7   6   16.20    3.00
  -5   7  -6   18.50    4.10
   5   7   6   21.20    3.40
   6  -7   6    2.60    1.40
  -6   7  -6    2.30    1.40
   6   7   6    1.30    1.50
  -6   7  -6    0.10    2.10
   6   7   6    0.40    1.50
   7  -7   6   74.09    4.30
   7   7   6   78.89    4.40
   7   7   6   67.69    4.50
  -7   7  -6   72.19    4.50
  -7   7  -6   73.99    5.90
   8  -7   6   12.50    2.40
   8   7   6   16.00    2.60
   8   7   6   19.20    2.90
   9  -7   6  189.08    7.40
  -9   7  -6  182.08    7.70
   9   7   6  188.58    7.20
  10  -7   6   16.10    2.20
 -10   7  -6   17.00    2.10
 -13   8   6  125.59    4.90
 -12   8   6   33.90    2.40
  12   8  -6   35.20    2.70
  12   8  -6   33.70    4.00
  11   8  -6   29.30    2.70
 -11   8   6   33.40    2.60
  11   8  -6   21.70    3.40
  10   8  -6   64.59    4.90
  10   8  -6   66.49    4.30
 -10   8   6   72.59    4.40
  -9   8   6  210.88    8.60
   9   8  -6  201.48    8.70
   9   8  -6  202.08    8.90
   9   8  -6  211.78    8.70
   8   8  -6   45.00    3.70
  -8   8   6   38.50    3.40
   8   8  -6   37.40    4.20
   8   8  -6   33.60    3.70
   7   8  -6  163.28    7.60
   7   8  -6  171.58    7.60
  -7   8   6  164.48    7.30
   7   8  -6  154.88    7.70
   6  -8  -6  935.31   32.40
   6   8  -6  937.71   32.30
   6   8  -6  914.11   32.30
  -6   8   6  943.61   32.10
   5  -8  -6  618.94   21.70
  -5   8   6  618.04   21.90
   5   8  -6  585.74   21.90
   5   8  -6  632.24   22.30
   5   8  -6  645.84   22.20
  -5   8   6  619.54   21.70
   4  -8  -6  161.58    7.00
  -4   8   6  149.79    7.20
  -4   8   6  144.79    7.30
   4   8  -6  159.18    7.30
   4   8  -6  153.58    7.40
   4   8  -6  152.98    7.30
  -4   8   6  159.28    6.90
   3  -8  -6  208.08    8.40
  -3   8   6  187.38    8.20
   3   8  -6  218.78    8.90
   3   8  -6  208.88    8.50
   3   8  -6  189.78    8.70
  -3   8   6  191.78    8.30
   2  -8  -6  166.08    7.20
   2   8  -6  165.28    7.30
  -2   8   6  163.88    7.00
   2   8  -6  168.48    7.60
   2   8  -6  147.79    8.10
  -2   8   6  157.48    7.10
   2   8  -6  160.18    7.40
   1  -8  -6    1.30    1.80
   1   8  -6    1.60    1.80
   1   8  -6    1.80    1.60
   1   8  -6    1.70    2.30
  -1   8   6    0.90    1.50
   1   8  -6   -0.70    1.80
  -1   8   6    0.80    1.60
   0   8   6   28.80    3.20
   0   8  -6   35.20    3.70
   0   8   6   27.90    3.30
   0   8  -6   28.60    3.50
   0   8  -6   28.30    3.60
   0   8  -6   31.20    3.70
  -1   8  -6   11.40    3.10
  -1   8  -6   11.80    3.60
  -1   8  -6   12.50    3.40
  -1   8  -6   15.10    3.10
   1   8   6   11.30    2.80
   1   8   6   10.30    2.90
   2   8   6  623.14   21.80
  -2   8  -6  614.04   22.20
  -2   8  -6  604.44   22.30
   2   8   6  621.94   21.80
  -2   8  -6  640.54   22.00
   3   8   6  228.98    9.20
  -3   8  -6  226.48    9.70
  -4   8  -6    7.30    1.90
  -4   8  -6    4.20    1.90
   4   8   6    4.60    2.00
  -4   8  -6    5.70    1.60
   4   8   6    5.50    1.60
   4   8   6    3.90    1.50
  -5   8  -6  481.15   17.70
   5   8   6  478.95   17.20
  -5   8  -6  469.05   17.80
   5   8   6  458.25   18.00
   5   8   6  494.35   17.40
  -5   8  -6  478.95   17.30
   6  -8   6    9.50    2.50
   6   8   6    5.90    2.30
  -6   8  -6    7.80    2.80
   6   8   6    6.60    1.60
  -6   8  -6   14.80    3.80
   7  -8   6   48.70    3.40
   7   8   6   43.90    3.60
  -7   8  -6   45.40    3.70
   7   8   6   48.30    3.30
   8  -8   6    1.90    1.20
   8   8   6    7.20    2.40
  -8   8  -6    0.80    1.20
   9  -8   6    0.20    1.00
  -9   8  -6   -0.40    1.00
   9   8   6   -0.70    1.50
  10  -8   6    0.80    1.30
 -12   9   6  182.28    6.90
  12   9  -6  174.88    6.80
 -11   9   6   16.20    2.00
  11   9  -6   16.50    2.60
  11   9  -6   14.60    4.60
  10   9  -6    1.40    3.00
 -10   9   6    2.60    1.10
  10   9  -6    1.50    1.50
   9   9  -6   -2.10    3.40
   9   9  -6    2.70    1.60
  -9   9   6    0.60    1.20
   9   9  -6    1.20    2.40
   8   9  -6   64.39    7.80
   8   9  -6   57.19    4.10
   8   9  -6   59.89    4.50
  -8   9   6   53.49    3.90
   7   9  -6    0.50    1.90
   7   9  -6    1.40    1.80
  -7   9   6    2.10    1.40
  -6   9   6   32.00    4.90
   6   9  -6   26.70    3.90
   6   9  -6   38.50    4.00
  -6   9   6   38.00    3.60
  -5   9   6   13.10    3.40
   5   9  -6    4.50    2.50
   5   9  -6    6.60    1.90
   5   9  -6    6.90    2.00
  -5   9   6    8.30    1.90
   4  -9  -6   78.79    5.90
   4   9  -6   95.59    5.50
  -4   9   6   84.49    5.10
  -4   9   6   81.59    5.50
  -4   9   6   90.79    4.90
   4   9  -6   91.89    5.30
   3  -9  -6  197.48    8.50
  -3   9   6  203.38    8.30
   3   9  -6  204.78    8.90
  -3   9   6  206.98    8.30
   3   9  -6  196.88    8.80
   3   9  -6  203.78    8.60
   2  -9  -6   91.59    5.20
  -2   9   6   96.49    5.00
   2   9  -6   93.69    5.40
   2   9  -6   93.79    5.10
   2   9  -6   89.79    5.50
  -2   9   6   92.39    4.90
   2   9  -6   84.59    5.90
   1  -9  -6  268.37   10.70
   1   9  -6  252.07   10.70
   1   9  -6  274.77   10.60
  -1   9   6  261.77   10.20
  -1   9   6  264.77   10.30
   1   9  -6  267.87   10.80
   1   9  -6  257.67   10.40
   0  -9  -6   10.30    3.50
   0   9  -6    6.50    1.80
   0   9   6   10.90    2.70
   0   9  -6    9.90    3.30
   0   9  -6    5.70    1.70
   0   9   6    9.90    2.70
   0   9  -6   12.10    3.30
   1   9   6   29.00    3.40
   1   9   6   29.60    3.40
  -1   9  -6   27.90    3.80
  -1   9  -6   30.40    5.50
  -2   9  -6   14.30    3.20
   2   9   6   19.80    3.00
  -2   9  -6   14.80    3.40
   2   9   6   16.90    3.00
  -2   9  -6   20.90    3.60
  -3   9  -6  723.93   26.00
   3   9   6  731.33   25.40
  -3   9  -6  749.53   26.10
  -3   9  -6  724.93   25.60
   3   9   6  727.93   25.50
  -4   9  -6   70.29    4.70
   4   9   6   76.19    4.70
   4   9   6   76.29    4.50
  -4   9  -6   80.59    4.80
  -4   9  -6   79.49    5.10
   5   9   6    0.80    1.40
  -5   9  -6   -0.70    1.50
  -5   9  -6    1.20    2.00
  -5   9  -6   -0.30    1.70
   5   9   6   -3.10    2.00
   6  -9   6  267.37   10.80
   6   9   6  274.17   10.60
  -6   9  -6  286.67   11.20
  -6   9  -6  272.87   11.10
   7  -9   6    7.30    2.10
  -7   9  -6   14.00    2.60
   7   9   6   13.80    2.40
  -7   9  -6   10.50    3.20
   8  -9   6  149.59    6.30
  -8   9  -6  153.58    6.60
   8   9   6  154.08    6.10
   9  -9   6   19.40    1.90
   9   9   6   16.50    2.90
  -9   9  -6   17.70    2.10
 -12  10   6   26.80    1.90
 -11  10   6    1.10    1.20
  11  10  -6    3.00    1.60
  10  10  -6   11.20    2.80
 -10  10   6   11.20    2.00
  -9  10   6   16.20    2.40
   9  10  -6   15.90    4.10
   9  10  -6   20.10    3.10
   8  10  -6   14.90    3.30
   8  10  -6   17.20    5.70
  -8  10   6   18.20    2.70
   7  10  -6   57.09    4.60
  -7  10   6   58.39    3.90
   7  10  -6   57.49    4.40
   6  10  -6   32.90    3.80
  -6  10   6   25.60    4.20
   6  10  -6   35.60    3.70
  -6  10   6   34.60    4.70
  -6  10   6   24.50    3.30
   5  10  -6  238.78   10.10
  -5  10   6  243.58    9.60
  -5  10   6  240.28    9.90
   5  10  -6  240.98   10.20
   5  10  -6  236.08    9.80
  -5  10   6  251.57    9.70
   4  10  -6  254.77   10.20
  -4  10   6  244.48   10.40
   4  10  -6  262.77   10.60
  -4  10   6  248.58   10.00
   4  10  -6  262.87   10.70
  -4  10   6  262.47   10.00
   3  10  -6   92.99    5.40
   3  10  -6   73.79    6.30
  -3  10   6   94.19    4.90
   3  10  -6   87.89    5.00
  -3  10   6   86.49    4.70
   3  10  -6   83.69    5.20
   2 -10  -6   83.89    5.90
  -2  10   6   87.39    4.70
   2  10  -6   87.69    4.90
   2  10  -6   84.49    5.40
   2  10  -6   87.59    5.30
  -2  10   6   84.79    4.60
   2  10  -6   87.29    5.20
   1 -10  -6    5.80    2.30
   1  10  -6    5.00    1.80
  -1  10   6    7.50    1.80
   1  10  -6    2.90    1.60
  -1  10   6    2.30    1.50
   1  10  -6    3.10    1.70
   0 -10  -6  454.65   16.80
   0  10  -6  431.36   16.70
   0  10  -6  432.76   16.60
   0  10   6  438.86   16.10
   0  10  -6  442.16   16.10
   0  10   6  447.66   16.20
   0  10  -6  453.25   16.40
  -1 -10  -6 1246.48   41.50
  -1  10  -6 1204.88   40.70
   1  10   6 1168.48   40.60
  -1  10  -6 1183.78   41.10
  -1  10  -6 1238.58   40.90
  -1  10  -6 1166.68   41.20
   1  10   6 1193.58   40.60
   2  10   6  159.78    7.00
  -2  10  -6  161.88    7.50
  -2  10  -6  156.98    7.20
   2  10   6  159.08    7.00
  -2  10  -6  157.98    7.60
  -3  10  -6  225.18    9.70
  -3  10  -6  225.78    9.30
  -3  10  -6  228.58    9.70
   3  10   6  222.88    9.00
   3  10   6  222.48    9.10
   4  10   6    9.20    3.00
   4  10   6   10.60    2.50
   5  10   6  162.18    7.60
  -5  10  -6  160.08    7.30
   5  10   6  171.38    7.10
  -5  10  -6  167.48    7.50
  -5  10  -6  173.68    7.70
   6 -10   6  180.78    7.80
  -6  10  -6  181.18    7.90
  -6  10  -6  186.08    7.90
   6  10   6  180.28    7.50
   7 -10   6  118.19    5.20
  -7  10  -6  113.29    5.50
   7  10   6  108.39    4.90
  -7  10  -6  109.89    5.30
   8 -10   6   -1.80    1.00
   8  10   6    1.40    1.30
  -8  10  -6    0.30    1.00
  -8  10  -6   -2.60    2.40
   9 -10   6   86.89    3.70
  -9  10  -6   88.29    3.90
 -11  11   6   46.90    2.60
  10  11  -6  101.79    6.00
 -10  11   6  109.59    5.00
  -9  11   6  157.28    6.50
   9  11  -6  151.88    6.40
   8  11  -6   38.80    4.10
   8  11  -6   40.50    3.60
  -8  11   6   35.70    3.10
  -7  11   6   21.80    2.90
  -6  11   6   15.20    3.50
   6  11  -6   13.80    3.70
  -6  11   6   11.80    2.50
  -6  11   6   11.90    3.20
   6  11  -6   19.70    3.60
  -5  11   6   57.89    4.10
  -5  11   6   56.09    4.50
   5  11  -6   55.19    4.60
   5  11  -6   60.89    4.40
   5  11  -6   65.89    4.40
  -5  11   6   64.49    4.10
   4  11  -6    1.30    1.80
   4  11  -6   -2.90    1.70
  -4  11   6    1.90    1.60
   4  11  -6   -1.60    1.90
  -4  11   6   -0.20    1.50
  -4  11   6    1.60    2.40
  -3  11   6  296.87   11.40
   3  11  -6  301.57   12.10
   3  11  -6  285.67   11.80
   3  11  -6  298.87   11.90
  -3  11   6  306.07   11.40
   3  11  -6  302.97   11.60
   2  11  -6   21.20    3.80
   2  11  -6   19.10    3.20
  -2  11   6   16.30    2.80
  -2  11   6   18.20    2.80
   2  11  -6   18.20    3.10
   2  11  -6   18.70    3.60
   1  11  -6   60.79    4.50
   1  11  -6   64.29    4.20
  -1  11   6   60.69    4.00
  -1  11   6   64.89    4.00
   1  11  -6   66.99    4.30
   1  11  -6   65.99    4.80
   0 -11  -6    4.70    3.00
   0  11  -6    1.90    1.50
   0  11  -6    0.50    1.60
   0  11   6    2.50    1.50
   0  11  -6   -0.20    1.70
   0  11  -6    0.40    1.80
   0  11   6    0.90    1.50
  -1 -11  -6  142.09    7.70
  -1  11  -6  143.69    7.10
   1  11   6  139.49    6.40
  -1  11  -6  141.59    6.60
  -1  11  -6  133.19    7.00
  -1  11  -6  151.68    7.00
   1  11   6  140.49    6.60
  -2 -11  -6  164.18    8.40
   2  11   6  177.48    7.40
  -2  11  -6  160.48    7.70
   2  11   6  173.48    7.30
  -2  11  -6  174.28    7.60
  -2  11  -6  180.28    8.10
   3  11   6  222.08    9.20
  -3  11  -6  218.48    9.20
   3  11   6  238.68    9.10
  -3  11  -6  232.88    9.70
  -3  11  -6  231.18    9.80
  -4  11  -6   98.89    5.40
  -4  11  -6  103.49    5.30
  -4  11  -6  100.99    5.30
   4  11   6  100.09    5.00
   4  11   6   98.69    5.00
  -5  11  -6   14.50    3.20
   5  11   6   18.20    3.40
   5  11   6   13.80    2.40
  -5  11  -6   16.50    2.90
  -5  11  -6   20.30    2.70
   6 -11   6   92.09    4.60
   6  11   6   91.89    4.30
  -6  11  -6   93.59    4.80
  -6  11  -6   93.19    4.80
   7 -11   6   22.50    2.10
  -7  11  -6   18.00    2.60
  -7  11  -6   17.00    2.20
   7  11   6   18.40    2.10
   8 -11   6   10.70    1.70
  -8  11  -6   12.00    2.00
   8  11   6   10.80    2.30
 -10  12   6   33.60    2.20
  -9  12   6    1.30    1.00
  -8  12   6   31.20    2.70
   8  12  -6   28.50    4.00
   7  12  -6   68.59    4.30
  -7  12   6   63.49    3.90
   7  12  -6   68.19    4.30
  -6  12   6  158.78    7.40
   6  12  -6  180.68    7.50
  -6  12   6  165.58    7.20
  -6  12   6  167.08    7.20
   6  12  -6  164.98    7.40
   5  12  -6  268.27   10.80
  -5  12   6  260.17   10.20
  -5  12   6  267.07   10.30
   5  12  -6  268.07   11.90
   5  12  -6  280.17   12.00
   4  12  -6   39.40    3.50
  -4  12   6   42.60    3.40
  -4  12   6   46.20    3.40
   4  12  -6   39.00    3.80
   4  12  -6   44.90    4.20
   3  12  -6   13.00    3.80
  -3  12   6   11.10    2.60
   3  12  -6   10.30    3.10
   3  12  -6    9.10    2.90
  -3  12   6   15.30    2.60
   3  12  -6   10.30    2.40
   2  12  -6   34.10    3.20
  -2  12   6   30.00    3.00
   2  12  -6   27.30    3.40
   2  12  -6   33.10    3.90
  -2  12   6   30.90    3.00
   2  12  -6   28.70    3.70
   1  12  -6   11.30    2.90
  -1  12   6    5.20    1.50
   1  12  -6    5.00    1.60
   1  12  -6    7.60    1.90
   0  12   6  128.69    6.00
   0  12  -6  124.69    6.30
   0  12  -6  135.39    6.70
   0  12   6  139.69    6.20
   0  12  -6  140.59    6.70
   0  12  -6  136.59    6.20
  -1  12  -6  235.68    9.80
   1  12   6  228.18    9.60
  -1  12  -6  233.58    9.60
   1  12   6  239.68    9.40
  -1  12  -6  246.88   10.30
   2  12   6   55.09    3.60
  -2  12  -6   52.89    4.10
  -2  12  -6   59.89    4.10
  -2  12  -6   58.29    4.60
   2  12   6   62.99    3.70
  -3 -12  -6  339.87   14.70
   3  12   6  385.26   14.00
  -3  12  -6  378.46   15.00
  -3  12  -6  390.36   14.70
  -3  12  -6  383.16   14.10
  -4 -12  -6    4.50    2.90
  -4  12  -6    3.40    1.40
   4  12   6    8.00    2.70
   4  12   6    3.90    1.20
  -4  12  -6    2.00    1.40
  -4  12  -6    2.80    1.50
  -5 -12  -6    8.00    2.80
  -5  12  -6    7.80    2.40
   5  12   6    8.60    2.00
  -5  12  -6    8.60    1.70
  -5  12  -6    9.30    2.30
   5  12   6    6.60    1.80
   6 -12   6   19.90    1.90
  -6 -12  -6   22.50    4.90
  -6  12  -6   17.10    2.30
   6  12   6   19.90    2.00
  -6  12  -6   20.10    2.40
   7 -12   6    6.10    1.60
   7  12   6    7.50    1.90
  -7  12  -6    6.80    2.40
  -7  12  -6    7.90    1.90
  -9  13   6   13.00    2.00
  -8  13   6   85.29    4.00
  -7  13   6   91.79    4.40
   7  13  -6   90.19    5.50
  -6  13   6    2.90    1.90
  -6  13   6    2.60    1.60
  -6  13   6    2.10    1.90
   6  13  -6    2.00    1.80
  -5  13   6   10.90    4.00
   5  13  -6   14.50    4.30
  -5  13   6   17.20    2.70
   5  13  -6   12.50    3.00
  -5  13   6   14.20    2.60
   5  13  -6   16.70    3.00
   4  13  -6    3.50    1.50
   4  13  -6    2.10    1.60
   4  13  -6    1.70    2.10
  -4  13   6    3.90    1.30
  -4  13   6    2.50    1.40
   3  13  -6  211.28    8.80
  -3  13   6  214.78    8.90
   3  13  -6  218.18    9.00
   2  13  -6  107.69    5.50
   2  13  -6   88.59    5.70
   2  13  -6  101.99    5.10
  -2  13   6  112.79    5.30
  -2  13   6  102.59    5.10
   2  13  -6   97.29    5.10
   1  13  -6    1.30    1.40
  -1  13   6    2.60    1.50
   1  13  -6   -2.00    1.90
   1  13  -6    1.20    1.40
   0  13  -6  154.98    6.90
   0  13   6  148.39    6.80
   0  13  -6  157.48    7.30
   0  13  -6  141.59    6.90
   0  13   6  152.58    6.70
  -1  13  -6   68.99    4.50
   1  13   6   70.89    5.20
  -2  13  -6    1.70    1.40
   2  13   6    0.40    1.20
   2  13   6    0.50    1.10
  -2  13  -6    1.20    1.70
  -2  13  -6    2.00    1.30
   3  13   6  120.69    5.40
  -3  13  -6  125.29    5.70
  -3  13  -6  117.29    5.80
  -3  13  -6  120.89    5.40
   3  13   6  126.09    5.30
  -4  13  -6    0.80    1.30
  -4  13  -6    0.70    1.10
   4  13   6    0.30    1.00
   4  13   6    1.00    1.30
  -4  13  -6    2.20    1.40
   5 -13   6  303.87   11.60
  -5  13  -6  307.27   11.30
  -5  13  -6  300.87   11.00
   5  13   6  297.97   10.80
   6 -13   6   27.40    2.00
  -6  13  -6   30.70    2.60
   6  13   6   26.50    2.10
  -6  13  -6   24.40    2.30
  -7  14   6   47.40    3.80
   6  14  -6   19.90    3.70
   5  14  -6  233.68    8.90
  -5  14   6  232.98    8.60
   5  14  -6  219.58    8.60
  -5  14   6  230.88    8.50
  -4  14   6   12.80    2.10
   4  14  -6   11.30    2.80
  -4  14   6   11.40    2.20
   4  14  -6    9.10    2.30
   3  14  -6   23.50    2.50
   3  14  -6   28.30    2.90
  -3  14   6   25.20    2.30
  -3  14   6   24.70    2.40
  -2  14   6    2.40    1.10
   2  14  -6    2.90    1.20
  -2  14   6    2.70    1.10
   2  14  -6    3.30    1.40
  -1  14   6   40.40    2.80
  -1  14   6   41.50    3.10
   1  14  -6   39.00    3.20
   1  14  -6   34.00    6.00
   0  14  -6   16.20    4.10
   0  14   6   12.10    2.00
   0  14  -6   11.10    2.00
   0  14   6   16.30    2.30
  -1  14  -6   47.20    3.20
   1  14   6   47.30    2.80
  -1  14  -6   47.70    3.00
  -1  14  -6   46.00    4.00
   1  14   6   42.30    2.80
  -2  14  -6  317.07   12.10
   2  14   6  359.56   12.70
  -2  14  -6  346.17   12.90
  -2  14  -6  331.37   12.20
   2  14   6  325.47   12.00
   3  14   6  105.79    4.40
   3  14   6  105.39    4.50
  -3  14  -6   98.79    5.20
  -3  14  -6  103.19    4.60
   4 -14   6  108.89    4.60
  -4  14  -6  104.39    5.50
   4  14   6  110.59    4.50
  -4  14  -6  107.49    5.40
  -4  14  -6  103.99    5.40
   4  14   6  109.29    4.60
   5 -14   6   15.00    1.60
   5  14   6   16.50    1.70
  -5  14  -6   14.30    1.90
  -5  15   6   -1.10    1.50
   5  15  -6   -0.80    2.80
  -5  15   6    0.90    1.30
  -4  15   6   41.30    2.70
  -4  15   6   41.60    2.50
   4  15  -6   42.20    3.70
  -3  15   6    1.30    1.00
  -3  15   6    5.80    1.70
   3  15  -6   -1.20    1.20
   3  15  -6    1.10    1.30
  -2  15   6   58.49    3.30
   2  15  -6   61.79    3.20
   2  15  -6   62.99    3.60
  -2  15   6   66.29    3.20
  -1  15   6    1.00    1.40
   1  15  -6    0.60    1.10
   1  15  -6    3.50    1.90
  -1  15   6    0.90    0.90
   0  15   6  104.89    4.60
   0  15   6  107.89    4.70
   0  15  -6  121.99    5.60
   0  15  -6  105.49    4.90
  -1  15  -6   27.40    2.20
   1  15   6   23.40    1.90
  -1  15  -6   25.40    2.80
   1  15   6   27.70    2.00
  -2  15  -6   25.50    2.10
  -2  15  -6   27.50    2.40
   2  15   6   27.90    2.10
   2  15   6   29.00    2.10
   3 -15   6    0.70    0.90
   3  15   6    1.20    1.20
  -3  15  -6    1.30    1.00
   3  15   6   -0.10    1.10
   4 -15   6    7.30    1.40
   4  15   6   10.20    1.50
  -4  15  -6    7.40    1.70
  -4  16   6  116.19    4.90
   3  16  -6    0.70    2.40
  -3  16   6   -1.20    1.00
  -3  16   6    0.90    1.00
   3  16  -6    0.30    1.10
  -2  16   6    4.70    1.50
   2  16  -6    7.50    1.60
   2  16  -6    3.20    1.30
  -2  16   6    6.80    1.60
   1  16  -6   21.60    1.80
  -1  16   6   21.90    1.70
  -1  16   6   23.30    1.70
   1  16  -6   20.10    2.20
   0  16  -6   13.30    1.60
   0  16   6   12.50    1.50
   0  16   6   12.90    1.50
   0  16  -6   15.00    2.00
  -1  16  -6   19.20    1.70
   1  16   6   19.00    1.60
   1  16   6   21.80    1.80
  -1  16  -6   18.40    1.90
  14   0  -7   -2.30    1.70
  13   0  -7    2.40    1.60
 -13   0   7    6.60    2.30
  13   0  -7    2.70    1.30
  12   0  -7    2.70    1.60
  12   0  -7   -1.00    1.50
  11   0  -7    7.40    2.50
  11   0  -7    6.50    2.20
  10   0  -7   10.00    3.40
   9   0  -7    2.20    1.30
   9   0  -7    3.20    2.40
   9   0  -7    1.00    1.70
   8   0  -7   -0.90    1.80
   8   0  -7    0.90    1.10
   8   0  -7   -1.20    2.00
   7   0  -7  893.31   31.20
   7   0  -7  913.21   30.90
   7   0  -7  904.01   31.10
   6   0  -7   -0.20    1.10
   5   0  -7   97.89    4.50
   4   0  -7   -0.50    1.00
   3   0  -7 2083.49   68.49
   2   0  -7    0.70    1.10
   1   0  -7   19.50    2.30
   1   0  -7   19.60    1.90
   1   0  -7   22.20    2.50
   0   0  -7   -0.40    1.40
   0   0  -7   -0.80    1.30
   0   0  -7   -0.30    1.50
  -1   0  -7  253.17   10.10
  -2   0  -7    0.00    2.40
   3   0   7  429.56   17.70
   3   0   7  474.05   16.10
   3   0   7  423.16   15.90
  -4   0  -7    4.50    5.90
   4   0   7    2.20    3.10
   4   0   7    1.10    1.50
   4   0   7   -0.50    1.50
  -5   0  -7    9.10    2.70
   5   0   7    3.30    1.40
   5   0   7    7.00    1.80
  -6   0  -7    0.00    2.40
   6   0   7    1.70    1.40
   6   0   7   -1.10    1.80
  -7   0  -7  156.48    7.80
   7   0   7  162.78    7.20
   7   0   7  173.48    8.00
   8   0   7   -0.50    1.40
  -8   0  -7    1.20    2.00
  -9   0  -7  140.09    6.80
   9   0   7  143.29    6.20
  10   0   7    0.20    1.30
 -10   0  -7   -1.70    1.80
  14  -1  -7    0.90    2.30
 -14  -1   7   -0.70    1.30
 -14   1   7   -0.80    1.20
  14   1  -7    0.40    1.60
 -13  -1   7  349.96   12.70
  13   1  -7  339.57   13.00
  13   1  -7  347.17   12.80
 -13   1   7  349.67   12.80
  12  -1  -7    1.50    1.60
  12  -1  -7   -0.50    1.60
  12   1  -7   -0.70    1.70
  12   1  -7    1.50    1.50
 -12   1   7   -0.50    1.30
  11  -1  -7   13.50    2.70
  11  -1  -7   17.50    3.20
  11   1  -7   18.20    3.00
  11   1  -7    9.60    2.50
  10  -1  -7  104.39    5.40
  10  -1  -7   91.19    6.20
  10   1  -7   92.89    5.50
  10   1  -7   92.49    5.30
  10   1  -7   95.59    5.50
   9  -1  -7   52.99    3.70
   9   1  -7   52.79    3.60
   9   1  -7   47.80    4.30
   9   1  -7   49.50    4.10
   8  -1  -7   24.00    3.60
   8  -1  -7   15.90    2.30
   8  -1  -7   26.60    4.10
   8   1  -7   19.60    3.70
   8   1  -7   22.70    2.40
   8   1  -7   22.00    3.40
   7  -1  -7  252.97   10.50
   7  -1  -7  274.67   10.10
   7  -1  -7  261.77   10.70
   7   1  -7  254.37   10.60
   7   1  -7  262.17   10.10
   7   1  -7  253.37   10.60
   6  -1  -7   55.19    6.50
   6  -1  -7   56.59    3.20
   6   1  -7   58.49    5.10
   6   1  -7   58.89    3.30
   5  -1  -7    0.20    1.40
   5  -1  -7    0.70    0.90
  -5   1   7   -1.20    2.80
   5   1  -7    2.20    0.90
   4  -1  -7  349.96   12.40
   4  -1  -7  362.56   12.80
   4   1  -7  347.47   12.70
   3  -1  -7   74.59    3.80
   3  -1  -7   78.19    3.70
   3  -1  -7   79.09    3.70
   3   1  -7   75.69    3.80
   2  -1  -7  646.54   22.10
   2  -1  -7  650.53   22.20
   2  -1  -7  657.63   22.40
   2   1  -7  657.93   22.30
   1  -1  -7  401.96   14.60
   1  -1  -7  418.46   14.40
   1  -1  -7  403.86   14.70
   1   1  -7  406.96   14.50
   0  -1  -7  578.24   20.60
   0  -1  -7  564.84   20.00
   0   1  -7  583.44   19.50
   0   1  -7  553.54   19.80
  -1  -1  -7    4.30    1.70
  -1   1  -7    3.10    1.80
   2  -1   7  367.26   13.90
  -2  -1  -7  330.37   14.70
  -2   1  -7  354.16   14.40
   3  -1   7   25.30    6.60
   3  -1   7   16.50    3.10
   3   1   7   10.40    3.20
   3   1   7   16.50    2.60
   4  -1   7  109.29    7.10
   4  -1   7  124.89    5.80
   4   1   7  113.99    7.60
   4   1   7  134.89    6.00
  -4   1  -7  119.99    6.80
   4   1   7  126.89    5.90
   5  -1   7  836.72   30.00
   5  -1   7  875.11   30.00
   5   1   7  898.01   30.10
   5   1   7  905.61   30.40
  -5   1  -7  846.02   30.40
   6  -1   7  656.33   23.90
  -6  -1  -7  642.04   24.30
   6  -1   7  689.53   23.80
  -6   1  -7  634.44   24.60
   6   1   7  725.03   24.20
   6   1   7  696.33   23.70
  -7  -1  -7   29.00    4.70
   7  -1   7   19.20    2.80
  -7   1  -7   23.70    3.80
   7   1   7   21.70    2.80
   7   1   7   23.40    3.60
   8  -1   7  276.27   10.80
  -8  -1  -7  272.97   11.30
  -8   1  -7  284.87   11.20
   8   1   7  278.57   10.70
   8   1   7  256.77   11.10
  -9  -1  -7    2.80    2.60
   9  -1   7    4.20    1.40
  -9   1  -7    5.90    1.80
   9   1   7    4.50    1.40
  10  -1   7    1.20    1.30
 -10   1  -7    0.70    1.50
  10   1   7    2.20    1.30
 -11   1  -7  102.09    5.20
 -14  -2   7   12.40    3.20
 -14   2   7   16.40    2.20
  14   2  -7   19.00    2.70
  13  -2  -7  154.68    6.80
 -13  -2   7  158.18    6.60
  13   2  -7  160.98    6.80
 -13   2   7  162.98    6.60
  13   2  -7  148.69    6.80
  12  -2  -7    2.00    1.70
  12   2  -7    2.70    1.70
 -12   2   7    2.60    1.40
  11  -2  -7   70.59    4.50
  11  -2  -7   82.19    4.80
  11   2  -7   74.49    4.60
  11   2  -7   80.79    4.60
  10  -2  -7  632.84   22.30
  10  -2  -7  617.94   22.00
  10   2  -7  627.74   22.60
  10   2  -7  611.84   23.20
  10   2  -7  593.14   22.10
   9  -2  -7  196.58    9.60
   9  -2  -7  197.38    8.30
   9   2  -7  194.98    8.60
   9   2  -7  189.78    8.40
   9   2  -7  193.38    8.30
   8  -2  -7   26.90    2.70
   8  -2  -7   23.60    4.40
   8   2  -7   28.80    2.70
   8   2  -7   29.10    3.80
   8   2  -7   27.60    3.60
   7  -2  -7    5.40    2.00
   7  -2  -7    3.50    1.10
   7  -2  -7    7.00    2.90
   7   2  -7    5.20    2.00
   7   2  -7    4.50    1.90
   7   2  -7    4.00    2.10
   6  -2  -7  122.59    5.30
   6  -2  -7  103.99    6.40
   6   2  -7  119.59    6.50
   6   2  -7  109.69    6.30
   6   2  -7  124.89    5.30
   5  -2  -7  424.56   15.60
   5  -2  -7  435.26   15.20
  -5   2   7  407.26   17.20
   5   2  -7  435.96   15.20
   4  -2  -7   59.19    3.20
   4  -2  -7   53.49    3.80
   4   2  -7   55.09    3.20
   3  -2  -7  551.84   18.60
   3  -2  -7  531.85   18.70
   3   2  -7  511.75   18.30
   2  -2  -7  302.57   10.90
   2  -2  -7  280.87   11.00
   2  -2  -7  288.67   10.70
   2   2  -7  280.57   10.50
   1  -2  -7    2.10    1.40
   1  -2  -7    0.40    1.30
   1  -2  -7    0.00    1.40
   1   2  -7    3.20    1.80
   0  -2  -7   67.29    4.60
   0  -2  -7   71.49    5.10
   0   2  -7   67.59    3.80
  -1  -2  -7  250.27   10.90
   1  -2   7  265.77   10.20
  -1  -2  -7  277.47   12.00
  -1   2  -7  259.87   10.40
  -1   2  -7  244.08   10.50
   2  -2   7  724.13   25.50
  -2   2  -7  671.73   26.20
   2   2   7  756.62   24.90
   3  -2   7  301.87   11.50
   3  -2   7  297.67   13.40
   3   2   7  294.97   11.50
   3   2   7  323.17   11.70
   4  -2   7   13.10    2.70
   4   2   7   14.00    2.90
   4   2   7   13.00    2.40
  -4   2  -7   16.20    3.90
   4   2   7   25.40    4.80
   5  -2   7   48.10    3.60
   5   2   7   45.00    3.50
   5   2   7   48.90    3.70
  -5   2  -7   49.70    4.40
   6  -2   7   97.89    5.00
   6   2   7   91.89    4.90
   6   2   7   86.79    5.10
  -6   2  -7   87.29    5.50
   7  -2   7  821.62   28.90
   7   2   7  826.12   28.90
  -7   2  -7  854.61   29.40
   8  -2   7   48.50    3.70
   8   2   7   46.30    4.10
  -8   2  -7   52.79    4.20
   8   2   7   61.09    3.80
   9  -2   7   37.20    2.90
   9   2   7   33.20    3.00
  -9   2  -7   30.10    3.40
  10  -2   7    1.40    1.20
  10   2   7   -0.70    1.40
 -10   2  -7    1.00    1.40
 -11   2  -7   16.30    2.60
 -14   3   7    7.60    2.20
  14   3  -7    1.20    1.60
  13  -3  -7   29.10    4.00
  13   3  -7   36.40    2.70
  13   3  -7   32.50    2.90
 -13   3   7   38.20    2.70
  12  -3  -7   16.00    3.00
 -12   3   7   11.70    3.20
  12   3  -7   12.90    4.00
  12   3  -7   10.10    3.00
  11  -3  -7   48.20    3.90
  11  -3  -7   39.20    3.50
  11   3  -7   45.80    3.70
 -11   3   7   43.80    3.50
  11   3  -7   42.40    3.50
  10  -3  -7   66.39    4.60
  10   3  -7   52.79    4.20
  10   3  -7   53.19    4.20
  10   3  -7   63.29    4.50
   9  -3  -7  445.26   16.10
   9  -3  -7  434.56   16.20
   9   3  -7  450.85   16.40
   9   3  -7  426.26   16.30
   9   3  -7  420.36   16.10
   8  -3  -7   -2.10    2.50
   8  -3  -7    0.10    1.30
   8   3  -7    0.70    1.80
   8   3  -7    0.40    1.70
   8   3  -7   -0.30    1.30
   7  -3  -7  364.86   15.70
   7  -3  -7  411.46   14.90
   7   3  -7  425.16   15.40
   7   3  -7  411.76   15.20
   7   3  -7  426.16   15.00
   6  -3  -7   -0.40    1.10
   6   3  -7   -2.20    2.00
   6   3  -7   -0.50    1.20
   6   3  -7   -0.70    2.00
   5  -3  -7    7.70    1.80
   5  -3  -7    7.60    2.50
  -5   3   7   -1.90    4.30
   5   3  -7    5.40    1.30
   4  -3  -7  334.67   11.70
   4  -3  -7  292.87   13.30
   4   3  -7  319.67   11.50
   3  -3  -7 1020.20   35.10
   3  -3  -7 1043.00   34.50
   3   3  -7 1004.50   34.20
   2  -3  -7    3.60    1.70
   2  -3  -7    8.20    1.90
   2  -3  -7    7.00    2.00
   2   3  -7    7.60    1.80
   1  -3  -7 1286.47   42.60
   1  -3  -7 1236.88   43.50
   1  -3  -7 1282.97   43.20
   0  -3  -7   26.40    4.50
   0  -3   7   26.70    2.60
   0  -3  -7   23.80    5.20
   0   3  -7   22.40    3.30
   1  -3   7  133.49    6.40
  -1  -3  -7  141.39    8.90
   2  -3   7   96.49    6.50
  -2  -3  -7   93.59    9.30
   2   3   7   90.79    4.70
   3  -3   7  394.16   14.40
   3  -3   7  394.56   17.20
   3   3   7  407.26   14.80
   3   3   7  392.26   14.70
   3   3   7  392.06   14.50
  -3   3  -7  405.46   15.00
   4  -3   7  251.57   10.10
   4   3   7  259.27   10.40
   4   3   7  265.07   10.60
   4   3   7  264.57   10.30
  -4   3  -7  265.37   10.70
   5  -3   7   26.90    3.00
   5   3   7   28.20    3.10
  -5   3  -7   29.40    3.60
   5   3   7   31.10    3.20
   6  -3   7    1.90    1.40
   6   3   7    3.40    1.50
   6   3   7    0.50    1.40
  -6   3  -7    0.40    1.60
   7  -3   7   -0.40    1.40
  -7   3  -7    2.50    1.70
   7   3   7    1.10    1.60
   7   3   7    2.10    1.50
   8  -3   7    7.40    2.40
   8   3   7    4.90    1.50
   8   3   7    5.70    1.80
  -8   3  -7    1.50    1.60
   9  -3   7   45.00    3.20
   9   3   7   47.10    3.20
  -9   3  -7   55.99    3.80
  10  -3   7   14.00    2.20
  10   3   7   16.10    2.60
 -10   3  -7   14.90    2.30
 -11   3  -7   23.60    2.40
 -14   4   7   35.40    2.40
 -14   4   7   33.40    3.20
  13   4  -7    7.10    2.40
  13   4  -7   11.90    2.10
 -13   4   7    5.80    1.90
  12  -4  -7   22.90    3.60
 -12   4   7   30.50    2.80
  12   4  -7   27.60    3.10
  12   4  -7   22.80    3.40
  11  -4  -7   29.50    3.30
 -11   4   7   32.20    3.20
  11   4  -7   33.70    3.70
  11   4  -7   31.90    3.20
  11   4  -7   37.90    3.50
  10  -4  -7    2.20    1.80
  10   4  -7    2.90    1.50
  10   4  -7    1.10    1.70
 -10   4   7    3.50    1.50
  10   4  -7    2.20    1.80
   9  -4  -7  169.18    7.40
   9  -4  -7  169.78    7.90
   9   4  -7  169.78    7.50
   9   4  -7  163.98    7.80
   9   4  -7  165.98    7.60
   8  -4  -7    0.70    2.90
   8  -4  -7    7.70    2.20
   8   4  -7    6.80    1.70
   8   4  -7    5.80    3.10
   7  -4  -7    7.30    2.20
   7   4  -7   12.30    3.60
   7   4  -7   13.00    3.40
   7   4  -7   10.60    1.80
   6  -4  -7  170.38    7.00
   6   4  -7  170.98    7.00
   6   4  -7  159.88    7.70
   6   4  -7  163.88    7.50
   5  -4  -7  919.81   33.90
   5  -4  -7 1015.10   32.50
   5   4  -7  929.81   32.90
   5   4  -7  942.51   32.80
   5   4  -7  975.20   32.30
   4  -4  -7   37.60    5.40
   4  -4  -7   43.10    2.90
   4   4  -7   42.10    3.30
   3  -4  -7   13.10    4.60
   3  -4  -7   24.20    2.20
   3   4  -7   18.30    2.80
   2  -4  -7   65.29    5.40
   2  -4  -7   61.19    6.10
   2  -4  -7   59.69    3.60
   1  -4  -7  586.14   21.70
   1  -4  -7  574.44   20.20
   1  -4  -7  553.64   21.50
   0  -4   7   82.69    4.40
   0  -4  -7   97.29    7.50
   1  -4   7    5.90    2.20
  -1  -4  -7    3.90    3.40
   2  -4   7  649.43   26.00
   2   4   7  631.44   22.50
  -2   4  -7  651.13   22.70
   2   4   7  653.53   22.50
  -2   4  -7  655.63   23.00
   3  -4   7  472.25   17.00
   3   4   7  468.45   16.90
  -3   4  -7  471.45   17.40
   3   4   7  486.05   17.30
   3   4   7  473.85   16.90
  -3   4  -7  460.15   17.10
   4  -4   7  448.76   17.00
   4   4   7  494.25   17.70
  -4   4  -7  494.15   17.70
   4   4   7  479.85   17.10
   4   4   7  462.15   17.10
   5  -4   7   59.89    3.90
  -5   4  -7   45.50    5.60
   5   4   7   65.29    4.20
   5   4   7   64.69    4.00
   6  -4   7  173.78    7.80
   6   4   7  184.28    7.90
   6   4   7  188.48    8.60
  -6   4  -7  186.88    8.40
   7  -4   7  107.09    5.50
   7   4   7  104.19    5.90
  -7   4  -7  114.29    6.00
   7   4   7  118.89    5.60
   8  -4   7   10.50    2.40
   8   4   7    2.60    1.70
  -8   4  -7    5.40    1.60
   8   4   7    5.00    1.50
   9  -4   7  202.48    8.10
   9   4   7  204.78    8.00
  -9   4  -7  203.68    8.50
  10  -4   7  141.99    5.70
 -10   4  -7  145.99    6.30
  10   4   7  139.19    5.90
 -11   4  -7   21.80    2.10
 -14   5   7    6.30    1.70
 -13   5   7   70.69    4.00
  13   5  -7   58.49    3.70
 -13   5   7   58.69    4.00
  13   5  -7   60.89    3.70
  12   5  -7  152.98    6.70
  12   5  -7  152.28    6.80
 -12   5   7  150.58    6.60
 -12   5   7  161.58    6.60
  11  -5  -7  266.67   11.10
  11   5  -7  270.47   11.30
  11   5  -7  300.07   11.30
 -11   5   7  297.57   11.40
  11   5  -7  291.07   11.30
  10  -5  -7   11.60    3.20
  10   5  -7   11.80    3.50
  10   5  -7    8.10    1.80
  10   5  -7    6.70    1.90
 -10   5   7    7.60    2.70
   9  -5  -7   96.89    5.10
  -9   5   7   88.49    5.10
   9   5  -7   91.69    5.00
   9   5  -7   81.19    5.20
   9   5  -7   87.89    5.50
   8  -5  -7   46.30    3.50
   8   5  -7   41.50    3.50
   8   5  -7   42.00    3.80
  -8   5   7   43.30    3.60
   8   5  -7   42.70    4.20
   7  -5  -7   92.49    4.70
   7   5  -7   93.69    5.20
   7   5  -7   90.79    5.60
   7   5  -7   90.79    4.80
   6  -5  -7  815.72   27.30
   6   5  -7  794.62   27.20
   6   5  -7  776.72   27.70
   6   5  -7  776.52   27.50
   5  -5  -7   42.90    3.00
   5  -5  -7   36.40   10.20
   5   5  -7   41.30    4.20
   5   5  -7   41.40    4.10
   4  -5  -7 1079.89   35.00
   4  -5  -7 1031.30   36.90
   4   5  -7 1006.10   35.20
   4   5  -7 1038.50   35.40
   4   5  -7 1002.90   34.60
   3  -5  -7   66.49    7.00
   3  -5  -7   71.19    3.90
   3   5  -7   84.39    8.30
   2  -5  -7  165.28    9.60
   2  -5  -7  188.98    7.60
   1  -5  -7 2423.56   81.79
   1  -5  -7 2400.26   79.79
   0  -5  -7    4.40    3.60
   0   5  -7    5.70    2.30
   0   5  -7    2.50    2.40
   0   5   7    5.40    2.00
  -1   5  -7  156.28    7.10
  -1   5  -7  147.49    7.20
   1   5   7  150.68    6.90
   1   5   7  156.98    6.80
  -2   5  -7  340.47   14.10
  -2   5  -7  352.66   13.10
   2   5   7  341.07   12.90
   2   5   7  356.46   13.00
  -2   5  -7  345.87   13.30
   3   5   7   11.00    2.30
  -3   5  -7    7.30    3.30
   3   5   7   17.70    3.50
   3   5   7    5.50    1.60
  -3   5  -7   11.00    2.10
  -3   5  -7   10.20    3.40
   4  -5   7  258.37   10.10
   4   5   7  240.98   11.00
   4   5   7  254.97    9.90
   4   5   7  250.27   10.10
  -4   5  -7  252.37   10.40
   5  -5   7   24.30    2.70
  -5   5  -7   19.90    3.30
   5   5   7   18.40    2.90
   5   5   7   22.50    2.90
   6   5   7    7.90    2.70
  -6   5  -7   13.80    3.00
   7  -5   7   24.20    2.80
  -7   5  -7   23.10    3.20
   7   5   7   20.80    2.90
   7   5   7   31.20    3.00
   8  -5   7   57.09    3.50
  -8   5  -7   58.69    4.30
   8   5   7   55.89    3.90
   9  -5   7   23.30    2.30
  -9   5  -7   20.90    2.60
   9   5   7   25.10    2.50
  10  -5   7   46.10    2.70
  10   5   7   40.90    3.20
 -10   5  -7   48.20    2.90
  13   6  -7    3.40    1.80
 -13   6   7    8.10    1.80
  13   6  -7    7.50    2.00
  12   6  -7  130.69    6.30
 -12   6   7  142.89    6.30
  12   6  -7  145.59    7.10
  11   6  -7    8.80    1.90
  11   6  -7    7.80    2.30
  10  -6  -7   59.59    5.10
  10   6  -7   71.79    4.30
  10   6  -7   71.09    4.90
  10   6  -7   72.59    4.80
   9  -6  -7   81.29    5.60
   9   6  -7   83.99    4.90
   9   6  -7   81.19    5.20
  -9   6   7   83.79    4.80
   9   6  -7   83.89    4.90
   8  -6  -7 1933.01   61.99
   8   6  -7 1790.72   62.09
  -8   6   7 1850.71   61.99
   8   6  -7 1904.91   62.19
   8   6  -7 1804.82   62.19
   7  -6  -7  147.09    6.50
   7   6  -7  141.89    6.80
   7   6  -7  130.69    7.40
   7   6  -7  154.58    6.60
   6  -6  -7  479.45   17.10
   6   6  -7  473.95   17.60
  -6   6   7  474.55   17.30
   6   6  -7  467.65   17.50
   6   6  -7  484.15   17.10
   5  -6  -7   24.80    2.60
   5   6  -7   25.30    3.70
   5   6  -7   24.90    3.50
   5   6  -7   25.40    3.70
  -5   6   7   14.90    4.80
  -5   6   7   26.40    4.10
   4  -6  -7   76.19    4.10
   4   6  -7   71.99    4.80
  -4   6   7   81.69    9.40
   4   6  -7   72.09    5.40
   4   6  -7   65.79    4.80
  -4   6   7   81.69    5.00
   3  -6  -7    6.10    1.40
   3   6  -7    6.70    2.00
   3   6  -7    9.10    3.40
  -3   6   7    5.60    2.10
   3   6  -7   12.60    4.00
   2  -6  -7    6.50    2.20
   2   6  -7    0.80    2.00
  -2   6   7    4.20    1.80
   2   6  -7    2.20    1.90
   2   6  -7    3.90    1.90
   1  -6  -7  183.28    7.90
   1   6  -7  181.68    7.80
  -1   6   7  180.28    8.20
   1   6  -7  184.58    8.30
  -1   6   7  180.58    7.60
   1   6  -7  180.58    8.00
   0   6   7  716.13   24.30
   0   6  -7  729.23   24.50
   0   6  -7  686.33   24.70
   0   6   7  683.33   24.20
   0   6  -7  699.53   24.80
  -1   6  -7   50.09    4.10
  -1   6  -7   49.50    4.10
   1   6   7   46.30    3.60
  -1   6  -7   45.70    4.50
   1   6   7   47.10    3.80
  -2   6  -7  977.50   34.80
   2   6   7 1003.40   34.30
  -2   6  -7 1029.90   34.50
   2   6   7  999.40   34.20
  -2   6  -7 1043.40   34.90
   3   6   7  364.06   13.40
  -3   6  -7  369.76   13.90
   3   6   7  355.16   13.30
  -3   6  -7  359.06   13.60
  -3   6  -7  348.47   14.20
  -4   6  -7    5.50    2.60
  -4   6  -7    3.30    1.70
   4   6   7    4.10    2.40
   5  -6   7  132.09    6.20
   5   6   7  141.39    6.80
   5   6   7  127.69    6.00
   5   6   7  127.29    6.80
  -5   6  -7  111.09    7.70
  -5   6  -7  119.79    6.40
   6  -6   7  437.96   15.70
  -6   6  -7  419.26   16.40
   6   6   7  427.36   15.50
   6   6   7  397.66   16.00
   7  -6   7  254.77   10.10
   7   6   7  263.77   10.00
   7   6   7  230.38   10.40
  -7   6  -7  263.97   10.60
   8  -6   7   82.89    4.30
   8   6   7   82.59    4.20
  -8   6  -7   76.39    4.80
   9  -6   7    9.70    2.00
   9   6   7   13.00    2.30
  -9   6  -7   11.50    2.20
  10  -6   7  255.37    9.30
 -10   6  -7  265.07    9.70
 -13   7   7   62.59    3.10
  13   7  -7   63.09    3.10
  12   7  -7  188.88    7.50
  12   7  -7  199.38    7.90
 -12   7   7  189.28    7.60
  11   7  -7    0.00    1.80
  11   7  -7    0.60    1.30
 -11   7   7    0.90    1.00
  11   7  -7   -0.10    1.80
  10   7  -7    2.20    1.80
  10   7  -7    1.10    1.70
 -10   7   7    3.10    1.30
  10   7  -7    9.00    2.80
   9  -7  -7   58.69    5.70
   9   7  -7   64.59    4.20
   9   7  -7   60.69    4.30
  -9   7   7   66.19    4.00
   9   7  -7   59.19    4.50
   8  -7  -7  456.35   16.70
  -8   7   7  445.06   16.70
   8   7  -7  448.66   17.00
   8   7  -7  446.56   16.80
   8   7  -7  479.05   17.40
   7  -7  -7  419.46   14.90
   7   7  -7  391.96   15.10
   7   7  -7  399.56   14.90
   7   7  -7  394.46   15.20
  -7   7   7  396.26   15.00
   6  -7  -7  141.89    6.40
  -6   7   7  139.99    6.70
   6   7  -7  135.69    6.70
   5  -7  -7   40.10    3.20
   5   7  -7   47.50    5.40
  -5   7   7   37.70    4.30
  -5   7   7   34.40    4.30
   5   7  -7   39.00    3.90
   5   7  -7   35.10    3.90
   4  -7  -7  830.42   27.60
   4   7  -7  800.92   27.80
  -4   7   7  739.13   27.70
  -4   7   7  806.42   27.40
   4   7  -7  805.62   27.60
   4   7  -7  801.82   28.00
   3  -7  -7   29.80    2.90
   3   7  -7   28.70    3.70
   3   7  -7   25.10    3.70
  -3   7   7   25.10    4.40
   3   7  -7   22.80    3.90
  -3   7   7   23.90    3.40
   2  -7  -7   35.50    3.20
  -2   7   7   22.50    4.00
   2   7  -7   34.90    3.90
   2   7  -7   35.60    3.50
   2   7  -7   36.40    3.90
  -2   7   7   30.60    3.40
   1  -7  -7   19.90    3.00
  -1   7   7   23.50    3.10
  -1   7   7   21.20    3.60
   1   7  -7   19.20    3.40
   1   7  -7   23.00    3.70
   1   7  -7   21.00    3.40
   1   7  -7   25.20    4.40
   0   7  -7   -1.40    1.90
   0   7   7    0.40    1.70
   0   7  -7    3.20    1.70
   0   7  -7    9.00    3.20
   0   7   7   -2.90    1.60
  -1   7  -7  141.79    6.50
   1   7   7  130.59    6.20
  -1   7  -7  133.29    6.80
  -1   7  -7  141.59    6.70
   1   7   7  136.19    6.20
  -2   7  -7  914.61   31.40
  -2   7  -7  900.01   31.80
   2   7   7  896.41   31.20
  -2   7  -7  921.51   31.80
   2   7   7  938.01   31.30
  -3   7  -7   11.80    3.10
  -3   7  -7   14.40    4.00
   3   7   7   16.40    2.80
   4   7   7  163.08    7.00
  -4   7  -7  145.59    7.10
   4   7   7  160.78    7.00
  -4   7  -7  158.38    7.90
  -4   7  -7  152.38    7.40
   5  -7   7   61.79    3.90
   5   7   7   51.19    4.20
   5   7   7   52.69    3.70
  -5   7  -7   53.39    5.30
   5   7   7   57.39    4.80
  -5   7  -7   53.09    4.90
   6  -7   7 1015.90   34.00
   6   7   7 1013.30   33.80
  -6   7  -7 1008.20   34.40
  -6   7  -7  912.41   34.00
   7  -7   7  293.17   11.40
  -7   7  -7  290.57   12.40
   7   7   7  299.97   11.20
   8  -7   7  187.78    7.60
  -8   7  -7  190.48    8.20
   8   7   7  192.08    7.60
   9  -7   7   -0.30    1.00
   9   7   7    0.70    1.30
  -9   7  -7    0.20    1.00
  10  -7   7  124.79    4.90
 -10   7  -7  129.69    5.20
 -13   8   7   65.59    3.00
 -12   8   7   46.80    2.70
  12   8  -7   46.60    2.80
 -11   8   7  102.39    4.80
  11   8  -7   99.99    4.80
  11   8  -7   98.89    5.40
  10   8  -7    9.10    2.80
  10   8  -7    4.50    2.10
 -10   8   7    5.40    1.70
  10   8  -7    4.20    1.90
  -9   8   7   12.60    2.60
   9   8  -7   10.50    2.20
   9   8  -7   13.90    3.30
   9   8  -7   15.60    2.80
   8   8  -7   22.20    3.90
   8   8  -7   21.90    3.70
  -8   8   7   22.90    3.00
   8   8  -7   24.20    4.00
   7  -8  -7  293.97   12.10
   7   8  -7  304.67   12.60
  -7   8   7  310.87   11.90
   7   8  -7  298.17   12.10
   7   8  -7  311.87   12.10
   6  -8  -7   41.80    3.90
   6   8  -7   40.10    3.90
   6   8  -7   38.30    3.90
  -6   8   7   36.20    6.30
  -6   8   7   35.90    3.80
   5  -8  -7    9.50    3.20
  -5   8   7   14.70    3.70
   5   8  -7   10.60    3.40
   5   8  -7   11.10    3.40
   5   8  -7   14.90    4.40
  -5   8   7    6.80    2.00
   4  -8  -7  311.97   11.70
  -4   8   7  302.47   11.60
  -4   8   7  297.57   11.40
   4   8  -7  302.87   12.00
  -4   8   7  277.27   12.10
   4   8  -7  304.77   11.90
   4   8  -7  306.37   11.80
   3  -8  -7  208.78    8.80
   3   8  -7  204.08    9.10
   3   8  -7  212.98    9.10
  -3   8   7  219.48    8.70
  -3   8   7  222.38    8.90
   3   8  -7  211.98    8.90
   2  -8  -7  938.81   31.90
  -2   8   7  940.91   31.40
   2   8  -7  918.31   31.90
   2   8  -7  879.51   31.60
   2   8  -7  926.11   31.60
  -2   8   7  922.11   31.30
   2   8  -7  915.31   31.90
   1  -8  -7    0.10    1.70
  -1   8   7    0.80    1.60
  -1   8   7    1.00    1.60
   1   8  -7   -0.20    1.80
   1   8  -7   -0.70    1.70
   1   8  -7   -1.10    2.20
   1   8  -7   -0.70    1.70
   0  -8  -7 1149.08   39.50
   0   8   7 1151.58   38.60
   0   8   7 1098.49   38.60
   0   8  -7 1129.59   39.20
   0   8  -7 1165.88   39.00
   0   8  -7 1171.68   39.30
  -1   8  -7   40.60    3.60
  -1   8  -7   41.20    4.10
   1   8   7   37.20    3.40
   1   8   7   37.40    3.30
  -1   8  -7   37.10    3.70
  -2   8  -7  212.88    9.30
   2   8   7  221.08    8.90
   2   8   7  207.68    8.80
  -2   8  -7  221.58    9.50
  -2   8  -7  223.88    9.10
   3   8   7  307.37   11.80
  -3   8  -7  301.97   12.20
  -3   8  -7  314.37   12.00
  -3   8  -7  307.37   12.40
   3   8   7  300.37   11.70
  -4   8  -7  357.36   14.20
   4   8   7  367.46   13.50
   4   8   7  368.96   13.70
  -4   8  -7  374.46   13.80
  -4   8  -7  349.67   14.10
   5  -8   7   21.60    2.80
  -5   8  -7   22.50    3.10
   5   8   7   20.00    4.00
   5   8   7   26.30    2.90
  -5   8  -7   22.40    3.90
   6  -8   7  161.48    7.10
  -6   8  -7  168.48    7.50
   6   8   7  165.48    7.00
  -6   8  -7  158.58    7.70
   7  -8   7  153.98    6.60
   7   8   7  151.08    6.40
  -7   8  -7  142.59    6.90
   8  -8   7  141.39    5.90
   8   8   7  138.59    5.80
  -8   8  -7  142.09    6.20
   9  -8   7   50.19    2.70
  -9   8  -7   48.00    2.80
   9   8   7   42.90    2.90
  12   9  -7  159.48    6.00
 -12   9   7  153.58    6.10
 -11   9   7  107.49    5.40
  11   9  -7  104.79    4.70
  10   9  -7  104.59    5.30
 -10   9   7  107.99    5.30
  10   9  -7  110.09    5.10
   9   9  -7   22.50    3.50
  -9   9   7   27.80    3.20
   8   9  -7   75.49    4.80
   8   9  -7   78.79    4.70
  -8   9   7   80.99    4.50
  -7   9   7   62.89    4.10
   7   9  -7   58.09    4.50
   7   9  -7   58.39    4.40
   6   9  -7  298.07   11.60
  -6   9   7  269.87   11.10
  -6   9   7  289.67   11.20
   6   9  -7  285.67   11.50
   5  -9  -7    3.20    2.40
   5   9  -7    4.60    2.30
  -5   9   7   -0.20    2.00
   5   9  -7   -0.30    1.70
  -5   9   7    5.80    1.90
  -5   9   7    1.70    2.60
   5   9  -7    0.40    1.60
   4  -9  -7  530.95   19.30
  -4   9   7  534.45   19.10
   4   9  -7  551.24   19.90
  -4   9   7  518.55   19.10
   4   9  -7  546.35   19.70
   4   9  -7  550.64   19.40
   3  -9  -7  516.65   19.00
   3   9  -7  521.25   19.30
   3   9  -7  541.35   19.00
  -3   9   7  531.15   18.80
   3   9  -7  523.45   19.40
   2  -9  -7   98.19    5.30
  -2   9   7   95.89    4.90
   2   9  -7   84.49    5.90
   2   9  -7   91.69    5.40
   2   9  -7   99.39    5.30
   2   9  -7   83.79    5.40
   1  -9  -7 1522.65   49.10
  -1   9   7 1401.16   48.50
   1   9  -7 1407.46   49.00
   1   9  -7 1436.16   49.60
   1   9  -7 1465.75   49.00
  -1   9   7 1418.66   48.60
   1   9  -7 1449.76   48.60
   0  -9  -7   49.10    4.30
   0   9  -7   47.00    3.80
   0   9  -7   46.50    4.20
   0   9   7   45.10    3.60
   0   9  -7   47.60    4.00
   0   9   7   45.20    3.40
   1   9   7    2.80    1.60
   1   9   7    0.50    1.50
  -1   9  -7   -0.60    1.70
  -1   9  -7    1.00    1.70
  -1   9  -7   -1.00    1.50
  -2   9  -7   91.19    5.20
  -2   9  -7   91.79    5.50
   2   9   7   97.69    5.00
   2   9   7  100.29    5.10
  -2   9  -7   95.29    5.50
   3   9   7  101.89    5.30
  -3   9  -7  104.49    5.70
  -3   9  -7  100.39    5.80
  -3   9  -7  105.09    5.50
   3   9   7  101.79    5.20
  -4   9  -7   34.20    5.10
  -4   9  -7   39.60    3.70
   4   9   7   40.60    3.80
   4   9   7   31.40    3.60
  -4   9  -7   34.30    3.70
   5  -9   7   15.00    2.50
   5   9   7   13.80    2.60
  -5   9  -7   17.80    3.00
  -5   9  -7   17.20    3.20
   6   9   7   16.60    2.70
  -6   9  -7   12.70    2.20
   7  -9   7    0.20    1.00
  -7   9  -7    0.90    1.10
   7   9   7   -0.40    1.20
  -7   9  -7   -0.30    2.30
   8  -9   7   -0.90    1.00
  -8   9  -7    1.20    1.00
   8   9   7    0.70    1.20
   9  -9   7   97.69    3.90
  -9   9  -7   88.89    4.00
 -11  10   7  201.98    7.60
  11  10  -7  199.78    7.50
 -10  10   7   23.30    2.30
  10  10  -7   17.70    2.70
  -9  10   7  152.78    6.50
   9  10  -7  139.29    6.60
   9  10  -7  150.48    6.40
   8  10  -7  157.18    7.60
   7  10  -7  247.78   10.10
  -7  10   7  234.38    9.70
   7  10  -7  247.58    9.90
  -6  10   7   98.09    5.10
  -6  10   7   92.79    5.40
   6  10  -7   83.59    5.20
   6  10  -7   92.49    5.30
  -5  10   7  268.67   10.20
   5  10  -7  259.67   10.40
   5  10  -7  258.47   10.80
  -5  10   7  263.47   10.30
  -5  10   7  259.07   10.50
   5  10  -7  265.17   10.70
  -4  10   7    8.50    2.00
   4  10  -7    4.90    1.60
   4  10  -7    3.60    1.90
   4  10  -7    9.00    1.90
  -4  10   7   10.40    2.90
   3 -10  -7  221.18    9.70
   3  10  -7  218.18    9.60
   3  10  -7  228.98    9.30
  -3  10   7  222.18    8.90
   3  10  -7  219.28    9.50
  -3  10   7  219.38    9.00
   2 -10  -7   39.50    4.10
  -2  10   7   36.30    3.40
   2  10  -7   42.80    3.70
   2  10  -7   46.00    4.00
   2  10  -7   37.60    4.30
   2  10  -7   37.50    3.80
  -2  10   7   44.00    3.50
   1 -10  -7  382.36   14.50
   1  10  -7  380.36   14.40
   1  10  -7  382.36   14.00
  -1  10   7  366.26   13.80
  -1  10   7  368.36   13.90
   1  10  -7  369.76   14.50
   1  10  -7  367.26   14.10
   0 -10  -7  462.65   17.30
   0  10  -7  455.85   17.40
   0  10  -7  455.55   16.80
   0  10  -7  461.45   17.10
   0  10   7  448.46   16.50
   0  10   7  445.16   16.50
  -1 -10  -7   86.39    5.90
  -1  10  -7   82.29    5.10
  -1  10  -7   89.79    5.10
   1  10   7   87.59    4.80
   1  10   7   91.59    4.80
  -1  10  -7   87.89    5.40
  -2  10  -7  572.34   21.00
  -2  10  -7  577.54   20.60
   2  10   7  592.24   20.40
   2  10   7  546.05   20.30
  -2  10  -7  579.24   21.10
  -3  10  -7   71.99    4.80
   3  10   7   70.89    4.20
  -3  10  -7   68.69    4.50
  -3  10  -7   66.49    4.40
   3  10   7   74.79    4.10
   4  10   7  461.25   16.30
  -4  10  -7  461.95   17.00
   4  10   7  445.46   16.40
  -4  10  -7  458.05   17.10
  -4  10  -7  442.86   16.40
   5 -10   7   15.40    3.00
  -5  10  -7   17.20    3.30
   5  10   7   10.60    3.50
   6 -10   7  158.08    6.70
  -6  10  -7  163.08    7.10
  -6  10  -7  154.18    7.00
   6  10   7  164.78    6.60
   7 -10   7   12.90    2.00
   7  10   7    8.70    2.00
  -7  10  -7   10.60    2.00
  -7  10  -7   15.60    4.10
   8 -10   7   42.40    2.50
  -8  10  -7   41.90    2.50
   8  10   7   40.90    2.60
 -11  11   7    5.40    1.70
  10  11  -7    4.20    1.70
 -10  11   7    6.80    1.90
  -9  11   7    4.70    1.10
   9  11  -7    5.70    2.00
   9  11  -7    5.10    1.60
  -8  11   7    1.60    1.30
   8  11  -7    0.50    1.50
   8  11  -7    1.50    1.60
  -7  11   7    8.10    1.60
   7  11  -7   13.40    3.20
  -6  11   7  141.89    6.70
   6  11  -7  154.18    6.90
   6  11  -7  153.98    7.10
  -6  11   7  152.08    7.00
   5  11  -7   74.59    4.80
   5  11  -7   76.99    4.70
  -5  11   7   72.09    4.50
   5  11  -7   74.89    4.70
  -5  11   7   76.49    4.40
  -5  11   7   71.19    5.50
   4  11  -7   58.29    4.20
   4  11  -7   66.09    4.50
  -4  11   7   65.19    4.20
  -4  11   7   63.49    4.00
   4  11  -7   64.39    4.50
  -3  11   7   55.39    3.70
   3  11  -7   58.09    4.40
   3  11  -7   55.59    4.00
   3  11  -7   52.79    6.30
  -3  11   7   62.99    4.00
   2  11  -7  117.29    6.30
  -2  11   7  121.69    5.80
  -2  11   7  123.99    5.70
   2  11  -7  129.89    6.40
   2  11  -7  117.99    6.10
   2  11  -7  125.49    6.00
   1  11  -7   24.20    3.00
   1  11  -7   21.50    3.40
   1  11  -7   24.50    3.40
  -1  11   7   23.50    2.80
  -1  11   7   22.60    2.90
   0 -11  -7   15.70    4.20
   0  11  -7   22.10    3.00
   0  11  -7   18.20    3.30
   0  11  -7   15.80    3.20
   0  11   7   18.80    2.70
   0  11   7   23.20    3.00
  -1 -11  -7   43.30    4.70
  -1  11  -7   46.60    4.00
   1  11   7   47.50    3.40
   1  11   7   50.49    3.50
  -1  11  -7   55.19    3.70
  -1  11  -7   41.30    3.90
  -2 -11  -7  104.39    6.60
  -2  11  -7  112.29    5.90
   2  11   7  113.09    5.90
   2  11   7  116.39    5.50
  -2  11  -7  125.79    6.20
  -2  11  -7  115.49    6.10
  -3 -11  -7   10.50    3.90
  -3  11  -7    8.50    2.60
   3  11   7    6.50    1.50
  -3  11  -7    5.60    1.40
   3  11   7    3.60    1.40
  -3  11  -7    8.40    2.90
  -4  11  -7   60.79    3.90
   4  11   7   55.79    4.20
  -4  11  -7   57.79    3.90
   4  11   7   57.59    3.70
  -4  11  -7   56.79    4.20
   5 -11   7  105.59    5.10
  -5  11  -7  104.69    5.30
   5  11   7  105.69    5.20
   5  11   7  104.79    4.90
  -5  11  -7  119.39    5.50
   6 -11   7   13.60    1.90
  -6  11  -7   18.40    2.70
  -6  11  -7   14.60    2.20
   6  11   7   12.80    1.90
  -7 -11  -7   36.00    4.30
   7 -11   7   32.80    2.20
  -7  11  -7   38.80    3.90
  -7  11  -7   37.70    2.40
   7  11   7   26.50    3.00
   8 -11   7  183.38    6.70
 -10  12   7   -0.30    1.00
  -9  12   7   -0.30    1.10
  -8  12   7   35.20    2.80
   8  12  -7   28.40    3.40
   8  12  -7   33.90    3.40
  -7  12   7   45.60    3.30
   7  12  -7   44.10    3.50
   7  12  -7   50.19    3.50
   6  12  -7  249.97    9.80
  -6  12   7  250.07    9.50
  -6  12   7  237.88    9.70
   6  12  -7  247.18    9.90
   5  12  -7  567.44   20.30
  -5  12   7  596.44   21.10
   5  12  -7  586.94   20.70
  -5  12   7  576.04   20.20
   4  12  -7    0.90    1.80
   4  12  -7    0.40    1.60
   4  12  -7   -0.50    1.50
   3  12  -7  342.27   13.00
  -3  12   7  339.27   12.60
   3  12  -7  352.26   13.40
  -3  12   7  340.77   12.70
   3  12  -7  338.67   13.10
  -2  12   7  230.98    9.40
  -2  12   7  229.58    9.30
   2  12  -7  238.48    9.80
   2  12  -7  239.28    9.90
   2  12  -7  248.48   10.10
   1  12  -7   45.80    4.20
  -1  12   7   44.30    3.20
  -1  12   7   47.00    3.40
   1  12  -7   50.19    4.00
   1  12  -7   45.60    3.60
   0  12   7   21.70    2.70
   0  12  -7   22.00    3.10
   0  12  -7   20.20    3.40
   0  12  -7   25.20    2.90
   0  12   7   22.10    2.70
  -1 -12  -7  311.17   14.60
   1  12   7  346.57   12.70
   1  12   7  337.17   12.70
  -1  12  -7  343.27   13.10
  -1  12  -7  340.97   12.90
  -1  12  -7  352.16   13.40
  -2 -12  -7   29.30    4.90
  -2  12  -7   27.40    3.80
  -2  12  -7   30.20    3.90
  -2  12  -7   37.90    3.30
   2  12   7   36.40    3.30
  -3 -12  -7   58.29    5.20
  -3  12  -7   67.49    4.00
   3  12   7   70.89    3.80
  -3  12  -7   64.89    4.20
  -3  12  -7   69.89    4.10
   3  12   7   69.39    3.70
  -4 -12  -7   20.70    4.30
  -4  12  -7   21.70    2.80
   4  12   7   27.50    2.80
   4  12   7   24.30    2.20
  -4  12  -7   20.00    2.50
  -4  12  -7   22.20    2.60
  -5 -12  -7   -0.60    2.60
   5 -12   7   -0.20    0.90
   5  12   7   -1.40    1.00
  -5  12  -7    0.20    1.20
  -5  12  -7    2.50    1.30
   6 -12   7   22.50    1.80
   6  12   7   19.50    1.80
  -6  12  -7   19.60    2.10
  -6  12  -7   18.10    2.90
   7 -12   7   32.00    2.00
   7  12   7   31.30    2.30
  -7  12  -7   32.80    2.30
  -9  13   7   52.69    3.70
  -8  13   7   59.19    3.40
   7  13  -7  139.49    5.90
   6  13  -7   21.20    3.10
  -6  13   7   23.50    3.20
   5  13  -7    5.70    1.70
  -5  13   7    4.20    1.40
   5  13  -7    3.30    1.50
   5  13  -7    3.00    1.90
  -5  13   7    6.50    1.60
  -4  13   7  116.59    5.00
   4  13  -7  116.59    5.60
  -4  13   7  109.69    5.00
   4  13  -7  107.29    5.10
   4  13  -7  107.79    5.60
  -3  13   7   60.59    3.70
   3  13  -7   60.59    3.70
  -3  13   7   54.59    3.40
   3  13  -7   57.39    3.90
   3  13  -7   61.09    4.10
  -2  13   7    0.20    1.30
   2  13  -7    2.10    1.80
  -2  13   7    2.50    1.30
   2  13  -7   -0.50    1.40
   2  13  -7    2.10    1.30
   1  13  -7   19.70    3.30
  -1  13   7   17.60    2.60
   1  13  -7   18.90    2.60
  -1  13   7   22.10    2.50
   1  13  -7   21.60    3.00
   0  13  -7    3.10    1.60
   0  13  -7    3.70    1.40
   0  13   7    3.10    1.30
   0  13   7    4.30    1.30
   0  13  -7    3.10    1.50
   1  13   7   21.00    2.20
  -1  13  -7   23.20    2.70
  -1  13  -7   19.50    3.10
   1  13   7   23.50    2.40
  -1  13  -7   24.90    2.50
  -2  13  -7   -0.90    1.20
   2  13   7    0.00    1.00
   2  13   7    0.10    1.20
  -2  13  -7    1.80    1.50
  -2  13  -7    0.80    1.20
  -3  13  -7   15.00    2.20
   3  13   7   14.40    2.20
  -3  13  -7   19.90    2.70
  -3  13  -7   15.50    2.60
   3  13   7   13.80    1.80
   4 -13   7   11.80    1.80
  -4  13  -7   18.10    2.80
   4  13   7   13.10    2.50
  -4  13  -7   13.40    2.40
   5 -13   7   52.79    3.00
  -5  13  -7   52.69    4.70
  -5  13  -7   47.10    3.00
   5  13   7   52.79    2.60
   6 -13   7    0.10    0.80
   6  13   7    0.20    1.00
  -6  13  -7   -1.10    1.90
  -6  13  -7    3.80    1.50
   6  14  -7    0.50    1.60
   5  14  -7    2.00    1.40
  -5  14   7    0.20    1.30
   5  14  -7    4.10    2.60
  -4  14   7   59.89    3.30
   4  14  -7   62.89    3.60
  -4  14   7   61.59    3.30
   4  14  -7   62.19    3.40
   3  14  -7   20.10    2.40
   3  14  -7   19.00    2.70
  -3  14   7   21.10    2.10
  -3  14   7   23.30    2.20
   3  14  -7   20.20    3.80
   2  14  -7   21.10    3.70
  -2  14   7   28.10    2.30
  -2  14   7   25.00    2.30
   2  14  -7   25.70    2.70
   2  14  -7   23.30    2.40
   1  14  -7   97.89    4.60
   1  14  -7   91.49    4.90
   1  14  -7   96.89    4.90
  -1  14   7   97.69    4.80
  -1  14   7   95.69    4.40
   0  14  -7  308.27   11.40
   0  14  -7  316.07   11.80
   0  14   7  304.77   11.30
   0  14   7  308.07   11.30
   0  14  -7  308.47   11.40
  -1  14  -7  129.69    5.80
  -1  14  -7  121.69    5.60
   1  14   7  129.79    5.40
   1  14   7  129.09    5.30
  -1  14  -7  127.89    5.50
   2  14   7    1.70    1.00
  -2  14  -7    0.80    1.20
  -2  14  -7    1.50    1.60
   2  14   7    0.50    0.90
   3 -14   7   -0.20    0.90
   3  14   7    1.20    0.90
  -3  14  -7    0.60    1.50
  -3  14  -7    0.60    1.00
  -3  14  -7    1.80    1.70
  -4  14  -7   40.60    4.40
   4  14   7   32.30    2.00
  -4  14  -7   31.30    2.30
   5  15  -7   44.30    3.30
  -5  15   7   31.60    2.90
  -4  15   7   93.39    4.00
  -4  15   7   82.79    3.90
   4  15  -7   87.69    4.10
   4  15  -7   92.59    4.00
   3  15  -7  145.69    5.90
  -3  15   7  144.19    5.60
   3  15  -7  141.19    5.70
  -2  15   7   18.90    1.90
   2  15  -7   19.40    1.90
   2  15  -7   17.30    2.40
  -2  15   7   17.40    1.80
  -1  15   7  203.98    7.80
  -1  15   7  209.48    7.70
   1  15  -7  208.88    7.80
   1  15  -7  209.88    8.10
   0  15   7  100.19    4.50
   0  15   7   95.89    4.10
   0  15  -7   96.99    4.40
   0  15  -7   91.99    4.30
   1  15   7   24.10    1.90
   1  15   7   32.40    2.40
  -1  15  -7   24.90    2.20
  -1  15  -7   29.50    2.00
   2 -15   7   20.60    1.90
  -2  15  -7   20.50    2.10
   2  15   7   19.10    1.70
  -2  15  -7   20.90    1.80
   2  15   7   22.10    1.90
   3 -15   7    4.50    1.40
   3  15   7    1.80    0.80
  -3  15  -7    0.70    1.00
   2  16  -7   20.40    1.90
   2  16  -7   18.50    2.30
  14   0  -8   27.30    3.10
  13   0  -8    1.30    1.20
  13   0  -8    0.00    1.80
 -13   0   8   -0.20    1.10
  12   0  -8  376.26   14.30
  11   0  -8   -0.90    1.40
  11   0  -8    1.20    1.70
  10   0  -8  494.45   18.20
   9   0  -8    3.90    1.70
   9   0  -8    0.20    1.30
   9   0  -8    1.20    1.90
   8   0  -8   40.60    4.10
   8   0  -8   45.40    4.20
   8   0  -8   39.20    3.00
   7   0  -8   -2.30    2.30
   7   0  -8   10.20    3.70
   6   0  -8  802.02   27.70
   6   0  -8  811.42   28.10
   5   0  -8    1.50    1.00
   4   0  -8  517.95   18.10
   3   0  -8   -2.20    1.10
   2   0  -8 2162.28   71.19
   1   0  -8    0.90    1.30
   1   0  -8   -0.40    1.50
   1   0  -8   -0.40    1.30
   0   0  -8  125.39    5.70
   0   0  -8  122.09    6.40
   0   0  -8  125.89    6.80
   2   0   8  102.59    5.30
   2   0   8  102.39    5.70
   3   0   8    2.60    2.10
   3   0   8   -1.20    1.60
   4   0   8   88.59    5.20
  -4   0  -8   66.79    6.90
   4   0   8   79.79    4.50
  -5   0  -8    0.30    2.70
   5   0   8    1.00    1.50
  -6   0  -8   45.40    5.30
   6   0   8   50.39    3.70
  -7   0  -8    0.30    2.30
   7   0   8    1.20    1.30
   8   0   8   98.49    5.00
   9   0   8    0.30    1.20
  -9   0  -8   -0.60    2.40
  10   0   8    0.80    1.20
 -14  -1   8  161.28    6.30
 -14   1   8  162.68    6.40
  14   1  -8  163.48    6.80
  13  -1  -8  151.08    6.70
 -13  -1   8  157.18    6.50
  13   1  -8  155.68    6.50
 -13   1   8  155.78    6.50
  12  -1  -8  144.29    7.10
  12  -1  -8  135.09    6.80
  12   1  -8  140.39    6.50
  11  -1  -8  337.37   13.80
  11  -1  -8  389.06   13.80
  11   1  -8  343.47   13.90
  11   1  -8  370.06   13.70
  10  -1  -8  160.08    7.30
  10  -1  -8  142.69    9.50
  10   1  -8  148.89    9.50
  10   1  -8  164.28    7.30
  10   1  -8  157.58    7.30
   9  -1  -8    2.80    1.40
   9  -1  -8    2.70    2.00
   9   1  -8    0.00    1.80
   9   1  -8    3.00    1.80
   9   1  -8    0.20    1.30
   8  -1  -8   98.89    5.60
   8  -1  -8   97.69    5.30
   8  -1  -8  100.29    6.00
   8   1  -8   94.69    5.40
   8   1  -8   95.49    5.30
   8   1  -8  100.59    5.70
   7  -1  -8  223.38    8.80
   7  -1  -8  219.18    9.30
   7  -1  -8  209.88    9.50
   7   1  -8  215.18    9.40
   7   1  -8  221.28    9.40
   7   1  -8  217.98    8.70
   6  -1  -8    6.30    1.90
   6  -1  -8    6.70    2.10
   6   1  -8    6.40    1.90
   6   1  -8    5.20    2.10
   6   1  -8    9.80    2.40
   5  -1  -8  255.57    9.40
   5   1  -8  224.78   10.00
   4  -1  -8  178.98    7.10
   4   1  -8  168.18    7.00
   3  -1  -8 2234.68   72.29
   3  -1  -8 2144.19   71.59
   3   1  -8 2203.38   72.19
   2  -1  -8  510.65   18.10
   2  -1  -8  534.15   18.50
   2  -1  -8  519.05   18.20
   2   1  -8  532.55   18.30
   1  -1  -8  734.63   26.90
   1  -1  -8  824.02   26.90
   1  -1  -8  769.32   26.70
   1   1  -8  793.22   26.60
   0  -1  -8  481.15   17.60
   0  -1  -8  478.65   18.00
   0  -1  -8  483.75   18.60
   0   1  -8  495.35   17.90
   0   1  -8  524.85   17.60
  -1  -1  -8  173.58   10.90
  -1  -1  -8  201.08   10.70
  -1   1  -8  192.68    8.00
   2  -1   8   39.50    3.60
   2   1   8   39.70    3.60
   2   1   8   42.60    4.10
   3  -1   8  245.78    9.70
   3  -1   8  247.58   10.10
   3   1   8  252.77    9.80
   3   1   8  253.47   10.00
  -3   1  -8  236.48   10.90
   4  -1   8  266.97   10.20
   4  -1   8  244.08    9.80
  -4   1  -8  232.58   10.60
   4   1   8  248.18    9.80
   4   1   8  248.48   10.10
   5  -1   8    2.60    1.40
   5  -1   8    4.80    3.00
  -5   1  -8   -0.40    2.30
   5   1   8    1.80    1.40
   5   1   8   -4.10    4.50
   6  -1   8   31.10    3.10
   6   1   8   32.60    3.10
  -6   1  -8   31.70    4.40
   7  -1   8  231.08    9.50
  -7   1  -8  232.38    9.90
   7   1   8  236.18    9.50
   8  -1   8   37.50    3.10
   8   1   8   30.60    2.90
  -8   1  -8   34.60    4.40
   9  -1   8   29.90    2.50
  -9   1  -8   28.60    3.50
   9   1   8   27.10    2.60
  10  -1   8  181.08    6.70
 -10   1  -8  170.68    8.00
  10   1   8  172.58    6.70
 -14  -2   8   -0.80    1.30
  14   2  -8   -0.30    1.60
 -14   2   8    1.20    1.30
  13  -2  -8   10.00    3.00
 -13   2   8   14.60    2.10
  13   2  -8    8.50    2.60
  13   2  -8   12.80    2.20
  12  -2  -8    7.30    2.60
  12  -2  -8    7.70    1.70
  12   2  -8    6.30    1.70
  12   2  -8    9.70    2.40
 -12   2   8    3.80    1.60
  11  -2  -8    8.80    2.60
  11  -2  -8    9.70    3.20
  11   2  -8    9.00    3.00
  11   2  -8    8.30    3.10
  10  -2  -8  170.68    7.60
  10  -2  -8  157.58    7.60
  10   2  -8  167.18    7.60
  10   2  -8  160.78    7.70
  10   2  -8  169.08    7.60
   9  -2  -8    6.20    2.30
   9  -2  -8    4.40    2.10
   9   2  -8    2.40    1.40
   9   2  -8    9.30    3.40
   9   2  -8   10.00    3.10
   8  -2  -8   24.00    4.50
   8  -2  -8   21.50    2.70
   8   2  -8   21.70    3.60
   8   2  -8   19.30    3.60
   8   2  -8   23.10    2.80
   7  -2  -8   49.30    5.90
   7  -2  -8   45.40    4.50
   7  -2  -8   49.30    3.20
   7   2  -8   39.80    4.40
   7   2  -8   47.00    3.10
   7   2  -8   39.60    4.20
   6  -2  -8   61.09    3.50
   6  -2  -8   53.99    4.90
   6   2  -8   65.99    4.90
   6   2  -8   58.89    3.50
   6   2  -8   58.79    4.70
   5  -2  -8   18.00    2.20
   5   2  -8   19.80    2.30
   5   2  -8   14.40    4.50
   4  -2  -8  549.25   19.30
   4   2  -8  547.55   19.10
   3  -2  -8 1446.26   48.20
   3  -2  -8 1401.16   48.20
   3   2  -8 1485.35   48.00
   2  -2  -8   16.40    2.20
   2  -2  -8   19.80    3.80
   2  -2  -8   19.80    4.40
   2   2  -8   22.30    2.60
   1  -2  -8  268.27   11.30
   1  -2  -8  280.97   11.60
   1  -2  -8  295.27   10.90
   1   2  -8  287.67   10.60
   0  -2  -8  300.77   13.20
   0  -2  -8  336.47   13.90
   0   2  -8  329.17   12.00
  -1  -2  -8  100.09    9.00
  -1   2  -8   95.99    5.50
   2  -2   8  595.24   20.70
  -2   2  -8  574.74   23.30
   2   2   8  598.54   20.80
   2   2   8  595.54   20.70
   3  -2   8   42.80    3.40
   3   2   8   37.70    4.20
   3   2   8   42.00    3.50
  -3   2  -8   37.00    4.60
   4  -2   8  108.69    5.40
   4  -2   8  110.09    6.20
  -4   2  -8  107.59    6.30
   4   2   8  115.29    6.00
   4   2   8  105.79    5.40
   5  -2   8    4.70    2.70
   5  -2   8    4.70    1.30
   5   2   8    3.60    1.60
   5   2   8    2.00    3.00
  -5   2  -8    5.00    2.10
   5   2   8    3.20    1.50
   6  -2   8  340.27   13.10
  -6   2  -8  340.57   13.60
   6   2   8  352.66   13.20
   7  -2   8    4.70    1.40
  -7   2  -8    2.40    1.80
   7   2   8    0.30    1.30
   8  -2   8  113.19    5.30
   8   2   8  113.69    5.40
  -8   2  -8  104.19    7.30
   9  -2   8   11.90    2.20
   9   2   8   14.60    2.20
  -9   2  -8   11.10    2.80
  10  -2   8   -0.80    1.10
 -14  -3   8    5.30    1.80
 -14   3   8    8.80    1.80
 -14   3   8   13.60    2.70
 -13   3   8   11.60    2.80
  13   3  -8    9.80    2.00
  12  -3  -8   23.50    3.10
 -12   3   8   25.90    2.90
  12   3  -8   22.50    2.80
  12   3  -8   25.10    2.80
  11  -3  -8   41.20    3.40
  11  -3  -8   52.69    4.00
  11   3  -8   41.10    3.60
  11   3  -8   43.80    3.90
 -11   3   8   47.40    3.50
  11   3  -8   39.10    3.40
  10  -3  -8   80.99    5.20
  10  -3  -8   72.49    4.60
  10   3  -8   71.69    4.60
  10   3  -8   79.99    5.20
  10   3  -8   74.89    4.90
   9  -3  -8   83.39    4.60
   9  -3  -8   73.69    5.60
   9   3  -8   87.79    4.90
   9   3  -8   79.39    5.20
   9   3  -8   88.19    4.80
   8  -3  -8  309.87   13.40
   8  -3  -8  363.96   13.90
   8   3  -8  362.76   13.20
   8   3  -8  332.67   13.50
   7  -3  -8    3.70    1.50
   7   3  -8    3.40    1.80
   7   3  -8    0.80    1.80
   7   3  -8    1.70    1.30
   6  -3  -8   27.10    2.50
   6   3  -8   25.30    4.00
   6   3  -8   33.70    3.80
   6   3  -8   25.60    2.60
   5  -3  -8   21.60    2.20
   5   3  -8   17.80    2.40
   5   3  -8   27.80    4.30
   5   3  -8   21.40    4.10
   4  -3  -8   29.20    2.50
   4  -3  -8   26.00    5.90
   4   3  -8   28.80    2.70
   3  -3  -8 1026.80   35.80
   3  -3  -8 1036.40   35.20
   3   3  -8 1047.60   34.80
   2  -3  -8  382.16   13.70
   2  -3  -8  363.36   14.60
   2  -3  -8  366.76   14.90
   2   3  -8  362.76   13.20
   1  -3  -8   17.40    6.30
   1  -3  -8   14.90    2.30
   1  -3  -8   12.10    2.80
   1   3  -8   20.70    3.70
   0  -3  -8  365.66   16.20
  -1  -3  -8  165.08   11.20
   1   3   8  147.79    6.80
   1   3   8  141.29    6.80
   2  -3   8    1.70    1.50
   2   3   8   -2.60    1.90
  -2   3  -8   -3.50    1.90
   2   3   8    2.30    1.60
   3  -3   8  107.29    5.40
   3   3   8  114.79    5.70
  -3   3  -8  106.59    6.20
   3   3   8  114.29    5.50
   4  -3   8   43.40    3.40
   4   3   8   43.50    4.20
  -4   3  -8   48.30    4.30
   4   3   8   41.90    3.40
   5  -3   8  104.29    5.30
   5  -3   8   94.39    6.20
   5   3   8  115.19    5.70
   5   3   8   94.79    5.10
   5   3   8   95.19    6.30
  -5   3  -8  103.59    5.90
   6  -3   8  328.07   13.00
   6   3   8  333.07   12.70
  -6   3  -8  329.97   13.10
   7  -3   8  320.57   12.10
  -7   3  -8  312.07   12.40
   7   3   8  305.17   12.00
   8   3   8   46.30    4.50
  -8   3  -8   47.60    5.90
   9  -3   8    0.40    1.00
   9   3   8   -1.10    1.30
  -9   3  -8    0.00    1.30
  10  -3   8   45.80    3.70
  10   3   8   53.59    3.00
 -10   3  -8   51.39    4.40
 -14   4   8   21.70    1.90
 -13   4   8   11.00    1.80
  13   4  -8   11.60    2.40
  13   4  -8   11.30    2.40
  12  -4  -8  100.69    5.30
  12   4  -8   96.69    4.90
  12   4  -8   96.59    5.10
 -12   4   8  105.39    5.00
  11  -4  -8   39.30    3.40
 -11   4   8   33.40    3.30
  11   4  -8   39.90    3.30
  11   4  -8   39.20    3.70
  11   4  -8   34.10    3.20
  10  -4  -8  143.39    6.70
 -10   4   8  146.19    6.80
  10   4  -8  146.09    6.80
  10   4  -8  142.69    6.90
  10   4  -8  137.29    7.70
   9  -4  -8  297.37   12.70
   9  -4  -8  336.67   12.60
   9   4  -8  316.47   12.60
   9   4  -8  340.37   12.80
   9   4  -8  321.47   12.70
   8  -4  -8   17.60    2.50
   8   4  -8   17.80    2.80
   8   4  -8   13.60    3.40
   8   4  -8   21.90    3.60
   7  -4  -8  156.18    6.90
   7   4  -8  155.78    7.50
   7   4  -8  163.48    7.00
   7   4  -8  162.78    7.30
   6  -4  -8  411.06   15.00
   6   4  -8  413.26   15.50
   6   4  -8  409.56   15.40
   6   4  -8  408.86   14.90
   5  -4  -8    2.30    1.10
   5   4  -8    1.70    1.40
   5   4  -8    2.90    2.00
   5   4  -8   -0.60    2.00
   4  -4  -8  526.35   17.90
   4  -4  -8  481.65   20.10
   4   4  -8  493.75   18.20
   4   4  -8  490.05   18.00
   4   4  -8  495.25   17.50
   3  -4  -8   52.99    6.80
   3  -4  -8   74.89    3.90
   3   4  -8   64.59    4.10
   3   4  -8   67.29    5.10
   2  -4  -8   72.79    7.10
   2  -4  -8   83.09    4.30
   1  -4  -8  555.64   19.40
   1  -4  -8  543.75   21.50
   1   4  -8  541.05   19.40
  -1   4   8  525.35   19.10
   0  -4  -8  376.36   17.30
   0   4  -8  363.66   13.50
   0   4  -8  362.16   14.00
   0   4   8  357.16   13.30
   1  -4   8   44.80    4.00
   1   4   8   46.60    3.60
   1   4   8   50.59    4.00
  -1   4  -8   47.60    4.30
  -1   4  -8   51.59    4.00
   2  -4   8  303.47   11.90
   2   4   8  312.37   11.90
   2   4   8  321.47   11.90
  -2   4  -8  317.97   12.10
  -2   4  -8  316.87   12.30
   3  -4   8    3.40    1.40
   3   4   8    2.00    1.50
  -3   4  -8    0.20    1.90
   3   4   8    2.90    1.90
   4  -4   8   75.39    4.40
   4   4   8   79.29    4.90
   4   4   8   77.29    4.40
   5  -4   8   37.70    3.20
  -5   4  -8   44.90    4.00
   5   4   8   43.90    4.90
   5   4   8   41.30    3.60
   5   4   8   43.40    3.50
   6  -4   8  304.57   11.70
  -6   4  -8  291.67   12.00
   6   4   8  297.57   11.60
   7  -4   8   28.90    2.90
  -7   4  -8   37.20    3.60
   7   4   8   36.70    3.00
   8  -4   8    0.80    1.20
   8   4   8    2.30    1.30
  -8   4  -8    2.10    1.40
   9  -4   8   37.00    2.60
   9   4   8   41.10    2.70
  -9   4  -8   34.80    2.90
  10  -4   8    9.70    1.90
  10   4   8    9.60    2.40
 -14   5   8    6.80    1.60
 -13   5   8   13.10    1.70
  13   5  -8   12.00    1.90
  13   5  -8    7.30    2.60
  12  -5  -8    2.60    2.80
  12   5  -8    0.10    1.20
 -12   5   8    1.60    1.00
  11  -5  -8   37.50    3.70
  11   5  -8   35.60    3.30
  11   5  -8   36.50    4.10
  10  -5  -8   44.30    3.80
  10   5  -8   47.20    3.70
  10   5  -8   42.80    4.00
 -10   5   8   47.70    3.50
  10   5  -8   47.50    3.70
   9   5  -8   -0.40    2.10
   9   5  -8    2.60    1.60
  -9   5   8    0.80    1.40
   9   5  -8    1.80    1.60
   8  -5  -8 1029.00   33.80
   8   5  -8  993.10   33.90
   8   5  -8  974.60   34.10
   8   5  -8  963.60   33.90
  -8   5   8  950.90   33.80
   7  -5  -8   42.10    3.10
   7   5  -8   32.10    3.30
   7   5  -8   23.30    5.60
   6  -5  -8   74.69    4.20
   6   5  -8   74.79    4.80
   6   5  -8   80.89    5.20
   6   5  -8   73.29    4.40
   5  -5  -8  465.45   16.40
  -5   5   8  422.66   16.40
   5   5  -8  454.75   16.10
   5   5  -8  445.36   16.60
   5   5  -8  462.45   16.80
   4  -5  -8  189.28    7.70
   4   5  -8  188.58    8.50
   4   5  -8  188.28    8.20
  -4   5   8  174.78    7.90
   4   5  -8  179.78    7.70
   4   5  -8  182.18    8.30
   3  -5  -8   10.20    2.10
   3  -5  -8   13.70    4.30
  -3   5   8   12.40    3.40
   3   5  -8   11.80    2.40
   3   5  -8   10.30    2.10
   3   5  -8    6.40    2.10
   2  -5  -8  537.25   22.50
   2  -5  -8  567.24   19.50
   2   5  -8  520.45   19.60
   2   5  -8  546.05   19.50
  -2   5   8  526.65   19.00
   2   5  -8  543.15   19.30
   1  -5  -8    0.50    1.40
   1  -5  -8    7.70    5.30
  -1   5   8   -1.40    2.60
   1   5  -8    3.80    2.30
  -1   5   8    1.20    1.70
   1   5  -8   -1.60    2.00
   0   5   8   70.79    4.60
   0   5   8   70.29    4.20
   0   5  -8   67.99    4.80
   0   5  -8   67.69    4.60
   0   5  -8   65.19    5.70
  -1   5  -8  225.78    9.50
   1   5   8  230.48    9.10
   1   5   8  231.58    9.20
  -1   5  -8  212.48   10.10
  -1   5  -8  237.38    9.40
   2   5   8  658.43   22.20
  -2   5  -8  619.14   22.30
  -2   5  -8  650.53   22.70
  -2   5  -8  578.94   22.80
   2   5   8  662.63   22.30
   3  -5   8   27.10    3.10
   3   5   8   33.10    3.50
  -3   5  -8   24.60    3.60
   3   5   8   32.20    3.20
   4  -5   8   39.90    3.30
   4   5   8   42.60    3.50
   4   5   8   45.90    4.10
  -4   5  -8   47.70    4.10
   5  -5   8   98.99    5.10
   5   5   8   97.09    5.00
   5   5   8   86.59    5.90
  -5   5  -8  103.29    5.60
   6  -5   8   59.79    3.90
  -6   5  -8   59.99    4.50
   6   5   8   60.69    3.90
   7  -5   8    2.10    1.20
   7   5   8    1.70    1.30
  -7   5  -8    9.20    2.90
   8  -5   8   54.99    3.30
   8   5   8   49.10    3.30
  -8   5  -8   58.79    3.70
   9  -5   8   81.29    3.80
  -9   5  -8   80.69    4.10
   9   5   8   81.59    3.80
  10  -5   8  107.89    4.40
 -10   5  -8  111.19    4.60
 -13   6   8    5.90    1.60
  13   6  -8   10.60    1.80
  12   6  -8   32.30    3.00
 -12   6   8   32.70    2.50
  12   6  -8   32.30    2.50
  11  -6  -8    4.00    3.00
  11   6  -8    2.40    1.70
  11   6  -8    0.00    1.70
  11   6  -8    0.20    1.50
 -11   6   8    1.80    1.20
  10  -6  -8   34.50    4.00
  10   6  -8   36.60    3.30
  10   6  -8   30.80    3.70
  10   6  -8   30.70    3.30
 -10   6   8   35.60    3.20
   9  -6  -8  434.86   16.50
   9   6  -8  446.26   16.60
   9   6  -8  459.05   17.30
   9   6  -8  439.86   16.60
  -9   6   8  453.15   16.50
   8  -6  -8   22.50    3.10
   8   6  -8   24.70    3.20
   8   6  -8   21.70    3.40
   8   6  -8   23.40    3.40
  -8   6   8   20.60    3.20
   7  -6  -8 1366.46   43.80
  -7   6   8 1280.37   43.70
   7   6  -8 1280.87   44.00
   7   6  -8 1236.08   44.00
   7   6  -8 1295.77   43.70
   6  -6  -8  323.37   12.00
   6   6  -8  317.17   12.80
  -6   6   8  317.47   12.10
   6   6  -8  314.07   12.00
   6   6  -8  286.67   12.70
   5  -6  -8   43.50    3.20
  -5   6   8   42.30    4.40
   5   6  -8   35.60    4.00
   5   6  -8   46.40    4.00
   5   6  -8   41.80    4.50
   5   6  -8   41.10    5.50
  -5   6   8   47.20    4.70
   4  -6  -8   11.40    2.30
   4   6  -8   17.00    4.50
   4   6  -8    6.30    1.90
   4   6  -8    5.00    1.90
  -4   6   8    8.00    2.00
   3  -6  -8   20.70    2.60
  -3   6   8   21.10    3.20
   3   6  -8   19.40    3.60
  -3   6   8   16.00    4.20
   3   6  -8   15.10    3.50
   3   6  -8   25.30    4.00
   2  -6  -8    1.50    1.30
  -2   6   8    1.10    2.30
  -2   6   8    1.40    1.70
   2   6  -8    2.90    1.90
   2   6  -8    1.20    1.80
   2   6  -8   -1.90    1.60
   1  -6  -8  230.48    9.40
  -1   6   8  205.38    9.10
   1   6  -8  214.18    9.50
   1   6  -8  234.38    9.30
  -1   6   8  238.48    9.00
   1   6  -8  218.78    9.30
   0   6  -8    3.50    2.10
   0   6  -8    2.60    1.80
   0   6  -8   10.50    3.20
   0   6   8    1.90    1.60
   1   6   8  118.59    5.60
  -1   6  -8  118.09    6.00
   1   6   8  116.79    5.70
  -1   6  -8  123.59    6.80
  -1   6  -8  112.99    6.10
  -2   6  -8  313.27   12.70
   2   6   8  307.07   11.80
  -2   6  -8  317.17   12.40
   2   6   8  308.97   11.90
  -2   6  -8  311.27   12.00
   3  -6   8 1962.90   67.69
   3   6   8 2047.60   67.49
   3   6   8 2108.29   68.79
  -3   6  -8 2021.60   68.19
  -3   6  -8 2036.80   67.89
  -3   6  -8 2061.49   68.29
   4  -6   8  436.16   16.00
   4   6   8  433.76   16.00
  -4   6  -8  406.26   16.80
  -4   6  -8  443.36   16.70
   4   6   8  456.05   15.90
   5   6   8    8.60    2.30
   5   6   8   10.80    2.60
   6  -6   8   36.70    3.10
  -6   6  -8   41.10    3.50
   6   6   8   39.80    3.20
   7  -6   8  127.09    6.80
  -7   6  -8  118.79    6.90
   8  -6   8    1.00    1.00
   8   6   8    0.00    1.20
   9  -6   8   46.90    2.70
  -9   6  -8   49.80    3.50
   9   6   8   43.50    2.70
  10  -6   8    2.30    2.20
 -10   6  -8    1.60    1.00
  13   7  -8   69.09    3.20
 -13   7   8   68.69    3.20
  12   7  -8   40.80    2.90
  12   7  -8   39.40    3.70
 -11   7   8   -0.10    1.10
  11   7  -8   -1.60    1.60
  11   7  -8    0.10    1.20
  10   7  -8   19.70    3.00
 -10   7   8   14.90    2.50
  10   7  -8   18.60    3.40
   9  -7  -8   11.20    4.00
   9   7  -8    3.80    2.00
   9   7  -8    2.40    1.60
   9   7  -8    9.20    3.00
  -9   7   8    3.60    1.30
   8  -7  -8   92.69    5.60
  -8   7   8  105.09    5.40
   8   7  -8  100.59    5.60
   8   7  -8  109.39    5.70
   8   7  -8  102.79    5.60
   7  -7  -8  400.56   14.60
   7   7  -8  379.76   14.90
   7   7  -8  391.16   14.80
   7   7  -8  386.16   14.80
  -7   7   8  391.56   14.60
   6  -7  -8  130.59    5.80
   6   7  -8  115.99    6.10
   6   7  -8  112.99    6.00
  -6   7   8   98.69    8.60
  -6   7   8  113.69    6.00
   5  -7  -8 1005.40   32.20
  -5   7   8  916.61   32.00
  -5   7   8  905.51   31.70
   5   7  -8  904.71   32.00
   4  -7  -8  232.18    9.20
   4   7  -8  215.18    9.40
   4   7  -8  231.68    9.60
   4   7  -8  222.28    9.40
  -4   7   8  218.28    9.00
   3  -7  -8   16.40    2.60
  -3   7   8   10.80    3.10
  -3   7   8   13.20    4.40
   3   7  -8   16.70    3.60
   3   7  -8   20.30    3.40
   3   7  -8   14.00    3.40
   2  -7  -8   26.80    3.10
   2   7  -8   26.20    3.30
  -2   7   8   31.80    3.90
  -2   7   8   31.40    3.10
   2   7  -8   21.60    3.70
   2   7  -8   24.00    3.70
   1  -7  -8    2.30    1.50
   1   7  -8    0.90    1.90
   1   7  -8    0.80    1.70
   1   7  -8   -0.30    1.60
  -1   7   8    2.40    1.60
  -1   7   8    2.60    1.90
   0  -7  -8  218.68    9.50
   0   7  -8  218.18    9.00
   0   7   8  212.08    8.70
   0   7  -8  218.48    9.20
   0   7  -8  210.78    9.30
   0   7   8  208.18    8.80
  -1   7  -8  541.75   19.60
   1   7   8  530.75   18.90
   1   7   8  514.85   18.90
  -1   7  -8  535.65   19.50
  -1   7  -8  535.85   19.20
   2   7   8  750.92   26.40
   2   7   8  769.92   26.40
  -2   7  -8  752.92   27.00
  -2   7  -8  773.72   26.60
   3   7   8 1045.10   35.30
  -3   7  -8 1057.89   36.10
   3   7   8 1026.60   35.40
  -3   7  -8 1023.50   35.90
  -3   7  -8 1037.90   35.50
   4  -7   8   47.90    3.60
   4   7   8   45.90    3.50
  -4   7  -8   42.60    5.00
  -4   7  -8   40.90    3.90
   4   7   8   45.70    4.00
   5  -7   8   -1.10    1.20
   5   7   8    2.70    2.20
  -5   7  -8   -1.20    2.70
  -5   7  -8    0.00    1.50
   5   7   8    2.00    1.50
   6  -7   8   31.60    2.90
  -6   7  -8   33.20    4.40
   6   7   8   30.10    2.80
   7  -7   8   49.99    3.30
  -7   7  -8   53.89    3.70
   7   7   8   50.99    3.30
   8  -7   8  343.07   12.60
   8   7   8  350.46   12.40
  -8   7  -8  347.47   12.90
   9  -7   8  120.69    5.20
   9   7   8  107.89    4.50
  -9   7  -8  103.79    4.70
 -12   8   8    8.80    2.60
  12   8  -8   10.60    2.00
  11   8  -8   83.29    4.10
 -11   8   8   87.09    4.10
  11   8  -8   76.39    5.30
  11   8  -8   74.89    4.40
  10   8  -8  319.67   12.60
  10   8  -8  318.77   12.10
 -10   8   8  322.17   12.00
  10   8  -8  317.97   12.10
   9   8  -8   28.20    4.10
   9   8  -8   36.40    3.60
  -9   8   8   37.50    3.10
   9   8  -8   38.70    3.40
   8  -8  -8   19.00    4.60
   8   8  -8   25.70    3.50
   8   8  -8   29.30    3.40
  -8   8   8   26.80    3.10
   7  -8  -8   95.39    8.10
   7   8  -8   98.39    5.70
   7   8  -8  110.49    5.60
  -7   8   8   99.89    5.40
   6  -8  -8  178.38    7.60
  -6   8   8  158.68    7.50
   6   8  -8  166.68    7.70
   6   8  -8  176.88    7.80
  -6   8   8  157.48    7.60
   5  -8  -8   58.39    3.90
   5   8  -8   44.90    4.10
  -5   8   8   52.39    4.10
   5   8  -8   50.49    4.20
   5   8  -8   44.30    4.90
  -5   8   8   45.80    4.60
   4  -8  -8    1.50    1.70
  -4   8   8    6.30    2.60
   4   8  -8    5.40    1.80
  -4   8   8    6.00    1.70
   4   8  -8    5.80    1.80
   4   8  -8    3.30    2.20
   3  -8  -8   81.59    4.70
   3   8  -8   75.09    4.90
  -3   8   8   73.29    5.00
   3   8  -8   75.09    5.00
   2  -8  -8  563.04   20.10
  -2   8   8  538.05   19.40
   1  -8  -8 1468.55   48.70
  -1   8   8 1413.66   48.10
   1   8  -8 1487.85   48.60
   1   8  -8 1371.56   48.70
  -1   8   8 1406.26   47.80
   0  -8  -8  548.75   20.00
   0   8  -8  515.85   19.70
   0   8   8  529.75   19.10
   0   8   8  541.45   19.10
   0   8  -8  531.15   19.40
   0   8  -8  545.85   19.70
   1   8   8  378.66   14.20
  -1   8  -8  382.76   14.80
  -1   8  -8  389.26   14.50
  -1   8  -8  370.76   14.80
   1   8   8  387.96   14.10
  -2   8  -8  115.69    6.40
   2   8   8  111.19    5.60
  -2   8  -8  110.69    6.10
   2   8   8  116.19    5.60
  -2   8  -8  116.39    5.90
  -3   8  -8    4.40    2.00
   3   8   8    4.50    1.60
  -3   8  -8    1.40    1.70
   3   8   8    1.70    1.40
  -3   8  -8    1.70    1.50
   4  -8   8   79.49    4.50
  -4   8  -8   83.19    4.80
  -4   8  -8   75.09    4.90
   4   8   8   77.39    4.50
  -4   8  -8   76.49    5.50
   4   8   8   82.99    4.60
  -5   8  -8    2.30    2.20
   5   8   8   12.60    2.50
   5   8   8    7.70    2.30
   6  -8   8    1.10    1.80
  -6   8  -8    1.80    2.10
   6   8   8    1.30    1.30
   7  -8   8  102.09    4.80
  -7   8  -8  102.59    5.00
   7   8   8  102.19    4.70
   8  -8   8   50.09    3.50
   8   8   8   53.99    2.90
  -8   8  -8   57.09    3.20
   9  -8   8  265.47    9.30
  -9   8  -8  265.27    9.60
 -12   9   8   -0.30    0.80
  11   9  -8  428.86   15.10
 -11   9   8  434.86   15.20
  10   9  -8   30.20    2.90
  10   9  -8   30.30    3.20
 -10   9   8   28.50    2.60
   9   9  -8   39.40    3.50
   9   9  -8   37.50    3.20
  -9   9   8   40.30    3.10
   8   9  -8    0.20    1.60
   8   9  -8    2.10    1.50
  -8   9   8    0.40    1.40
  -7   9   8    4.60    1.60
   7   9  -8    1.80    1.70
   7   9  -8    4.00    1.60
   6  -9  -8   47.60    5.30
   6   9  -8   44.30    4.00
  -6   9   8   42.80    4.30
  -6   9   8   32.20    4.10
   6   9  -8   43.50    3.90
   5  -9  -8  745.93   25.60
   5   9  -8  752.82   26.00
  -5   9   8  743.43   25.30
  -5   9   8  691.93   25.60
   5   9  -8  722.73   25.50
   5   9  -8  732.33   26.10
   4  -9  -8   23.10    3.30
   4   9  -8   31.40    3.50
  -4   9   8   17.40    4.00
   4   9  -8   21.60    3.70
  -4   9   8   18.90    3.20
   4   9  -8   24.70    3.50
   3  -9  -8   -0.90    1.80
   3   9  -8    2.00    1.70
   3   9  -8   -0.10    1.60
  -3   9   8   -0.40    1.90
   3   9  -8    0.90    1.90
  -3   9   8    0.20    1.60
   2  -9  -8    1.90    1.70
   2   9  -8   -1.00    1.70
  -2   9   8    2.80    1.70
   2   9  -8    3.00    1.70
  -2   9   8    2.70    1.50
   1  -9  -8  428.16   15.50
   1   9  -8  398.46   15.00
  -1   9   8  397.26   14.70
   1   9  -8  388.56   15.30
   1   9  -8  378.16   15.10
  -1   9   8  401.06   14.70
   0  -9  -8    3.50    1.90
   0   9  -8    3.60    1.60
   0   9  -8    9.10    3.00
   0   9  -8    3.10    1.70
   0   9   8    3.20    1.50
   0   9   8    5.20    1.50
  -1  -9  -8  126.99    7.20
  -1   9  -8  123.29    6.50
  -1   9  -8  126.89    6.60
   1   9   8  126.09    6.00
  -1   9  -8  123.89    6.30
   1   9   8  129.79    5.90
   2   9   8  132.09    6.40
   2   9   8  129.99    6.00
  -2   9  -8  134.09    6.60
  -2   9  -8  127.09    6.30
  -2   9  -8  126.69    6.70
   3   9   8    0.90    1.60
  -3   9  -8    1.10    1.60
  -3   9  -8    2.50    1.70
  -3   9  -8   -1.40    1.80
   3   9   8    1.80    1.60
   4  -9   8    1.50    1.30
  -4   9  -8   -0.70    1.50
  -4   9  -8    0.70    1.80
   4   9   8    2.20    1.70
   5  -9   8   44.50    3.50
   5   9   8   44.40    3.60
  -5   9  -8   44.30    4.00
   5   9   8   41.70    3.90
  -5   9  -8   38.80    4.40
   6  -9   8   -1.30    1.00
  -6   9  -8   -1.90    2.40
  -6   9  -8    1.10    1.10
   6   9   8    0.00    1.10
   7  -9   8   15.40    1.90
  -7   9  -8   17.10    2.60
   7   9   8   14.70    2.00
   8  -9   8    1.30    0.90
   8   9   8   -0.90    1.10
  -8   9  -8   -0.40    0.90
  11  10  -8  114.79    4.70
 -10  10   8  143.29    5.80
  10  10  -8  132.89    5.90
  10  10  -8  139.09    5.80
  -9  10   8  134.39    5.80
   9  10  -8  131.79    6.00
   9  10  -8  132.99    5.80
   8  10  -8  117.09    5.70
  -8  10   8  116.69    5.50
   8  10  -8  117.99    5.60
   7  10  -8    3.40    1.60
   7  10  -8    1.10    1.60
  -7  10   8    9.10    3.00
   6  10  -8   59.39    4.20
   6  10  -8   59.29    4.20
  -6  10   8   60.89    4.20
  -6  10   8   52.19    4.40
  -5  10   8    9.00    3.00
   5  10  -8    2.60    2.10
   5  10  -8    1.60    1.60
  -5  10   8    2.80    4.60
   5  10  -8    2.90    1.60
   4 -10  -8  224.38   10.50
  -4  10   8  245.48    9.70
  -4  10   8  247.48    9.60
   4  10  -8  241.68   10.30
   4  10  -8  236.88   10.10
   4  10  -8  255.97    9.90
   3  10  -8  430.66   16.20
   3  10  -8  434.16   16.40
  -3  10   8  426.96   15.70
   3  10  -8  423.26   15.90
  -3  10   8  436.96   15.60
   2 -10  -8  164.68    8.80
   2  10  -8  141.29    7.30
  -2  10   8  150.48    6.70
  -2  10   8  158.08    6.80
   2  10  -8  145.89    7.30
   2  10  -8  151.18    7.00
   1  10  -8   31.40    3.50
   1  10  -8   27.00    3.60
   1  10  -8   29.80    3.60
  -1  10   8   29.50    3.10
  -1  10   8   31.10    3.20
   0 -10  -8  965.10   34.40
   0  10  -8  971.60   34.20
   0  10   8 1003.40   34.00
   0  10  -8  974.30   34.10
   0  10  -8 1005.70   34.90
   0  10   8  983.40   34.50
  -1 -10  -8  114.59    6.50
  -1  10  -8  125.19    6.40
  -1  10  -8  121.59    6.10
   1  10   8  113.49    5.60
   1  10   8  113.59    5.70
  -1  10  -8  119.09    6.00
  -2 -10  -8   63.39    5.00
   2  10   8   63.99    3.90
   2  10   8   65.19    4.00
  -2  10  -8   63.49    4.30
  -2  10  -8   69.99    4.60
  -2  10  -8   65.79    4.20
  -3 -10  -8   98.29    6.20
  -3  10  -8  106.59    5.40
  -3  10  -8  108.39    5.70
   3  10   8  114.49    5.30
  -3  10  -8  111.59    5.90
   3  10   8  109.79    5.30
   4 -10   8  123.19    6.00
  -4  10  -8  115.39    6.40
   4  10   8  116.19    5.40
  -4  10  -8  119.39    6.50
   4  10   8  120.59    5.90
   5 -10   8   54.59    3.30
   5  10   8   53.89    3.20
  -5  10  -8   47.80    3.50
  -5  10  -8   48.90    3.90
   5  10   8   47.90    3.90
   6 -10   8   42.80    2.80
  -6  10  -8   47.10    3.00
  -6  10  -8   47.30    4.00
   6  10   8   41.50    2.70
  -7 -10  -8   15.70    3.40
   7 -10   8   16.40    1.70
   7  10   8   17.00    1.90
  -7  10  -8   13.10    2.30
   8 -10   8    3.60    0.90
  -8  10  -8    4.80    1.50
   8  10   8    4.30    1.70
 -10  11   8  154.38    7.20
  10  11  -8  163.38    6.30
   9  11  -8   85.69    4.40
   9  11  -8   83.69    4.10
  -9  11   8   78.89    4.00
   8  11  -8   97.79    4.80
  -8  11   8   91.69    4.60
   8  11  -8   92.89    4.70
  -7  11   8   30.90    3.40
   7  11  -8   33.30    3.30
   7  11  -8   30.00    3.10
  -6  11   8    1.50    2.10
  -6  11   8    1.40    1.90
   6  11  -8   -1.10    1.60
  -5  11   8   94.39    4.70
   5  11  -8   89.59    5.20
   5  11  -8   97.39    5.30
   5  11  -8   95.79    5.10
  -5  11   8   80.99    5.60
  -4  11   8  128.89    5.90
  -4  11   8  133.19    5.80
   4  11  -8  122.59    6.00
   4  11  -8  128.99    6.30
   4  11  -8  116.79    6.30
   3  11  -8  118.49    6.30
   3  11  -8  121.19    5.90
  -3  11   8  118.79    5.60
  -3  11   8  122.59    5.70
   3  11  -8  124.89    6.10
   2 -11  -8   15.80    4.70
  -2  11   8   17.30    2.80
  -2  11   8   16.30    2.70
   2  11  -8   20.50    3.10
   2  11  -8   21.40    3.30
   2  11  -8   19.70    4.30
   1 -11  -8  279.17   12.20
   1  11  -8  311.67   12.30
   1  11  -8  322.17   12.50
  -1  11   8  316.17   11.70
   1  11  -8  314.07   12.10
  -1  11   8  312.97   11.80
   0 -11  -8   -0.50    2.20
   0  11   8   -0.60    1.30
   0  11  -8    1.00    1.40
   0  11   8    1.50    1.30
   0  11  -8    0.20    1.80
   0  11  -8   -0.80    1.50
  -1 -11  -8  285.77   12.20
  -1  11  -8  309.07   11.80
  -1  11  -8  302.67   12.00
  -1  11  -8  312.37   12.20
   1  11   8  304.87   11.50
   1  11   8  297.57   11.50
  -2 -11  -8   73.29    5.20
   2  11   8   78.79    4.20
  -2  11  -8   78.69    4.60
  -2  11  -8   71.49    4.80
  -2  11  -8   74.89    4.60
   2  11   8   81.69    4.40
  -3 -11  -8   24.70    4.00
   3  11   8   32.10    2.90
  -3  11  -8   35.10    3.50
  -3  11  -8   28.70    3.10
  -3  11  -8   29.00    3.00
   3  11   8   32.90    3.50
   4 -11   8   16.80    2.20
  -4 -11  -8   20.30    3.80
   4  11   8   15.50    2.10
   4  11   8   16.10    2.70
  -4  11  -8   13.00    2.40
  -4  11  -8   21.50    2.90
  -5 -11  -8   74.29    4.70
   5 -11   8   61.69    3.50
  -5  11  -8   67.69    3.70
  -5  11  -8   63.59    3.90
   5  11   8   64.39    3.40
  -6 -11  -8    3.60    2.30
   6 -11   8    3.00    0.90
  -6  11  -8   11.70    3.40
   6  11   8    2.60    1.00
  -6  11  -8    5.30    1.80
   7 -11   8    6.70    1.40
   7  11   8    4.00    1.00
  -7  11  -8    3.50    1.00
  -9  12   8    7.50    2.30
   9  12  -8    9.60    3.00
   8  12  -8   20.60    2.70
  -8  12   8   22.40    3.10
   8  12  -8   25.40    2.90
   7  12  -8   99.39    4.70
  -7  12   8   96.79    5.00
   7  12  -8   97.69    4.80
   6  12  -8   61.29    3.90
   6  12  -8   64.69    3.90
  -6  12   8   62.39    4.10
   5  12  -8   77.49    4.50
  -5  12   8   79.79    4.20
   5  12  -8   77.49    4.30
   5  12  -8   78.89    4.50
  -5  12   8   69.39    4.80
  -4  12   8  220.88    8.60
   4  12  -8  208.68    8.70
  -4  12   8  227.08   10.40
   4  12  -8  218.38    9.00
  -3  12   8  269.27   10.50
   3  12  -8  277.57   10.90
   3  12  -8  261.87   11.00
  -2  12   8    9.10    2.50
   2  12  -8   12.30    3.00
   2  12  -8   15.30    2.70
  -2  12   8   14.50    2.50
  -1  12   8  181.98    7.60
  -1  12   8  180.58    7.50
   1  12  -8  182.48    8.30
   1  12  -8  173.58    8.00
   1  12  -8  179.98    7.90
   0  12  -8   68.69    4.40
   0  12   8   67.59    4.30
   0  12  -8   67.49    4.80
   0  12   8   64.99    4.10
  -1 -12  -8   34.40    4.70
   1  12   8   36.10    2.90
   1  12   8   37.50    3.10
  -1  12  -8   35.00    3.30
  -1  12  -8   35.90    3.70
  -1  12  -8   32.80    3.30
  -2 -12  -8    4.00    2.60
  -2  12  -8    1.10    1.30
   2  12   8    1.60    1.10
  -2  12  -8    1.90    1.30
   2  12   8    0.10    1.20
  -2  12  -8    2.60    1.30
  -3 -12  -8   32.00    4.30
   3 -12   8   31.30    2.60
  -3  12  -8   31.70    2.70
  -3  12  -8   28.70    2.90
   3  12   8   27.90    2.30
  -3  12  -8   31.70    2.80
   3  12   8   30.90    2.60
   4 -12   8   74.19    3.70
  -4 -12  -8   75.49    5.10
   4  12   8   75.89    3.80
   4  12   8   71.09    3.50
  -4  12  -8   68.29    3.90
  -4  12  -8   76.29    4.00
   5 -12   8    6.10    1.60
  -5  12  -8    3.00    1.10
   5  12   8    1.90    1.00
  -5  12  -8    2.80    1.90
   6 -12   8   25.50    1.70
  -6  12  -8   21.40    2.10
   6  12   8   21.80    1.70
   8  13  -8    3.90    3.00
   7  13  -8   56.19    3.70
   7  13  -8   56.79    3.70
   6  13  -8   15.60    2.90
  -6  13   8   13.20    4.50
   6  13  -8   18.40    2.60
   5  13  -8  112.69    5.20
   5  13  -8  121.69    5.60
  -5  13   8  118.19    5.10
  -5  13   8  118.19    7.30
   5  13  -8  111.59    5.30
   4  13  -8  145.29    6.30
   4  13  -8  151.48    6.50
  -4  13   8  146.99    6.10
   4  13  -8  149.59    6.70
  -4  13   8  151.28    6.10
   3  13  -8   25.40    2.70
   3  13  -8   29.50    3.20
   3  13  -8   34.70    2.90
  -3  13   8   26.80    2.60
  -3  13   8   26.60    2.60
   2  13  -8  110.29    5.50
   2  13  -8  110.39    5.20
   2  13  -8  113.19    5.40
  -2  13   8  112.49    5.00
  -2  13   8  112.09    5.10
   1  13  -8   52.89    3.30
   1  13  -8   43.50    3.50
   1  13  -8   46.00    3.40
  -1  13   8   51.89    3.10
  -1  13   8   50.59    3.10
   0  13  -8  199.98    8.60
   0  13   8  200.38    8.30
   0  13  -8  212.18    8.40
   0  13   8  209.28    8.10
   0  13  -8  212.28    8.40
   1  13   8   32.20    2.40
  -1  13  -8   37.20    3.00
  -1  13  -8   33.50    2.90
  -1  13  -8   34.40    2.70
   1  13   8   38.40    2.80
  -2  13  -8   14.50    2.50
  -2  13  -8   20.40    2.30
   2  13   8   19.90    2.20
  -2  13  -8   17.80    2.60
   2  13   8   15.70    1.80
   3 -13   8   27.60    2.20
  -3  13  -8   31.30    2.70
   3  13   8   27.40    2.30
  -3  13  -8   30.70    2.50
   3  13   8   28.20    2.40
   4 -13   8  230.18    8.30
   4  13   8  215.38    8.00
  -4  13  -8  233.68    8.60
   4  13   8  231.28    8.20
  -4  13  -8  195.18    8.60
  -5  13  -8    5.30    1.20
   5  13   8    4.30    1.50
  -5  13  -8    2.70    1.40
   6  14  -8   24.30    2.60
  -5  14   8   16.90    2.60
   5  14  -8   17.30    2.50
   4  14  -8   30.70    2.60
  -4  14   8   31.70    2.40
   4  14  -8   29.70    3.50
   4  14  -8   31.10    2.70
  -3  14   8   17.60    2.20
   3  14  -8   28.90    3.50
   3  14  -8   23.90    3.00
  -3  14   8   21.40    2.00
   3  14  -8   20.80    2.30
   2  14  -8   12.90    2.00
  -2  14   8   13.10    1.80
   2  14  -8   15.90    2.30
   2  14  -8   12.50    3.00
  -2  14   8   14.40    2.00
  -1  14   8   -1.90    1.40
   1  14  -8   -0.20    1.10
  -1  14   8    0.30    1.60
   1  14  -8   -0.70    1.60
   1  14  -8    1.40    1.10
   0  14  -8    2.00    1.50
   0  14   8    1.20    0.90
   0  14  -8   -0.40    1.80
   0  14  -8   -0.10    1.60
   0  14   8    2.20    1.30
   1 -14   8    7.20    2.00
   1  14   8   11.60    1.70
   1  14   8    9.00    1.60
   2 -14   8    4.20    1.10
  -2  14  -8    6.70    1.80
  -2  14  -8    6.20    1.70
  -2  14  -8    9.50    2.50
   2  14   8    6.90    1.60
   2  14   8    6.70    1.50
   3 -14   8  193.58    6.90
   3  14   8  184.48    6.70
   3  14   8  172.68    7.00
  -3  14  -8  182.58    6.90
  -3  14  -8  181.78    7.00
   5  15  -8    0.50    1.60
   4  15  -8   14.10    2.30
  -4  15   8    9.70    2.00
   3  15  -8    6.10    1.80
  -3  15   8    7.90    1.60
  -3  15   8    9.40    2.10
   3  15  -8    6.90    2.00
  -2  15   8   61.09    3.00
   2  15  -8   55.89    3.90
  -2  15   8   69.69    3.00
  -1  15   8   29.30    2.00
  -1  15   8   37.00    2.10
   1  15  -8   34.40    2.20
   1  15  -8   35.00    2.50
   0 -15   8    3.70    1.90
   0  15   8    2.60    0.90
   0  15   8    1.60    1.00
   0  15  -8    2.10    1.10
   1 -15   8   77.59    3.60
   1  15   8   82.19    3.40
  -1  15  -8   78.09    3.60
   1  15   8   81.19    3.40
 -14   0   9   -0.80    1.20
 -13   0   9   37.80    2.80
  13   0  -9   35.30    3.10
  13   0  -9   36.20    2.80
  12   0  -9    0.70    2.00
  12   0  -9    1.00    1.40
  11   0  -9 1132.69   36.40
  11   0  -9  992.20   36.50
  10   0  -9   -1.10    1.80
  10   0  -9    1.40    1.40
   9   0  -9   58.09    4.50
   9   0  -9   63.09    4.10
   9   0  -9   57.79    4.60
   8   0  -9    0.30    1.90
   8   0  -9   -2.40    1.30
   8   0  -9    0.60    2.00
   7   0  -9  514.55   18.90
   7   0  -9  506.15   18.70
   7   0  -9  542.55   19.10
   6   0  -9   -1.40    2.80
   6   0  -9   -0.80    1.10
   6   0  -9    2.40    2.10
   5   0  -9  379.96   14.50
   5   0  -9  381.16   13.90
   4   0  -9    1.50    1.00
   2   0  -9   -0.90    1.30
   1   0  -9  790.32   26.60
  -1   0   9  750.32   26.70
   0   0   9   -0.10    1.90
   0   0  -9   -0.80    1.70
   1   0   9   46.60    3.90
  -1   0  -9   45.60    3.90
   1   0   9   57.39    4.10
   2   0   9   -1.30    1.80
   2   0   9    9.20    3.00
   3   0   9   66.29    4.60
   3   0   9   68.89    4.20
   4   0   9   -0.30    1.40
   4   0   9   -3.80    2.20
   5   0   9  283.97   11.40
   5   0   9  284.67   11.20
   6   0   9   -2.80    1.30
  -6   0  -9    4.10    3.10
   7   0   9  252.67   10.10
   8   0   9   -1.40    1.10
   9   0   9   41.00    2.70
  10   0   9   -1.30    1.20
 -14  -1   9   11.80    2.00
  14   1  -9    9.30    2.70
 -14   1   9    6.80    1.70
  13  -1  -9   84.99    4.60
  13   1  -9   89.39    4.60
 -13   1   9   97.69    5.10
  13   1  -9   89.19    4.30
  12  -1  -9   18.40    2.90
  12  -1  -9   15.00    2.50
  12   1  -9   15.10    2.50
  12   1  -9   15.60    2.80
  11  -1  -9  128.39    6.00
  11  -1  -9  115.19    6.00
  11   1  -9  113.79    5.90
  11   1  -9  123.19    5.90
  10  -1  -9   68.19    4.60
  10  -1  -9   67.39    5.70
  10   1  -9   62.59    4.50
  10   1  -9   66.59    4.60
  10   1  -9   60.99    4.20
   9  -1  -9  382.96   14.40
   9  -1  -9  380.06   14.50
   9   1  -9  382.06   14.70
   9   1  -9  371.96   14.40
   9   1  -9  392.46   14.60
   8  -1  -9   61.19    5.20
   8  -1  -9   60.49    3.80
   8  -1  -9   58.59    4.60
   8   1  -9   62.99    3.90
   8   1  -9   62.99    4.50
   7  -1  -9   64.19    3.80
   7  -1  -9   62.09    4.80
   7  -1  -9   70.29    5.50
   7   1  -9   59.19    3.80
   7   1  -9   68.69    4.90
   7   1  -9   59.09    4.70
   6  -1  -9   11.60    4.00
   6  -1  -9    9.20    3.70
   6  -1  -9    7.90    2.00
   6   1  -9   11.60    4.10
   6   1  -9    8.00    2.20
   5  -1  -9  103.69    4.90
   5  -1  -9   92.29    6.50
   5   1  -9   97.89    6.80
   5   1  -9  108.89    6.20
   5   1  -9   98.79    4.80
   4  -1  -9   51.19    3.10
   4   1  -9   46.80    3.00
   3  -1  -9  349.07   13.00
   3   1  -9  352.96   12.90
   2  -1  -9   38.50    3.50
   2   1  -9   45.70    3.10
   1  -1  -9   15.10    2.60
   1   1  -9   18.90    2.60
  -1   1   9   23.50    3.50
   0  -1  -9   49.20    3.40
   0   1  -9   43.50    3.50
   0   1   9   45.50    3.70
   1  -1   9  281.87   11.40
  -1  -1  -9  324.67   11.90
   1   1   9  292.67   11.40
   1   1   9  294.97   11.50
   2  -1   9   33.80    3.90
   2  -1   9   43.40    3.50
   2   1   9   35.80    3.50
   2   1   9   36.10    3.50
  -2   1  -9   37.70    4.10
  -2   1  -9   36.50    6.10
   3  -1   9   85.79    4.70
   3  -1   9   86.09    5.10
   3   1   9   84.39    4.70
  -3   1  -9   74.09    5.40
  -3   1  -9   81.69    6.30
   3   1   9   85.69    5.10
   4  -1   9  407.76   15.40
   4  -1   9  366.66   13.70
   4   1   9  347.77   13.50
  -4   1  -9  359.06   14.30
   4   1   9  326.87   15.40
   5  -1   9  255.37   10.40
   5  -1   9  256.17   10.50
  -5   1  -9  256.67   11.00
   5   1   9  259.87   10.30
   5   1   9  255.57   10.40
  -6   1  -9  232.28   10.10
   6   1   9  234.38    9.80
   7  -1   9   73.39    4.20
   7   1   9   75.79    4.20
  -7   1  -9   69.49    5.20
   8  -1   9  149.59    6.30
  -8   1  -9  149.39    6.90
   8   1   9  134.99    6.20
   9  -1   9   26.20    2.20
   9   1   9   26.00    2.20
  10  -1   9    0.70    1.10
  10   1   9   -0.20    1.20
 -14  -2   9    1.70    1.10
 -14   2   9    1.00    0.90
  13  -2  -9    0.30    1.70
 -13   2   9    5.10    1.90
  13   2  -9    2.80    1.50
  13   2  -9    2.40    1.20
  12  -2  -9    8.40    2.50
  12   2  -9    7.90    2.40
 -12   2   9    6.10    2.20
  12   2  -9    8.20    2.50
  11  -2  -9    0.50    1.50
  11  -2  -9    1.50    1.80
  11   2  -9   -2.30    1.70
  11   2  -9    0.40    1.40
  10  -2  -9    3.30    1.40
  10  -2  -9    7.20    2.20
  10   2  -9    0.80    1.70
  10   2  -9    1.40    1.40
  10   2  -9   10.30    3.40
   9  -2  -9    4.90    2.30
   9  -2  -9    3.80    1.50
   9   2  -9    8.50    2.70
   9   2  -9    3.10    1.70
   9   2  -9    0.10    1.70
   8  -2  -9    6.20    2.10
   8  -2  -9    0.80    2.60
   8   2  -9    2.80    1.40
   8   2  -9   10.70    3.50
   8   2  -9    2.90    1.80
   7  -2  -9  143.29    7.30
   7  -2  -9  147.69    6.60
   7   2  -9  143.79    6.50
   7   2  -9  145.29    7.10
   7   2  -9  144.79    7.00
   6  -2  -9  226.38    9.50
   6  -2  -9  220.78    8.90
   6   2  -9  203.78    9.40
   6   2  -9  228.38    9.50
   6   2  -9  223.58    8.80
   5  -2  -9  209.08    8.30
   5  -2  -9  200.68    9.20
   5   2  -9  213.78    8.20
   5   2  -9  197.38    9.10
   5   2  -9  199.88    8.90
   4  -2  -9   59.59    3.40
   4   2  -9   43.30    5.60
   4   2  -9   49.40    5.20
   4   2  -9   55.29    3.40
   3  -2  -9   12.00    2.20
   3   2  -9    7.40    2.40
   2  -2  -9    1.20    1.10
   2   2  -9    4.20    1.50
  -2   2   9    1.40    1.80
   1  -2  -9  537.35   18.80
   1   2  -9  529.95   18.40
  -1   2   9  494.25   18.40
   0  -2  -9    2.20    1.50
   0   2   9    3.20    1.60
   0   2  -9    3.30    1.80
   1  -2   9   61.29    4.30
   1   2   9   58.39    4.10
  -1   2  -9   58.09    5.60
   1   2   9   60.69    4.30
  -1   2  -9   61.49    4.80
   2  -2   9  221.08    8.90
  -2   2  -9  210.98    9.70
   2   2   9  221.38    9.00
   2   2   9  224.28    8.90
   3  -2   9  271.37   10.70
   3   2   9  263.37   10.70
  -3   2  -9  277.47   11.30
   3   2   9  286.07   10.80
   4  -2   9  619.34   21.30
   4  -2   9  601.74   21.30
   4   2   9  585.84   21.40
   4   2   9  582.44   21.30
   5  -2   9  184.08    8.20
   5  -2   9  188.88    8.00
   5   2   9  177.48    8.20
   5   2   9  191.08    8.00
  -5   2  -9  183.98    8.60
   6  -2   9  234.88    9.90
   6   2   9  264.67   11.50
  -6   2  -9  251.67   10.50
   7  -2   9   17.00    2.60
  -7   2  -9   17.30    3.70
   7   2   9   14.50    2.60
   8  -2   9  106.89    5.10
  -8   2  -9  108.39    5.60
   8   2   9  111.99    5.10
   9  -2   9    2.20    1.00
  -9   2  -9    2.40    1.70
   9   2   9    2.80    1.10
  10  -2   9    1.20    1.10
  10   2   9    1.10    1.20
 -14  -3   9   -0.30    1.30
 -14   3   9    1.30    0.80
  13  -3  -9  185.88    8.00
  13   3  -9  199.08    7.60
  13   3  -9  188.38    7.80
 -13   3   9  194.08    7.60
  12  -3  -9   70.29    4.20
 -12   3   9   72.29    4.00
  12   3  -9   72.89    4.00
  12   3  -9   67.29    4.20
  11  -3  -9  270.87   11.00
  11  -3  -9  246.28   10.40
 -11   3   9  262.07   10.80
  11   3  -9  264.67   10.50
  11   3  -9  276.77   10.60
  11   3  -9  244.28   10.50
  10  -3  -9   12.90    2.70
  10  -3  -9   25.60    4.20
  10   3  -9   18.80    3.10
  10   3  -9   19.60    3.40
  10   3  -9   19.40    2.70
   9  -3  -9  190.88    9.10
   9  -3  -9  207.58    8.90
   9   3  -9  196.18    8.90
   9   3  -9  202.28    8.80
   9   3  -9  210.18    8.90
   8  -3  -9  282.27   11.00
   8   3  -9  280.07   11.10
   8   3  -9  278.97   11.20
   8   3  -9  272.47   11.30
   7  -3  -9  691.23   23.90
   7   3  -9  674.13   23.60
   7   3  -9  648.04   23.70
   7   3  -9  668.53   24.00
   6  -3  -9  372.06   14.10
   6   3  -9  368.96   14.30
   6   3  -9  386.26   14.50
   6   3  -9  380.16   13.90
   5  -3  -9   26.00    2.50
  -5   3   9   27.90    5.30
   5   3  -9   19.60    4.00
   5   3  -9   26.40    4.10
   5   3  -9   24.30    2.60
   4  -3  -9  131.89    5.80
   4   3  -9  126.19    5.60
   4   3  -9  120.49    6.30
  -4   3   9  119.49    6.30
   4   3  -9  123.19    6.80
   3  -3  -9  368.96   13.30
   3   3  -9  363.06   13.00
   3   3  -9  353.66   14.10
   3   3  -9  346.07   13.60
  -3   3   9  342.97   13.20
   2  -3  -9   26.90    2.60
  -2   3   9   23.90    3.50
   2   3  -9   24.90    3.10
   2   3  -9   24.20    4.30
   1  -3  -9   77.69    4.50
  -1   3   9   83.99    4.70
   1   3  -9   79.29    5.50
   1   3  -9   79.99    5.10
   0  -3  -9  817.12   27.90
   0  -3   9  751.32   27.30
   0   3   9  821.92   27.30
   0   3   9  780.32   27.20
   0   3  -9  792.22   27.70
   1  -3   9   38.40    3.60
  -1   3  -9   41.10    4.50
   1   3   9   43.10    3.80
   1   3   9   39.00    3.60
   2  -3   9  378.26   14.20
   2   3   9  390.16   14.20
   2   3   9  381.66   14.10
  -2   3  -9  386.56   14.70
   3  -3   9   93.59    5.00
  -3   3  -9   95.99    5.80
   3   3   9   91.89    5.10
   3   3   9   94.99    5.00
   4  -3   9  216.78    9.10
   4  -3   9  226.88    9.40
   4   3   9  215.38    9.10
  -4   3  -9  223.58    9.60
   4   3   9  225.58    9.10
   5  -3   9  338.67   13.50
   5  -3   9  364.56   13.70
  -5   3  -9  361.06   14.10
   5   3   9  363.16   13.60
   5   3   9  373.36   13.60
   6  -3   9   86.19    4.80
   6   3   9   95.59    5.50
  -6   3  -9   91.59    5.50
   7  -3   9   27.80    2.70
  -7   3  -9   23.20    3.40
   7   3   9   23.10    2.80
   8  -3   9   33.40    2.60
   8   3   9   29.90    2.60
  -8   3  -9   32.70    3.20
   9  -3   9    6.10    1.70
  -9   3  -9    2.20    1.50
   9   3   9    2.30    1.10
  10  -3   9   25.80    2.20
  10   3   9   27.70    3.30
 -14   4   9   53.09    2.60
  13   4  -9  214.88    8.40
  13   4  -9  214.78    8.20
 -13   4   9  204.48    9.60
  12  -4  -9    8.10    2.30
  12   4  -9   12.60    2.60
 -12   4   9    9.30    2.20
  11  -4  -9    0.90    1.80
  11   4  -9    4.80    2.40
  11   4  -9    1.60    1.60
 -11   4   9    4.60    1.60
  11   4  -9    3.70    1.60
  10  -4  -9   50.09    3.70
  10   4  -9   49.10    3.70
 -10   4   9   47.90    3.60
  10   4  -9   51.99    3.90
  10   4  -9   49.50    4.40
   9   4  -9    5.60    1.80
   9   4  -9    8.20    2.60
   8  -4  -9 1052.29   35.50
   8   4  -9 1026.30   35.60
   8   4  -9 1019.20   35.80
   8   4  -9 1038.40   35.50
   7  -4  -9   13.00    2.40
   7   4  -9   18.10    3.60
   7   4  -9   13.80    3.20
   7   4  -9   15.60    2.70
   6  -4  -9   92.19    4.80
   6   4  -9   85.19    5.60
   6   4  -9   90.69    5.40
   6   4  -9   92.59    4.80
   5   4  -9   27.10    3.80
   5   4  -9   26.00    2.90
   5   4  -9   22.60    4.00
  -5   4   9   17.40    4.30
   4  -4  -9  311.37   11.70
   4   4  -9  303.57   11.30
  -4   4   9  291.27   11.50
   4   4  -9  311.37   12.10
   4   4  -9  296.47   11.80
   3  -4  -9  128.79    5.90
   3   4  -9  111.69    6.30
   3   4  -9  121.19    5.90
  -3   4   9  116.09    5.90
   3   4  -9  133.19    6.40
   3   4  -9  128.99    6.80
   2  -4  -9    9.00    2.20
  -2   4   9    4.80    1.70
   2   4  -9   10.90    3.50
   2   4  -9    7.70    2.50
   1  -4  -9    0.90    1.30
   1   4  -9    3.30    2.00
  -1   4   9   -0.10    1.50
  -1   4   9    4.70    2.40
   1   4  -9    1.10    2.60
   1   4  -9    3.20    1.80
   0  -4  -9  101.59    5.30
   0  -4   9   95.09    5.50
   0   4  -9   99.89    5.70
   0   4  -9   99.09    7.60
   0   4   9   88.69    5.30
   0   4   9   99.39    4.90
   0   4  -9   95.99    5.30
   1  -4   9  382.66   14.20
  -1   4  -9  385.56   14.70
   1   4   9  381.96   14.20
   1   4   9  387.86   14.20
   2  -4   9    0.50    1.40
  -2   4  -9    1.70    1.80
   2   4   9    1.70    1.70
   2   4   9    1.20    1.50
   3  -4   9   62.79    3.90
  -3   4  -9   66.39    5.90
   3   4   9   62.39    6.20
   3   4   9   59.29    4.00
   4  -4   9   63.29    4.00
   4   4   9   60.39    4.30
   4   4   9   56.59    4.00
  -4   4  -9   65.99    4.60
   5  -4   9   98.29    5.50
   5  -4   9   90.89    5.00
  -5   4  -9   91.19    5.50
   5   4   9   98.19    5.00
   5   4   9   93.19    5.50
   6  -4   9   50.49    3.50
   6   4   9   54.89    3.60
  -6   4  -9   52.89    4.10
   7  -4   9   10.90    3.40
  -7   4  -9    4.30    2.70
   8  -4   9   25.30    2.30
  -8   4  -9   23.60    2.80
   8   4   9   23.70    2.30
   9  -4   9  171.28    6.70
   9   4   9  171.68    6.60
  -9   4  -9  173.58    6.90
  13   5  -9  105.89    5.30
 -13   5   9  118.29    5.20
  13   5  -9  112.79    4.80
  12  -5  -9   20.20    4.20
 -12   5   9   20.80    2.30
  12   5  -9   23.20    2.90
  12   5  -9   23.40    2.40
  11  -5  -9    2.30    1.90
  11   5  -9    2.50    1.60
 -11   5   9    1.60    1.20
  11   5  -9   -0.10    1.50
  11   5  -9    1.80    1.40
  10  -5  -9    0.10    1.70
  10   5  -9    1.50    1.70
 -10   5   9    0.20    1.30
  10   5  -9    0.70    1.60
  10   5  -9    2.10    1.40
   9  -5  -9   -0.10    1.50
   9   5  -9   -0.80    1.60
  -9   5   9   -1.90    1.40
   9   5  -9   -0.80    1.70
   8  -5  -9   71.99    4.30
   8   5  -9   57.89    4.70
   8   5  -9   62.89    4.60
   8   5  -9   73.19    4.40
  -8   5   9   64.49    4.20
   7  -5  -9   -0.20    1.30
   7   5  -9    2.00    1.50
   6  -5  -9  143.39    6.30
   6   5  -9  131.69    6.10
   6   5  -9  112.29    7.60
   5  -5  -9   86.79    4.60
  -5   5   9   77.49    5.30
   5   5  -9   87.39    5.20
   5   5  -9   84.49    4.90
   5   5  -9   84.09    5.30
   4  -5  -9   55.89    3.50
   4   5  -9   45.20    4.90
   4   5  -9   50.39    4.20
   4   5  -9   51.89    4.50
   4   5  -9   55.19    4.80
  -4   5   9   54.59    4.10
   3  -5  -9   67.99    4.00
   3   5  -9   60.69    4.70
  -3   5   9   69.19    4.30
   3   5  -9   63.79    5.00
   3   5  -9   66.19    4.70
   2  -5  -9   39.20    3.90
  -2   5   9   35.40    3.50
   2   5  -9   39.70    3.80
   2   5  -9   43.90    4.00
  -2   5   9   44.50    5.40
   2   5  -9   44.40    4.60
   1  -5  -9    1.60    1.40
  -1  -5   9    6.40    2.70
   1   5  -9    4.20    1.80
   1   5  -9    0.50    1.60
  -1   5   9    2.20    1.50
   1   5  -9    1.80    2.20
  -1   5   9    0.00    2.20
   0  -5  -9  245.78   10.30
   0  -5   9  232.98    9.90
   0   5   9  243.38    9.80
   0   5  -9  258.07   10.00
   0   5   9  253.77    9.70
   0   5  -9  238.78   10.60
   0   5  -9  244.18   10.10
   1  -5   9   16.60    3.20
  -1   5  -9   10.70    3.40
   1   5   9   17.80    3.10
   1   5   9   14.50    2.90
  -1   5  -9   20.70    5.20
  -1   5  -9   15.80    3.20
   2  -5   9 1133.59   36.00
   2   5   9  953.70   36.70
  -2   5  -9 1017.90   37.00
  -2   5  -9 1107.09   37.00
   3  -5   9    9.60    2.70
   3   5   9   14.00    2.70
   3   5   9    9.80    3.10
  -3   5  -9   18.60    3.40
   4  -5   9   45.10    3.40
  -4   5  -9   55.59    4.10
   4   5   9   37.50    4.00
   4   5   9   43.90    3.40
   5  -5   9  273.87   11.10
   5  -5   9  275.67   11.90
   5   5   9  287.67   11.00
  -5   5  -9  285.17   13.00
   5   5   9  279.87   11.00
   6  -5   9  195.38    8.10
  -6   5  -9  190.98    8.50
   6   5   9  192.38    8.00
   7  -5   9   40.40    3.00
  -7   5  -9   40.40    3.40
   7   5   9   37.30    2.90
   8  -5   9  164.78    6.90
  -8   5  -9  165.18    7.50
   8   5   9  171.88    6.70
   9  -5   9   13.80    1.70
  -9   5  -9   14.50    3.00
   9   5   9   12.00    2.20
 -13   6   9   -0.60    0.80
  13   6  -9   -0.90    0.90
  12   6  -9   14.50    1.90
 -12   6   9   14.00    1.90
  11  -6  -9   22.90    5.60
  11   6  -9   23.80    2.60
 -11   6   9   23.70    2.40
  11   6  -9   17.60    3.10
  11   6  -9   19.10    2.90
  10  -6  -9    3.50    1.90
  10   6  -9    0.80    1.40
 -10   6   9    5.40    1.30
  10   6  -9    0.90    1.80
  10   6  -9    3.50    1.60
   9  -6  -9  323.17   12.80
   9   6  -9  344.37   13.10
  -9   6   9  352.96   13.00
   9   6  -9  349.27   13.30
   9   6  -9  321.47   12.90
   8  -6  -9   25.00    3.20
   8   6  -9   20.90    3.40
   8   6  -9   24.90    3.50
   8   6  -9   24.10    3.40
   7  -6  -9   69.69    4.20
   7   6  -9   61.59    4.40
  -7   6   9   68.59    4.50
   7   6  -9   70.09    4.80
   7   6  -9   64.49    4.50
   6  -6  -9  148.59    6.60
   6   6  -9  144.99    7.00
   6   6  -9  152.78    7.20
  -6   6   9  118.59    8.20
   6   6  -9  145.49    7.00
  -6   6   9  147.89    7.00
   5  -6  -9  266.47   10.00
  -5   6   9  234.48   10.40
   5   6  -9  241.58   10.20
  -5   6   9  244.68    9.90
   4  -6  -9   67.49    4.00
   4   6  -9   58.59    4.70
  -4   6   9   63.69    4.30
   4   6  -9   63.29    4.50
   4   6  -9   63.09    4.90
   3  -6  -9  600.54   21.10
   3   6  -9  583.04   21.20
   3   6  -9  563.94   21.00
   3   6  -9  605.44   21.00
  -3   6   9  575.64   20.60
   2  -6  -9   22.20    4.20
  -2   6   9   16.70    4.30
   2   6  -9   22.70    3.30
  -2   6   9   30.00    3.10
   2   6  -9   22.60    3.90
   2   6  -9   25.80    3.60
   1  -6  -9   12.90    2.80
   1   6  -9   16.80    3.90
   1   6  -9   14.10    3.30
  -1   6   9   21.10    3.50
   1   6  -9    9.00    3.30
  -1   6   9   13.40    2.80
   0  -6  -9   22.20    3.10
   0   6   9   24.30    3.30
   0   6  -9   11.70    4.30
   0   6   9   20.10    2.90
   0   6  -9   22.70    3.40
   1  -6   9   43.90    3.80
   1   6   9   48.70    4.80
  -1   6  -9   44.00    5.10
  -1   6  -9   44.00    5.80
   1   6   9   41.30    5.10
   2  -6   9   16.90    3.00
   2   6   9   16.40    2.90
  -2   6  -9   13.60    3.30
  -2   6  -9   19.80    3.10
   2   6   9   15.40    2.90
   3  -6   9  269.27   10.70
  -3   6  -9  268.37   11.20
   3   6   9  277.37   10.60
  -3   6  -9  259.97   12.00
   3   6   9  280.17   10.70
   4  -6   9  323.57   12.50
  -4   6  -9  335.17   14.90
   4   6   9  310.57   12.60
   4   6   9  326.47   12.30
   5  -6   9   15.40    2.40
   5   6   9   13.70    2.50
  -5   6  -9    8.40    3.00
   6  -6   9   22.00    3.50
  -6   6  -9   24.20    3.40
   6   6   9   20.70    2.70
   7  -6   9   72.19    3.90
  -7   6  -9   76.39    5.10
   7   6   9   70.19    3.80
   8  -6   9    0.40    1.00
   8   6   9    1.10    1.00
  -8   6  -9   -1.00    1.10
   9  -6   9  106.59    4.40
  -9   6  -9  114.99    4.70
   9   6   9  108.59    4.40
  13   7  -9    3.20    1.00
  12   7  -9  104.69    5.40
 -12   7   9   91.19    4.60
  11   7  -9    0.80    1.20
  11   7  -9    0.40    2.10
 -11   7   9    0.40    1.20
  11   7  -9   -0.10    1.40
  10  -7  -9  248.58   10.80
  10   7  -9  252.87   10.30
 -10   7   9  280.37   10.30
  10   7  -9  255.47   10.30
  10   7  -9  263.07   10.30
   9  -7  -9   77.69    5.00
   9   7  -9   95.29    5.00
   9   7  -9   88.89    4.90
   9   7  -9   81.59    5.10
  -9   7   9   89.59    4.80
   8  -7  -9   78.99    4.70
   8   7  -9   76.69    4.70
   8   7  -9   75.39    4.80
   8   7  -9   72.49    5.10
  -8   7   9   75.19    4.50
   7   7  -9   -1.90    1.70
  -7   7   9    1.60    1.70
   7   7  -9    1.40    1.50
   6  -7  -9  444.56   15.60
   6   7  -9  412.46   15.70
  -6   7   9  408.16   15.40
   6   7  -9  423.66   15.90
  -6   7   9  390.46   15.20
   5  -7  -9  288.87   11.40
   5   7  -9  294.67   11.60
   5   7  -9  297.47   11.80
   5   7  -9  289.07   11.90
  -5   7   9  292.17   11.20
   4  -7  -9   20.60    2.80
   4   7  -9   22.00    5.00
   4   7  -9   17.90    3.20
   4   7  -9   18.30    3.50
   3  -7  -9    2.00    1.50
   3   7  -9   -2.10    1.70
  -3   7   9   -5.00    2.40
  -3   7   9    2.30    2.00
   3   7  -9   -0.30    3.30
   2  -7  -9  107.69    5.50
   2   7  -9   80.69    6.50
  -2   7   9  108.69    5.60
   1  -7  -9  104.29    5.60
   1   7  -9  100.19    5.60
   1   7  -9  100.39    5.50
  -1   7   9   97.39    5.10
   1   7  -9   80.09    6.70
  -1   7   9   97.19    5.30
   0  -7  -9  153.38    7.50
   0   7  -9  153.88    7.00
   0   7  -9  148.99    7.90
   0   7   9  155.58    6.90
   0   7  -9  141.49    8.90
   0   7   9  150.38    6.70
  -1  -7  -9  397.46   15.40
  -1   7  -9  409.76   15.00
  -1   7  -9  366.76   14.90
  -1   7  -9  383.46   14.80
   1   7   9  370.46   14.20
   1   7   9  377.26   14.20
   2  -7   9   10.60    2.70
  -2   7  -9    6.80    2.40
   2   7   9    7.40    1.60
   2   7   9    6.70    1.70
  -2   7  -9    9.80    3.00
  -2   7  -9   10.40    3.10
   3  -7   9  102.59    5.20
  -3   7  -9   96.49    6.50
  -3   7  -9  100.89    5.80
   3   7   9   98.49    5.10
   3   7   9  101.69    5.20
   4  -7   9    3.50    1.40
  -4   7  -9    1.70    1.70
  -4   7  -9    2.40    2.90
   4   7   9    3.10    1.80
   4   7   9    1.90    1.30
   5  -7   9   55.79    3.80
  -5   7  -9   67.99    4.40
   5   7   9   60.29    3.70
   6  -7   9   57.79    3.70
  -6   7  -9   59.09    4.10
   6   7   9   56.89    3.60
   7  -7   9   36.30    2.80
  -7   7  -9   37.30    3.00
   7   7   9   39.10    2.60
   8  -7   9  139.19    6.10
   8   7   9  141.89    5.60
  -8   7  -9  142.09    5.90
   9  -7   9    3.30    0.90
  -9   7  -9    3.40    1.00
  12   8  -9   25.10    2.80
 -12   8   9   25.00    2.00
 -11   8   9   84.19    4.00
  11   8  -9   85.99    4.10
  11   8  -9   74.79    4.10
  10   8  -9   38.40    3.20
 -10   8   9   38.30    3.00
  10   8  -9   39.80    3.10
   9   8  -9   42.30    3.70
   8  -8  -9   33.70    4.10
  -8   8   9   34.00    3.40
   8   8  -9   43.90    3.60
   8   8  -9   45.80    3.60
   7  -8  -9    0.00    1.90
   7   8  -9   -1.50    1.70
  -7   8   9   -2.60    1.60
   7   8  -9   -2.30    1.50
   6   8  -9    8.30    2.40
   6   8  -9    7.50    1.80
  -6   8   9    6.20    2.10
   5  -8  -9  156.88    6.90
   5   8  -9  139.89    7.00
   5   8  -9  139.89    7.10
   5   8  -9  143.69    7.00
  -5   8   9  150.18    6.70
   4  -8  -9  485.35   17.30
   4   8  -9  460.25   17.10
   4   8  -9  461.45   17.50
   4   8  -9  459.55   17.40
  -4   8   9  461.45   16.80
   3  -8  -9  205.38    8.70
   3   8  -9  188.78    8.70
   3   8  -9  195.08    8.50
  -3   8   9  199.18    8.20
  -3   8   9  201.68    8.50
   3   8  -9  188.08    8.80
   2  -8  -9 1123.89   38.00
   2   8  -9 1086.09   38.00
  -2   8   9 1080.39   37.10
  -2   8   9 1086.99   37.30
   2   8  -9 1085.49   37.80
   2   8  -9 1125.79   37.70
   1  -8  -9  172.58    7.90
  -1   8   9  169.68    7.30
   1   8  -9  160.98    7.70
   1   8  -9  164.08    7.90
   1   8  -9  175.68    7.70
  -1   8   9  166.68    7.30
   0  -8  -9   19.30    3.30
   0   8   9   20.20    2.80
   0   8  -9   23.80    3.20
   0   8   9   14.00    3.20
   0   8  -9   20.70    3.30
   0   8  -9   17.70    3.70
  -1  -8  -9   69.49    5.20
  -1   8  -9   58.29    4.60
  -1   8  -9   61.59    4.10
   1   8   9   58.29    3.80
   1   8   9   46.10    3.80
  -1   8  -9   56.99    4.30
   2  -8   9   39.70    3.40
  -2   8  -9   39.70    3.80
   2   8   9   43.40    3.40
  -2   8  -9   40.10    3.60
   2   8   9   36.40    3.30
  -2   8  -9   44.20    4.50
   3  -8   9    8.30    2.80
  -3   8  -9    2.60    1.50
  -3   8  -9    3.10    2.10
   3   8   9    5.10    1.60
   3   8   9    2.80    1.30
   4  -8   9  811.92   28.60
  -4   8  -9  829.62   28.80
   4   8   9  833.82   28.50
   4   8   9  809.52   28.20
  -4   8  -9  840.42   29.20
   5  -8   9    1.50    1.60
   5   8   9    0.00    2.00
  -5   8  -9   -1.90    2.00
   6  -8   9   48.20    3.00
  -6   8  -9   44.20    4.50
   6   8   9   49.20    3.40
   7  -8   9   19.80    1.90
  -7   8  -9   19.80    2.40
   7   8   9   19.10    2.00
   8   8   9   44.70    2.40
  -8   8  -9   43.00    3.20
 -12   9   9   24.90    2.00
  12   9  -9   23.30    2.10
  11   9  -9   64.99    3.70
 -11   9   9   66.09    3.30
  11   9  -9   62.99    3.30
  10   9  -9   27.00    2.50
 -10   9   9   28.50    2.50
  10   9  -9   30.40    2.90
  -9   9   9    7.50    2.50
   9   9  -9   10.90    2.50
   8   9  -9   98.29    5.20
  -8   9   9   93.29    5.00
   8   9  -9  101.59    5.70
   7  -9  -9   25.70    7.40
   7   9  -9   28.90    4.30
   7   9  -9   34.90    3.40
  -7   9   9   32.00    3.80
   6  -9  -9   67.59    5.00
   6   9  -9   70.89    4.70
  -6   9   9   76.19    5.20
  -6   9   9   81.79    4.70
   6   9  -9   64.69    6.50
   6   9  -9   73.19    4.60
   5  -9  -9  267.07   10.80
   5   9  -9  265.77   11.20
  -5   9   9  277.77   10.40
   5   9  -9  265.47   11.30
   5   9  -9  258.17   10.60
  -4   9   9  155.18    7.60
   4   9  -9  177.78   10.00
   4   9  -9  163.58    7.60
  -4   9   9  170.58    7.20
   4   9  -9  157.88    7.40
   3  -9  -9    1.50    1.80
  -3   9   9   -1.00    1.50
   3   9  -9    3.10    1.90
   3   9  -9   -0.10    1.70
   3   9  -9    0.80    2.70
  -3   9   9    0.90    1.90
   2  -9  -9  226.98    9.50
   2   9  -9  202.38    9.40
  -2   9   9  216.98    9.00
   2   9  -9  215.28    9.40
  -2   9   9  216.88    8.80
   2   9  -9  224.68    9.20
   1  -9  -9   81.79    5.60
   1   9  -9   84.79    4.90
   1   9  -9   78.89    5.40
  -1   9   9   77.69    4.50
   1   9  -9   73.49    4.80
  -1   9   9   74.49    4.60
   0  -9  -9  113.29    6.60
   0   9  -9  118.19    6.20
   0   9   9  114.49    5.70
   0   9  -9  121.99    6.40
   0   9   9  117.69    5.70
   0   9  -9  121.79    6.10
  -1  -9  -9   51.09    4.40
  -1   9  -9   59.29    4.30
   1   9   9   51.89    3.60
  -1   9  -9   51.49    3.90
   1   9   9   48.60    3.50
  -1   9  -9   43.70    4.40
  -2  -9  -9    4.90    2.10
   2  -9   9    9.50    1.70
   2   9   9   12.70    2.60
  -2   9  -9    6.40    1.80
  -2   9  -9    6.50    1.90
   2   9   9   10.70    2.60
  -3  -9  -9   19.60    3.40
   3  -9   9   26.20    2.90
  -3   9  -9   24.20    3.10
  -3   9  -9   17.60    3.80
   3   9   9   21.40    2.90
   3   9   9   19.60    2.70
   4  -9   9   98.89    5.20
   4   9   9   99.19    5.20
  -4   9  -9  100.19    5.70
  -4   9  -9  107.69    5.80
   4   9   9   97.09    4.90
   5  -9   9   23.00    2.40
  -5   9  -9   18.70    4.50
   5   9   9   19.80    2.20
  -5   9  -9   24.10    2.70
   6  -9   9  251.77    9.50
  -6  -9  -9  233.98   10.00
  -6   9  -9  235.08    9.50
   6   9   9  244.08    9.10
  -7  -9  -9   16.70    3.20
  -7   9  -9   15.80    2.10
   7   9   9   12.40    1.70
 -11  10   9    0.90    1.00
  11  10  -9    0.50    1.20
 -10  10   9  255.37    9.30
  10  10  -9  253.67   10.20
  10  10  -9  244.18    9.30
  -9  10   9   23.40    2.50
   9  10  -9   21.90    2.80
   9  10  -9   18.40    2.50
  -8  10   9   16.40    2.80
   8  10  -9   11.90    2.60
   8  10  -9   12.10    2.80
  -7  10   9   17.60    3.40
   6  10  -9  189.28    8.10
   6  10  -9  186.08    8.20
  -6  10   9  181.88    7.80
   5 -10  -9   13.00    4.60
   5  10  -9   11.10    3.00
  -5  10   9   16.20    2.90
   5  10  -9   10.70    3.50
   5  10  -9   17.00    4.70
   4 -10  -9   -0.80    2.30
   4  10  -9    1.00    1.70
   4  10  -9    1.90    1.80
  -4  10   9   -0.70    1.40
  -4  10   9    1.80    2.10
   4  10  -9   -0.50    1.50
   3 -10  -9  176.58    8.20
  -3  10   9  182.78    7.60
   3  10  -9  182.28    8.20
  -3  10   9  190.98    8.50
   3  10  -9  181.48    8.40
   3  10  -9  184.18    8.00
   2 -10  -9    2.80    2.10
   2  10  -9    0.30    1.60
   2  10  -9    1.40    1.70
   2  10  -9    2.10    1.60
  -2  10   9    6.30    1.90
   1 -10  -9  103.89    5.80
  -1  10   9  103.99    5.20
   1  10  -9   99.29    5.90
   1  10  -9  104.29    5.70
   1  10  -9  104.99    5.90
  -1  10   9  106.49    5.40
   0 -10  -9   32.20    3.60
   0  10  -9   37.60    3.50
   0  10   9   35.50    3.10
   0  10  -9   32.10    3.70
   0  10  -9   33.60    4.60
   0  10   9   32.10    3.00
  -1 -10  -9   27.60    3.60
   1  10   9   26.10    3.40
  -1  10  -9   34.20    3.70
  -1  10  -9   24.00    3.20
  -1  10  -9   36.30    3.40
   1  10   9   26.30    3.00
   2 -10   9    2.70    1.30
  -2 -10  -9    3.10    2.00
   2  10   9    0.50    1.40
  -2  10  -9   -0.30    1.60
  -2  10  -9    2.60    1.60
  -2  10  -9    2.20    1.40
   2  10   9    3.00    1.30
  -3 -10  -9   16.50    3.50
   3  10   9   14.80    4.40
  -3  10  -9   21.10    3.30
   3  10   9   16.70    2.50
   4 -10   9   93.59    4.70
  -4 -10  -9   95.29    5.70
   4  10   9   99.19    5.20
   4  10   9   94.89    4.70
  -4  10  -9  100.49    5.20
  -4  10  -9  103.39    5.10
  -5 -10  -9   26.20    3.50
   5 -10   9   35.90    2.50
  -5  10  -9   37.40    4.00
   5  10   9   31.70    2.40
  -5  10  -9   29.70    2.60
   6 -10   9    0.20    0.90
  -6 -10  -9    1.90    2.00
   6  10   9    0.40    0.90
  -6  10  -9    0.60    0.90
   7 -10   9  330.47   11.60
   7  10   9  333.77   11.50
 -10  11   9   11.00    2.30
  10  11  -9   10.20    2.30
   9  11  -9  103.59    4.50
   9  11  -9   98.59    4.70
   8  11  -9    1.40    1.30
   8  11  -9    3.10    1.30
  -8  11   9    2.10    1.60
   7  11  -9  161.98    7.10
   7  11  -9  165.38    6.90
  -7  11   9  151.18    7.70
   6  11  -9  247.18   10.00
   6  11  -9  251.17    9.90
  -6  11   9  246.18    9.50
  -5  11   9  121.59    7.10
   5  11  -9  116.69    5.70
   5  11  -9  123.09    6.20
   4  11  -9    1.40    1.60
  -4  11   9   -1.10    1.40
   4  11  -9    3.50    1.60
   4  11  -9    1.50    1.50
   3 -11  -9    6.60    3.40
   3  11  -9   14.10    3.00
   3  11  -9   11.40    3.00
  -3  11   9    8.30    1.80
   3  11  -9    8.80    1.80
  -3  11   9    8.30    2.40
   2 -11  -9   96.99    6.00
   2  11  -9   99.49    5.40
  -2  11   9  112.09    5.10
   2  11  -9  105.99    5.80
   2  11  -9  104.49    5.60
   1 -11  -9   36.00    4.00
   1  11  -9   34.90    3.40
  -1  11   9   35.60    3.10
   1  11  -9   40.40    3.40
  -1  11   9   38.10    3.00
   1  11  -9   30.70    3.50
   0 -11  -9  622.94   23.60
   0  11  -9  683.03   24.00
   0  11   9  663.73   23.10
   0  11   9  668.23   23.10
   0  11  -9  664.83   23.50
   0  11  -9  676.83   23.70
  -1 -11  -9   82.59    5.40
   1  11   9   97.69    5.10
   1  11   9  100.29    5.20
  -1  11  -9   99.19    6.60
  -1  11  -9   96.99    5.40
  -1  11  -9  105.89    5.90
   2 -11   9  221.38    8.60
  -2 -11  -9  202.08    9.10
  -2  11  -9  206.88    8.60
   2  11   9  217.68    8.40
  -2  11  -9  219.98    9.10
   2  11   9  206.38    8.50
  -2  11  -9  207.88    8.80
   3 -11   9   75.99    4.00
  -3 -11  -9   74.69    4.90
  -3  11  -9   81.89    4.50
  -3  11  -9   77.69    4.40
   3  11   9   72.89    3.90
   3  11   9   90.39    5.40
  -4 -11  -9    2.80    2.00
[truncated: 174,212 more chars]
