# Supplementary material for: Crystallographic and spectroscopic characterization of 2-[(7-acetyl-4-cyano-6-hy­droxy-1,6-dimethyl-8-phenyl-5,6,7,8-tetra­hydro­isoquinolin-3-yl)sulfan­yl]-N-phenyl­acetamide
Source: Acta Crystallogr E Crystallogr Commun. 2021 Jan 15;77(Pt 2):121–5. doi: 10.1107/S2056989021000372 (PMC7869536; doi:10.1107/S2056989021000372)
Supplement: Supplementary file 2 [file e-77-00121-Isup2.hkl]

data_I                                                                          
_shelx_title ' SKM279_0m_a.res in P2(1)/n'                                      
_shelx_refln_list_code          4                                               
_shelx_F_calc_maximum      181.96                                               
_exptl_crystal_F_000      1024.00                                               
_reflns_d_resolution_high  0.8086                                               
                                                                                
loop_                                                                           
 _space_group_symop_operation_xyz                                               
 'x, y, z'                                                                      
 '-x+1/2, y+1/2, -z+1/2'                                                        
 '-x, -y, -z'                                                                   
 'x-1/2, -y-1/2, z-1/2'                                                         
                                                                                
_cell_length_a    12.0487                                                       
_cell_length_b    13.9821                                                       
_cell_length_c    15.0239                                                       
_cell_angle_alpha  90.000                                                       
_cell_angle_beta  106.606                                                       
_cell_angle_gamma  90.000                                                       
                                                                                
_shelx_F_squared_multiplier     1.000                                           
                                                                                
loop_                                                                           
 _refln_index_h                                                                 
 _refln_index_k                                                                 
 _refln_index_l                                                                 
 _refln_F_squared_calc                                                          
 _refln_F_squared_meas                                                          
 _refln_F_squared_sigma                                                         
 _refln_observed_status                                                         
   2   0   0       2888.03       2694.94        62.57 o                         
   4   0   0       1191.22       1270.47        31.43 o                         
   6   0   0         38.67         59.17         8.61 o                         
   8   0   0        416.32        401.51        16.47 o                         
  10   0   0       4525.26       4913.97       164.16 o                         
  12   0   0        167.20        162.70        10.80 o                         
  14   0   0        152.55        166.44         7.82 o                         
   1   1   0      14465.35      14635.75       473.31 o                         
   2   1   0          3.79          8.03         1.04 o                         
   3   1   0       2709.94       2669.29        45.84 o                         
   4   1   0       1245.39       1154.05        20.48 o                         
   5   1   0         29.27         23.52         2.20 o                         
   6   1   0        475.01        456.66         9.58 o                         
   7   1   0        626.30        588.50        15.67 o                         
   8   1   0       1161.39       1082.16        23.20 o                         
   9   1   0       2099.51       2047.62        89.66 o                         
  10   1   0         92.67        101.10         6.09 o                         
  11   1   0        353.10        346.17        11.39 o                         
  12   1   0        332.48        326.23        11.12 o                         
  13   1   0         93.75         89.58         4.00 o                         
  14   1   0        586.75        585.98        14.95 o                         
   0   2   0       2610.85       2444.42        69.42 o                         
   1   2   0        331.29        301.22         6.55 o                         
   2   2   0      18568.69      19429.46       460.66 o                         
   3   2   0         74.50         76.83         2.61 o                         
   4   2   0        656.20        690.69        13.02 o                         
   5   2   0        680.48        641.34        12.21 o                         
   6   2   0          2.54          4.06         1.64 o                         
   7   2   0        273.99        271.97         6.68 o                         
   8   2   0        400.66        376.77        10.04 o                         
   9   2   0        273.55        273.46        14.38 o                         
  10   2   0        337.60        337.02        10.73 o                         
  11   2   0        443.67        408.10        13.19 o                         
  12   2   0        207.31        214.28         8.21 o                         
  13   2   0         87.81         85.10         3.74 o                         
  14   2   0        135.29        135.03         4.87 o                         
   1   3   0       2091.83       2017.86        39.21 o                         
   2   3   0       9779.39       9567.73       482.19 o                         
   3   3   0         16.06         13.16         2.18 o                         
   4   3   0      12141.74      11963.17       174.65 o                         
   5   3   0        927.85        953.72        16.07 o                         
   6   3   0        300.73        298.22         7.38 o                         
   7   3   0        184.27        173.46         7.90 o                         
   8   3   0        148.11        158.66         5.23 o                         
   9   3   0        400.48        388.01        10.19 o                         
  10   3   0         49.83         55.18         4.48 o                         
  11   3   0        674.97        678.06        19.25 o                         
  12   3   0        306.50        314.14        10.56 o                         
  13   3   0         30.66         27.69         3.34 o                         
  14   3   0        292.65        284.69        11.29 o                         
   0   4   0       2818.82       2735.11        64.93 o                         
   1   4   0        702.66        735.89        19.98 o                         
   2   4   0        497.01        480.12         9.61 o                         
   3   4   0      12553.86      13112.25       247.13 o                         
   4   4   0       1711.78       1768.89        30.93 o                         
   5   4   0       1025.37        934.55        20.46 o                         
   6   4   0       1071.07       1013.44        78.65 o                         
   7   4   0        186.13        181.92         6.40 o                         
   8   4   0          0.41          1.28         1.94 o                         
   9   4   0        275.74        265.37         8.07 o                         
  10   4   0         10.95          1.14         2.26 o                         
  11   4   0        866.48        907.45        24.99 o                         
  12   4   0        506.86        526.23        15.47 o                         
  13   4   0         78.86         73.64         9.07 o                         
   1   5   0        350.50        319.12         8.51 o                         
   2   5   0        516.51        524.76        10.84 o                         
   3   5   0        145.07        164.14         4.72 o                         
   4   5   0        308.20        345.86         8.69 o                         
   5   5   0       3443.81       3726.98        88.89 o                         
   6   5   0          3.10          7.43         2.08 o                         
   7   5   0         32.90         36.12         4.07 o                         
   8   5   0          7.50          1.42         2.99 o                         
   9   5   0         45.54         52.46         4.55 o                         
  10   5   0        151.25        148.37         5.01 o                         
  11   5   0        193.30        208.79         7.04 o                         
  12   5   0          0.07         -1.38         1.96 o                         
  13   5   0         15.08          5.50         1.98 o                         
   0   6   0       8853.21       9315.59       306.64 o                         
   1   6   0       1368.10       1376.29        29.19 o                         
   2   6   0       2455.15       2569.85        44.54 o                         
   3   6   0        109.00        125.87         4.80 o                         
   4   6   0       2291.59       2437.62        49.14 o                         
   5   6   0        307.26        271.90        38.78 o                         
   6   6   0          5.69         17.36         2.30 o                         
   7   6   0         87.19         76.15         4.17 o                         
   8   6   0         55.09         54.38         3.99 o                         
   9   6   0        412.87        394.35         9.09 o                         
  10   6   0          0.07          0.45         2.92 o                         
  11   6   0         48.45         38.10         3.65 o                         
  12   6   0         12.00          7.55         3.30 o                         
  13   6   0         22.81         20.43         3.90 o                         
   1   7   0        880.75        786.14        24.97 o                         
   2   7   0        248.02        269.98        13.12 o                         
   3   7   0        281.42        276.13         8.96 o                         
   4   7   0         37.38         42.49         4.84 o                         
   5   7   0         36.50         27.18         3.26 o                         
   6   7   0        149.78        150.47         4.80 o                         
   7   7   0        557.65        529.14        15.73 o                         
   8   7   0         73.67         70.24         5.24 o                         
   9   7   0       1165.25       1210.94        26.87 o                         
  10   7   0        134.81        130.27         5.22 o                         
  11   7   0          6.77          9.83         3.83 o                         
  12   7   0         24.01         15.46         2.49 o                         
  13   7   0        618.52        638.18        22.66 o                         
   0   8   0       1248.83       1374.96        53.16 o                         
   1   8   0        283.29        300.16        21.86 o                         
   2   8   0        260.13        265.38        14.29 o                         
   3   8   0         49.42         31.36         3.10 o                         
   4   8   0        190.00        199.39         4.85 o                         
   5   8   0        701.79        689.60        11.91 o                         
   6   8   0         79.80         65.16         3.72 o                         
   7   8   0        223.31        232.35         7.21 o                         
   8   8   0        270.79        305.88         8.63 o                         
   9   8   0        583.48        571.78        11.81 o                         
  10   8   0        152.51        148.66         5.82 o                         
  11   8   0         21.65         21.48         4.25 o                         
  12   8   0          7.08          5.31         1.77 o                         
   1   9   0       2097.89       2150.12        32.70 o                         
   2   9   0         32.93         45.73         3.43 o                         
   3   9   0         44.78         45.99         3.46 o                         
   4   9   0       2403.26       2430.01        33.65 o                         
   5   9   0        183.99        185.12         4.61 o                         
   6   9   0        193.02        209.41         5.41 o                         
   7   9   0         22.71         29.85         5.24 o                         
   8   9   0        253.28        230.19         7.21 o                         
   9   9   0        344.90        349.39        12.65 o                         
  10   9   0          2.91          1.64         1.77 o                         
  11   9   0        471.70        474.12        10.73 o                         
   0  10   0         34.56         48.48         4.21 o                         
   1  10   0        484.13        523.85         8.69 o                         
   2  10   0        401.19        430.73         8.13 o                         
   3  10   0       1649.33       1524.48        23.84 o                         
   4  10   0        288.73        309.97         7.44 o                         
   5  10   0        461.11        446.97         7.81 o                         
   6  10   0        216.22        202.38         5.68 o                         
   7  10   0         52.67         46.60         4.62 o                         
   8  10   0          0.38          2.06         2.19 o                         
   9  10   0        144.99        133.28         4.53 o                         
  10  10   0          9.85         13.26         5.02 o                         
  11  10   0         99.46        111.74         6.19 o                         
   1  11   0        161.51        158.30         5.19 o                         
   2  11   0        915.99        895.83        14.88 o                         
   3  11   0         11.14         10.50         1.74 o                         
   4  11   0       1232.36       1189.84        19.09 o                         
   5  11   0        154.41        174.76         5.59 o                         
   6  11   0         85.94         79.66         3.89 o                         
   7  11   0        971.52        958.40        56.98 o                         
   8  11   0        707.88        715.51        16.33 o                         
   9  11   0         15.61         11.60         2.03 o                         
  10  11   0        454.26        453.35        17.52 o                         
  11  11   0        144.80        146.23         7.13 o                         
   0  12   0        488.24        504.66        12.09 o                         
   1  12   0        220.04        217.07         4.87 o                         
   2  12   0         61.51         68.31         4.51 o                         
   3  12   0         59.94         67.93         3.26 o                         
   4  12   0         47.65         49.71         3.20 o                         
   5  12   0         41.93         42.67         3.11 o                         
   6  12   0         27.42         24.41         3.36 o                         
   7  12   0        143.26        123.84         8.73 o                         
   8  12   0        187.27        155.61         8.74 o                         
   9  12   0          0.29          0.92         2.30 o                         
  10  12   0         21.67         14.01         2.30 o                         
   1  13   0         77.19         66.07         3.11 o                         
   2  13   0         84.92         83.98         3.36 o                         
   3  13   0        325.56        327.17         6.58 o                         
   4  13   0        215.95        211.33         5.18 o                         
   5  13   0        206.34        226.21         7.13 o                         
   6  13   0          2.74          2.26         2.04 o                         
   7  13   0         10.69         13.09         4.59 o                         
   8  13   0         24.36         28.38         4.12 o                         
   9  13   0         41.81         44.09         4.36 o                         
   0  14   0        840.61        813.58        21.47 o                         
   1  14   0          3.90          2.58         1.82 o                         
   2  14   0          0.45          1.09         1.55 o                         
   3  14   0        184.35        192.73         5.16 o                         
   4  14   0        464.81        442.50         7.97 o                         
   5  14   0         50.14         48.09         2.59 o                         
   6  14   0       1043.28       1083.93        38.67 o                         
   8  14   0        124.88        135.14         6.67 o                         
   1  15   0         55.55         52.08         2.46 o                         
   2  15   0        104.66        105.86         3.11 o                         
   3  15   0        565.63        514.12         8.82 o                         
   4  15   0       1081.87       1043.51        16.36 o                         
   5  15   0        114.26        122.58         5.12 o                         
   6  15   0        153.35        147.57         7.59 o                         
   7  15   0        386.91        394.54        14.76 o                         
   0  16   0        125.18        121.71         7.69 o                         
   1  16   0         32.94         27.12         2.12 o                         
   2  16   0         45.59         38.35         2.00 o                         
   3  16   0        101.59         99.63         3.19 o                         
   4  16   0        439.11        395.01         7.40 o                         
   5  16   0        150.89        157.03         7.59 o                         
   1  17   0          9.01          5.36         1.82 o                         
   2  17   0         63.40         57.07         2.55 o                         
 -13   0   1         31.36         43.40         8.50 o                         
 -11   0   1        147.90        145.43         9.88 o                         
  -9   0   1         91.28         76.29         4.97 o                         
  -7   0   1       2773.96       2795.54        67.70 o                         
  -5   0   1       1759.67       1835.79        36.32 o                         
  -3   0   1       4212.48       4010.49        93.08 o                         
   1   0   1       2474.72       2379.68        95.02 o                         
   3   0   1       8762.41       8728.87       201.23 o                         
   5   0   1       1659.45       1609.02        32.57 o                         
   7   0   1        407.68        356.83        16.34 o                         
   9   0   1       2665.56       2864.24        97.58 o                         
  11   0   1        433.30        424.10        18.65 o                         
  13   0   1         33.00         32.15         4.82 o                         
 -14   1   1          7.10         16.76         3.67 o                         
 -13   1   1         61.73         64.22         4.69 o                         
 -12   1   1          6.40          4.46         2.87 o                         
 -11   1   1        610.60        598.17        14.64 o                         
 -10   1   1        872.46        887.50        17.00 o                         
  -9   1   1       1640.28       1647.65        27.04 o                         
  -8   1   1          0.07          0.04         1.69 o                         
  -7   1   1         90.07         89.74         4.36 o                         
  -6   1   1        508.89        477.65         9.94 o                         
  -5   1   1       2120.83       2035.08        58.36 o                         
  -4   1   1       4011.51       4032.03        66.74 o                         
  -3   1   1        636.94        590.45        10.65 o                         
  -2   1   1      12169.05      12352.45      1184.25 o                         
  -1   1   1       1873.07       1889.34        51.47 o                         
   0   1   1        491.87        483.15        19.02 o                         
   1   1   1        382.92        339.83         8.58 o                         
   2   1   1       2587.61       2467.06        49.06 o                         
   3   1   1      21303.04      21364.35      1135.23 o                         
   4   1   1       2409.76       2394.37        40.62 o                         
   5   1   1        458.11        472.75         8.07 o                         
   6   1   1        122.54        122.85         4.42 o                         
   7   1   1         59.95         59.71         3.57 o                         
   8   1   1          0.03          1.05         2.40 o                         
   9   1   1        262.27        277.72         9.68 o                         
  10   1   1        483.96        547.01        28.56 o                         
  11   1   1          0.65         -2.97         2.97 o                         
  12   1   1         42.17         50.57         6.08 o                         
  13   1   1          4.33          2.44         1.66 o                         
  14   1   1          0.30          4.86         1.76 o                         
 -14   2   1          0.15         -1.62         1.62 o                         
 -13   2   1        107.55        115.93         6.15 o                         
 -12   2   1         26.75         31.60        14.92 o                         
 -11   2   1        524.91        507.99        12.41 o                         
 -10   2   1        609.65        642.14        18.80 o                         
  -9   2   1        584.82        572.00        11.58 o                         
  -8   2   1         36.14         25.53         2.85 o                         
  -7   2   1       1414.17       1382.01        22.62 o                         
  -6   2   1        234.33        251.79         5.78 o                         
  -5   2   1       4401.33       4380.82        65.22 o                         
  -4   2   1       8003.16       7978.41       130.65 o                         
  -3   2   1       7799.69       7761.74       126.60 o                         
  -2   2   1        367.98        369.10         8.01 o                         
  -1   2   1         21.68         15.49         1.27 o                         
   0   2   1       4567.97       4307.01        70.38 o                         
   1   2   1        540.26        536.88        11.01 o                         
   2   2   1          3.93          3.68         0.60 o                         
   3   2   1        220.12        223.32         5.12 o                         
   4   2   1       6108.18       6035.82        88.90 o                         
   5   2   1       2709.61       2654.92        54.44 o                         
   6   2   1        395.72        390.37         8.83 o                         
   7   2   1       4927.58       4909.44        93.76 o                         
   8   2   1         29.71         29.13         3.70 o                         
   9   2   1        168.80        189.51         8.74 o                         
  10   2   1         73.13         80.84         8.27 o                         
  11   2   1         12.38          5.05         3.67 o                         
  12   2   1         33.85         39.97         4.25 o                         
  13   2   1        187.67        206.27         6.01 o                         
 -14   3   1         16.62         14.10         2.92 o                         
 -13   3   1         66.21         58.35         4.14 o                         
 -12   3   1        117.54        107.17         5.33 o                         
 -11   3   1          6.71          9.62         4.11 o                         
 -10   3   1        202.65        214.35         6.26 o                         
  -9   3   1         48.05         41.39         3.84 o                         
  -8   3   1       2730.36       2830.53        47.82 o                         
  -7   3   1         58.52         58.52         3.36 o                         
  -6   3   1       1373.99       1426.35        25.42 o                         
  -5   3   1       1338.70       1237.48        19.94 o                         
  -4   3   1        104.32         97.13         3.56 o                         
  -3   3   1       2143.81       2153.96        74.27 o                         
  -2   3   1       1202.85       1210.02        29.57 o                         
  -1   3   1          1.19          0.51         0.72 o                         
   0   3   1       2332.08       2300.36        38.42 o                         
   1   3   1          9.59         11.73         1.44 o                         
   2   3   1       2827.22       2670.15        51.63 o                         
   3   3   1       1167.32       1178.23        24.15 o                         
   4   3   1       2950.38       3005.13        45.37 o                         
   5   3   1        639.42        629.01        15.42 o                         
   6   3   1        176.35        162.82         7.30 o                         
   7   3   1       2128.63       2044.97        66.43 o                         
   8   3   1         74.64         75.55         5.24 o                         
   9   3   1        178.51        158.31        10.41 o                         
  10   3   1        141.56        148.64         8.28 o                         
  11   3   1        107.33        120.79         6.17 o                         
  12   3   1         91.80         86.81         5.28 o                         
  13   3   1         22.23         20.86         6.01 o                         
 -14   4   1         22.87         18.60         3.67 o                         
 -13   4   1        111.68        113.86         5.35 o                         
 -12   4   1         45.67         44.09         3.73 o                         
 -11   4   1         66.23         71.38         4.36 o                         
 -10   4   1        132.34        128.24         5.53 o                         
  -9   4   1       1759.74       1750.78        35.43 o                         
  -8   4   1        105.65        102.88         4.48 o                         
  -7   4   1        205.36        179.94         5.49 o                         
  -6   4   1       1574.63       1656.88        50.19 o                         
  -5   4   1          3.17         12.76         3.01 o                         
  -4   4   1          3.31          1.86         1.40 o                         
  -3   4   1        371.54        351.31        13.71 o                         
  -2   4   1       1149.19       1174.68        30.10 o                         
  -1   4   1        142.58        129.93         4.32 o                         
   0   4   1       1309.25       1236.33        39.20 o                         
   1   4   1        230.31        230.93         6.37 o                         
   2   4   1         10.15          4.93         1.17 o                         
   3   4   1       2264.71       2433.87        48.08 o                         
   4   4   1       2638.00       2729.94        46.60 o                         
   5   4   1       2216.56       2193.67        53.64 o                         
   6   4   1        142.30        109.40         7.12 o                         
   7   4   1        102.28        119.20         5.67 o                         
   8   4   1        917.24        855.48        16.18 o                         
   9   4   1        606.57        618.37        14.51 o                         
  10   4   1         12.46         15.19         3.09 o                         
  11   4   1        197.08        200.21        13.91 o                         
  12   4   1         50.06         64.90         4.84 o                         
  13   4   1        269.30        264.24         7.73 o                         
 -13   5   1         35.05         32.40         4.25 o                         
 -12   5   1        286.31        291.88         7.88 o                         
 -11   5   1         19.18         32.39         3.92 o                         
 -10   5   1         15.22         13.89         3.22 o                         
  -9   5   1        800.63        784.55        17.45 o                         
  -8   5   1        551.03        530.53        14.73 o                         
  -7   5   1          3.11          1.65         1.87 o                         
  -6   5   1        465.09        409.48        14.40 o                         
  -5   5   1       2524.52       2627.38        87.46 o                         
  -4   5   1        303.75        308.28        12.73 o                         
  -3   5   1        436.78        364.46         8.51 o                         
  -2   5   1       5777.41       5825.14        96.39 o                         
  -1   5   1        735.69        668.79        15.11 o                         
   0   5   1       1003.86        947.94        20.19 o                         
   1   5   1       1930.92       1901.89        38.15 o                         
   2   5   1       1799.76       1888.55        33.05 o                         
   3   5   1         19.27          7.54         1.75 o                         
   4   5   1       1620.64       1752.74        43.24 o                         
   5   5   1         96.75        120.57         7.11 o                         
   6   5   1        414.16        390.69        11.96 o                         
   7   5   1         41.13         40.73         3.84 o                         
   8   5   1        905.69        934.10        17.59 o                         
   9   5   1        218.11        217.34         8.63 o                         
  10   5   1         35.26         32.13         3.85 o                         
  11   5   1        177.37        167.23         8.58 o                         
  12   5   1          5.03          2.67         2.65 o                         
  13   5   1         91.78         95.12         6.43 o                         
 -13   6   1         45.60         33.93         8.15 o                         
 -12   6   1         18.02         10.05         2.87 o                         
 -11   6   1        241.92        229.09         7.14 o                         
 -10   6   1        817.71        864.14        16.36 o                         
  -9   6   1        367.93        339.09         8.05 o                         
  -8   6   1        485.09        471.48        11.37 o                         
  -7   6   1        770.07        802.03        17.64 o                         
  -6   6   1        153.86        141.73         5.85 o                         
  -5   6   1        507.66        587.92        18.12 o                         
  -4   6   1       4982.65       5058.83        84.77 o                         
  -3   6   1       1126.29       1157.10        19.70 o                         
  -2   6   1        653.63        614.71        12.89 o                         
  -1   6   1        962.94        973.71        21.56 o                         
   0   6   1       2053.57       2101.00        42.48 o                         
   1   6   1       2109.44       2127.53        53.14 o                         
   2   6   1        341.95        296.55         7.00 o                         
   3   6   1        129.13        144.98         5.96 o                         
   4   6   1          7.39         30.19         5.49 o                         
   5   6   1        412.63        390.97        10.44 o                         
   6   6   1       1346.37       1360.32        24.15 o                         
   7   6   1         73.47         68.63         4.87 o                         
   8   6   1        257.50        262.59         6.75 o                         
   9   6   1        238.13        228.88         5.83 o                         
  10   6   1          3.94          1.79         2.20 o                         
  11   6   1          8.58          6.97         1.91 o                         
  12   6   1        319.71        319.63        10.33 o                         
  13   6   1          1.88         -0.69         1.84 o                         
 -13   7   1        137.31        140.67         6.90 o                         
 -12   7   1         22.85         29.47         5.27 o                         
 -11   7   1          8.34          9.81         2.18 o                         
 -10   7   1          5.22          3.06         1.81 o                         
  -9   7   1        355.56        327.48         7.91 o                         
  -8   7   1          1.18          0.91         1.85 o                         
  -7   7   1         61.67         59.04         3.92 o                         
  -6   7   1          2.41          2.84         2.22 o                         
  -5   7   1        215.74        233.46         6.89 o                         
  -4   7   1         62.97         67.93         9.76 o                         
  -3   7   1       2382.86       2466.15        44.10 o                         
  -2   7   1        688.59        635.13        16.01 o                         
  -1   7   1        888.08       1029.34        28.24 o                         
   0   7   1       1499.29       1697.66        43.57 o                         
   1   7   1          7.30          2.98         2.73 o                         
   2   7   1        130.78        135.32         8.46 o                         
   3   7   1       1852.11       1961.23        40.62 o                         
   4   7   1        856.69        751.66        20.11 o                         
   5   7   1        753.43        741.15        12.60 o                         
   6   7   1        214.30        183.94         5.61 o                         
   7   7   1         40.31         45.76         3.52 o                         
   8   7   1        164.07        166.04         6.28 o                         
   9   7   1          0.21         -0.31         1.89 o                         
  10   7   1        428.61        452.21        24.64 o                         
  11   7   1          6.77          4.93         1.87 o                         
  12   7   1        293.33        279.24         8.61 o                         
 -12   8   1        100.49         99.40         5.75 o                         
 -11   8   1         29.55         21.71         4.20 o                         
 -10   8   1       1023.99       1032.73        22.16 o                         
  -9   8   1        163.26        142.89         5.48 o                         
  -8   8   1         22.25         34.27         5.51 o                         
  -7   8   1        625.47        616.50        14.29 o                         
  -6   8   1         65.40         66.54         7.36 o                         
  -5   8   1        865.34        854.86        20.34 o                         
  -4   8   1        870.46        754.42        11.71 o                         
  -3   8   1       1195.71       1151.84        31.09 o                         
  -2   8   1          2.76         -4.31         4.90 o                         
  -1   8   1       1031.99       1076.05        30.96 o                         
   0   8   1         16.21         19.64         4.44 o                         
   1   8   1        376.03        382.56        16.22 o                         
   2   8   1       3857.27       3793.01        57.57 o                         
   3   8   1        396.62        363.62         6.63 o                         
   4   8   1        480.24        486.27         7.68 o                         
   5   8   1         92.47         95.59         3.66 o                         
   6   8   1          6.22          4.62         1.83 o                         
   7   8   1        729.32        701.92        13.81 o                         
   8   8   1        445.97        471.57        11.70 o                         
   9   8   1         19.30         21.83         2.79 o                         
  10   8   1        144.91        162.73         6.16 o                         
  11   8   1        154.77        164.61         5.21 o                         
  12   8   1         60.12         64.77         5.28 o                         
 -12   9   1        128.91        125.25         6.90 o                         
 -11   9   1         20.60         25.85         2.79 o                         
 -10   9   1        207.40        180.74         5.84 o                         
  -9   9   1        176.24        159.74         7.37 o                         
  -8   9   1        489.13        549.97        13.12 o                         
  -7   9   1        361.26        361.26         9.83 o                         
  -6   9   1       2738.26       2805.49        54.92 o                         
  -5   9   1          7.64          6.00         1.97 o                         
  -4   9   1        696.25        683.79        10.77 o                         
  -3   9   1        771.50        739.47        11.59 o                         
  -2   9   1        514.48        476.79         8.12 o                         
  -1   9   1        134.90        149.27         4.20 o                         
   0   9   1       3325.56       3310.39        49.45 o                         
   1   9   1         13.90         21.01         2.42 o                         
   2   9   1        317.27        313.91         7.27 o                         
   3   9   1        192.16        179.35         4.21 o                         
   4   9   1        494.83        518.16         8.06 o                         
   5   9   1       1172.18       1116.32        16.59 o                         
   6   9   1        108.86        102.74         3.95 o                         
   7   9   1         53.24         52.51         3.97 o                         
   8   9   1        284.89        277.00        13.43 o                         
   9   9   1         17.39         21.82         3.71 o                         
  10   9   1        485.24        462.78        13.12 o                         
  11   9   1         66.15         73.26         4.46 o                         
 -11  10   1        588.33        581.34        21.47 o                         
 -10  10   1         11.96         10.26         2.42 o                         
  -9  10   1         86.16         70.24         4.65 o                         
  -8  10   1         47.51         63.68         4.71 o                         
  -7  10   1         78.63        100.88         6.11 o                         
  -6  10   1         99.42         93.82         5.82 o                         
  -5  10   1          3.74          5.23         1.90 o                         
  -4  10   1        513.74        529.22        10.76 o                         
  -3  10   1        185.94        171.77         4.45 o                         
  -2  10   1        214.98        195.40         4.62 o                         
  -1  10   1        341.84        348.63         6.46 o                         
   0  10   1         59.46         66.45         3.18 o                         
   1  10   1        579.72        589.32        10.37 o                         
   2  10   1        756.40        714.54        12.18 o                         
   3  10   1        403.01        397.41         7.74 o                         
   4  10   1        338.40        339.82         6.06 o                         
   5  10   1        307.84        332.93         5.92 o                         
   6  10   1         29.67         34.76         3.38 o                         
   7  10   1          1.15         12.59         4.20 o                         
   8  10   1        277.45        230.79         7.69 o                         
   9  10   1          9.21         10.31         1.67 o                         
  10  10   1        190.05        194.37         5.72 o                         
  11  10   1         35.04         41.54         4.12 o                         
 -11  11   1         28.29         30.54         4.13 o                         
 -10  11   1         58.47         61.09         5.05 o                         
  -9  11   1         17.04         23.81         5.02 o                         
  -8  11   1        197.04        171.70        11.84 o                         
  -7  11   1        487.02        530.00        24.65 o                         
  -6  11   1        131.35        139.10         5.12 o                         
  -5  11   1        212.22        226.91         5.46 o                         
  -4  11   1          5.19          4.62         1.77 o                         
  -3  11   1        172.40        194.08         4.90 o                         
  -2  11   1         55.37         54.31         3.78 o                         
  -1  11   1          5.40          3.67         1.65 o                         
   0  11   1        246.13        254.42         5.46 o                         
   1  11   1         97.79         86.09         3.47 o                         
   2  11   1         46.33         52.23         3.12 o                         
   3  11   1        209.24        182.77         4.73 o                         
   4  11   1       1935.39       1912.06        29.55 o                         
   5  11   1        262.31        257.13         5.19 o                         
   6  11   1        311.60        338.43         7.67 o                         
   7  11   1        227.44        198.62         5.91 o                         
   8  11   1        613.44        632.43        17.27 o                         
   9  11   1        607.76        548.98        10.62 o                         
  10  11   1        212.22        218.03        10.12 o                         
 -10  12   1        445.55        371.48        16.60 o                         
  -9  12   1          0.79         -0.46         2.07 o                         
  -8  12   1          0.78          1.15         2.30 o                         
  -7  12   1        732.61        718.64        27.93 o                         
  -6  12   1        500.01        460.39        27.97 o                         
  -5  12   1        139.95        153.73         4.39 o                         
  -4  12   1       1641.91       1653.03        25.77 o                         
  -3  12   1         39.20         38.24         3.34 o                         
  -2  12   1        334.32        358.08         6.70 o                         
  -1  12   1        556.42        530.93         8.88 o                         
   0  12   1        275.21        260.49         5.58 o                         
   1  12   1       1373.51       1368.04        21.75 o                         
   2  12   1         28.26         21.03         2.65 o                         
   3  12   1          5.51          7.13         1.53 o                         
   4  12   1        220.29        254.25         5.84 o                         
   5  12   1          4.41          3.65         1.54 o                         
   6  12   1          5.75         10.79         2.34 o                         
   7  12   1        118.99        123.07         6.12 o                         
   8  12   1          2.04          4.74         1.93 o                         
   9  12   1         10.06         13.31         3.90 o                         
  10  12   1         37.63         36.06         4.36 o                         
  -9  13   1        275.28        267.23        11.51 o                         
  -8  13   1          9.46          9.00         1.95 o                         
  -7  13   1         76.88         76.26         6.20 o                         
  -6  13   1          0.26          1.97         1.72 o                         
  -5  13   1         16.34         19.57         2.09 o                         
  -4  13   1        480.18        480.67         8.73 o                         
  -3  13   1       1711.03       1827.67        28.32 o                         
  -2  13   1        203.12        230.96         4.98 o                         
  -1  13   1          1.25          3.33         1.50 o                         
   0  13   1        144.91        145.70         3.96 o                         
   1  13   1          1.89          3.09         1.47 o                         
   2  13   1         89.61         87.32         3.33 o                         
   3  13   1        951.64       1048.61        17.05 o                         
   4  13   1          4.09          4.94         3.09 o                         
   5  13   1        370.72        362.71         7.19 o                         
   6  13   1         46.47         41.13         3.72 o                         
   7  13   1        104.51         93.05         6.43 o                         
   8  13   1         27.08         24.29         5.85 o                         
   9  13   1          2.03         -0.46         2.07 o                         
  -8  14   1         18.38         17.68         3.67 o                         
  -7  14   1         18.57         27.55         4.36 o                         
  -6  14   1          0.16         -2.53         2.53 o                         
  -5  14   1        610.75        601.85        10.10 o                         
  -4  14   1          6.06          4.63         1.40 o                         
  -3  14   1         35.69         44.22         3.36 o                         
  -2  14   1          0.23         -0.87         1.43 o                         
  -1  14   1        149.90        169.34         5.41 o                         
   0  14   1          0.64          1.37         1.48 o                         
   1  14   1         11.47          4.30         1.47 o                         
   2  14   1          5.44          2.85         2.12 o                         
   3  14   1         48.41         48.52         2.73 o                         
   4  14   1         12.93         10.56         2.27 o                         
   5  14   1        349.81        322.18         6.83 o                         
   6  14   1        113.02        109.14         6.89 o                         
   7  14   1        110.73        115.10         8.50 o                         
   8  14   1          0.40         -1.61         2.07 o                         
  -7  15   1         48.15         54.43         4.59 o                         
  -6  15   1          8.44          1.84         2.30 o                         
  -5  15   1          2.40          5.47         2.04 o                         
  -4  15   1          0.62          1.75         1.25 o                         
  -3  15   1        604.10        592.06         9.96 o                         
  -2  15   1        190.46        191.65         4.37 o                         
  -1  15   1         31.82         28.55         2.52 o                         
   0  15   1          0.01          1.57         1.23 o                         
   1  15   1        363.71        347.83         6.69 o                         
   2  15   1        167.33        154.74         3.75 o                         
   3  15   1        372.74        343.76         6.37 o                         
   4  15   1        175.73        173.44         4.30 o                         
   5  15   1         26.33         14.88         2.98 o                         
  -5  16   1          7.39          6.43         2.98 o                         
  -4  16   1        345.54        314.20         6.30 o                         
  -3  16   1        341.74        331.84         6.42 o                         
  -2  16   1         90.98         89.44         2.81 o                         
  -1  16   1        196.32        203.70         4.84 o                         
   0  16   1         18.24         17.42         2.25 o                         
   1  16   1        127.21        129.75         3.75 o                         
   2  16   1        171.71        154.07         3.71 o                         
   3  16   1         29.76         31.93         4.44 o                         
   4  16   1        150.34        138.00         3.98 o                         
   5  16   1         79.60         80.19         5.51 o                         
  -2  17   1         14.25         15.69         1.82 o                         
  -1  17   1         97.62         94.13         2.56 o                         
   0  17   1        117.26        118.02         3.75 o                         
   1  17   1        161.60        154.11         3.94 o                         
   2  17   1         53.92         52.16         2.66 o                         
 -14   0   2        343.30        383.16        15.66 o                         
 -12   0   2          1.57          5.28         3.90 o                         
 -10   0   2          3.58          0.31         2.89 o                         
  -8   0   2          2.87          6.54         6.31 o                         
  -6   0   2       3821.11       3913.07       107.50 o                         
  -4   0   2       4355.71       4423.21       102.94 o                         
  -2   0   2        247.92        234.04         6.12 o                         
   0   0   2      11501.81       9294.17       300.78 o                         
   2   0   2       3193.55       3041.63        71.04 o                         
   4   0   2        242.01        282.83        24.52 o                         
   6   0   2        665.05        593.52        17.41 o                         
   8   0   2       1676.57       1677.76        41.50 o                         
  10   0   2         11.96         11.25         4.59 o                         
  12   0   2        215.11        218.13         8.88 o                         
 -14   1   2          0.07         -0.46         2.07 o                         
 -13   1   2        272.77        245.71         9.25 o                         
 -12   1   2         12.50         15.96         4.03 o                         
 -11   1   2          0.27          1.47         1.95 o                         
 -10   1   2         42.82         40.72         3.26 o                         
  -9   1   2        598.38        591.02        11.93 o                         
  -8   1   2        200.71        206.79         6.24 o                         
  -7   1   2       1416.30       1438.27        25.81 o                         
  -6   1   2       2879.75       3067.40        43.16 o                         
  -5   1   2        568.77        639.40        13.26 o                         
  -4   1   2       2387.97       2360.52        39.57 o                         
  -3   1   2       2478.34       2413.72        39.99 o                         
  -2   1   2      26223.32      22112.01       505.61 o                         
  -1   1   2        104.86         80.41         2.88 o                         
   0   1   2        823.40        761.26        16.75 o                         
   1   1   2       6941.79       6852.83       130.77 o                         
   2   1   2        902.51        857.76        20.67 o                         
   3   1   2         43.59         38.55         2.42 o                         
   4   1   2       1276.23       1277.15        23.57 o                         
   5   1   2        138.58        123.88         3.83 o                         
   6   1   2        109.12        108.16         4.48 o                         
   7   1   2       1774.99       1839.85        66.25 o                         
   8   1   2       2857.00       2868.58        48.54 o                         
   9   1   2       1980.06       2095.38        51.53 o                         
  10   1   2       1394.65       1437.87        36.56 o                         
  11   1   2          0.04         -0.05         2.20 o                         
  12   1   2        566.19        586.18        13.39 o                         
  13   1   2          1.07          2.85         1.87 o                         
 -14   2   2        109.15         84.10         5.29 o                         
 -13   2   2          8.45          1.15         3.90 o                         
 -12   2   2        157.78        159.49         6.02 o                         
 -11   2   2        148.51        143.53         4.91 o                         
 -10   2   2        529.82        542.23        11.27 o                         
  -9   2   2         92.11         79.09         3.57 o                         
  -8   2   2        110.58         80.98         4.44 o                         
  -7   2   2        193.09        221.09         8.42 o                         
  -6   2   2       2409.47       2584.25        40.09 o                         
  -5   2   2       2916.05       3066.21        46.09 o                         
  -4   2   2        829.20        773.00        14.09 o                         
  -3   2   2        728.37        715.49        12.70 o                         
  -2   2   2      30527.39      27275.21       883.06 o                         
  -1   2   2      11016.45      10603.38       198.81 o                         
   0   2   2       4018.44       3872.92        94.38 o                         
   1   2   2        562.14        527.86        10.99 o                         
   2   2   2       2011.34       2050.84        34.46 o                         
   3   2   2        766.69        832.90        15.22 o                         
   4   2   2       6945.65       6869.97       124.22 o                         
   5   2   2       1941.68       2108.87        45.39 o                         
   6   2   2       4857.10       4923.46        94.91 o                         
   7   2   2        676.32        644.43        15.73 o                         
   8   2   2       2924.18       2822.63        47.76 o                         
   9   2   2       2858.70       2951.15        57.84 o                         
  10   2   2        383.69        375.07        18.30 o                         
  11   2   2         17.44         29.21         4.94 o                         
  12   2   2        464.65        459.92        11.54 o                         
  13   2   2          3.03          0.98         1.87 o                         
 -14   3   2          1.60          0.23         2.07 o                         
 -13   3   2          3.40          3.35         1.91 o                         
 -12   3   2          0.60          0.26         2.42 o                         
 -11   3   2          6.26          6.35         1.95 o                         
 -10   3   2       1371.12       1393.72        25.00 o                         
  -9   3   2        139.99        153.65         8.41 o                         
  -8   3   2        118.15        112.73         3.96 o                         
  -7   3   2        320.29        292.68         7.74 o                         
  -6   3   2        787.11        679.03        11.98 o                         
  -5   3   2       2352.74       2513.48        38.34 o                         
  -4   3   2        205.64        256.66         7.13 o                         
  -3   3   2         65.95         68.33         2.97 o                         
  -2   3   2       3119.10       2960.87        49.14 o                         
  -1   3   2      28579.10      27637.12      1058.38 o                         
   0   3   2      33110.52      32722.35      1608.10 o                         
   1   3   2         18.55         19.29         1.80 o                         
   2   3   2       1531.95       1470.37        29.30 o                         
   3   3   2        683.17        665.47        14.78 o                         
   4   3   2       4215.74       4391.98        65.60 o                         
   5   3   2        135.92        148.97         5.85 o                         
   6   3   2        815.83        875.50        32.13 o                         
   7   3   2         58.24         62.57         5.38 o                         
   8   3   2        100.52        103.75         5.40 o                         
   9   3   2       1116.61       1119.51        29.42 o                         
  10   3   2        430.16        411.08        13.18 o                         
  11   3   2         84.59         83.50        11.25 o                         
  12   3   2          3.69          2.86         1.83 o                         
  13   3   2         27.81         35.36         4.13 o                         
 -14   4   2        229.50        249.23        11.05 o                         
 -13   4   2         16.05          7.80         1.86 o                         
 -12   4   2        113.38        106.11         4.84 o                         
 -11   4   2        513.50        544.06        17.18 o                         
 -10   4   2       1167.14       1206.70        25.56 o                         
  -9   4   2       1368.98       1401.34        24.98 o                         
  -8   4   2         30.37         33.64         3.38 o                         
  -7   4   2         12.05         15.57         2.92 o                         
  -6   4   2        347.53        307.10         7.73 o                         
  -5   4   2         44.80         37.12         5.07 o                         
  -4   4   2        119.57        119.44         4.04 o                         
  -3   4   2       2340.13       2317.97        39.47 o                         
  -2   4   2        489.99        483.18         9.68 o                         
  -1   4   2       1756.38       1797.32        35.62 o                         
   0   4   2       3653.75       3724.91        71.34 o                         
   1   4   2       3177.59       3312.59        55.36 o                         
   2   4   2       1249.47       1345.86        27.42 o                         
   3   4   2        577.86        563.65        12.98 o                         
   4   4   2       6118.16       6753.60       162.12 o                         
   5   4   2       2287.18       2416.32        58.93 o                         
   6   4   2         65.80         72.81         6.20 o                         
   7   4   2        261.91        250.71         6.29 o                         
   8   4   2         16.90         14.23         2.19 o                         
   9   4   2         10.32         18.19         2.79 o                         
  10   4   2        100.43         91.53         5.60 o                         
  11   4   2         15.81         18.95         6.43 o                         
  12   4   2        802.50        822.50        17.56 o                         
 -14   5   2          2.21          5.05         2.30 o                         
 -13   5   2        225.63        225.63         6.70 o                         
 -12   5   2         20.82         22.84         3.43 o                         
 -11   5   2        137.82        136.30         4.62 o                         
 -10   5   2        289.15        294.89         8.41 o                         
  -9   5   2        236.63        249.16         8.42 o                         
  -8   5   2        207.43        223.77         7.50 o                         
  -7   5   2        219.04        187.51         6.33 o                         
  -6   5   2       3967.82       3897.04       149.81 o                         
  -5   5   2         56.45         60.37         4.46 o                         
  -4   5   2        517.18        525.79         9.99 o                         
  -3   5   2        637.94        605.65        15.58 o                         
  -2   5   2        119.28        140.39         4.46 o                         
  -1   5   2       1883.51       2064.56        41.23 o                         
   0   5   2          5.78         16.67         3.09 o                         
   1   5   2       1857.64       2053.08        35.52 o                         
   2   5   2        568.50        529.21         9.79 o                         
   3   5   2        675.72        712.08        12.85 o                         
   4   5   2         43.32         37.33         4.17 o                         
   5   5   2       1770.49       1710.93        35.28 o                         
   6   5   2        343.79        334.27         7.84 o                         
   7   5   2         62.58         68.95         4.81 o                         
   8   5   2        819.41        773.87        13.38 o                         
   9   5   2          0.40          0.30         1.93 o                         
  10   5   2         14.61         16.94         4.06 o                         
  11   5   2        273.55        253.87         8.86 o                         
  12   5   2          1.73         -0.15         2.08 o                         
  13   5   2        469.43        508.40        18.69 o                         
 -13   6   2        166.88        155.49         7.70 o                         
 -12   6   2         18.02         22.20         3.18 o                         
 -11   6   2        409.17        436.27        14.39 o                         
 -10   6   2        244.48        248.56         6.54 o                         
  -9   6   2        239.51        220.73         9.59 o                         
  -8   6   2         57.00         50.59         5.10 o                         
  -7   6   2         20.07         15.08         3.53 o                         
  -6   6   2       1771.12       1704.76        30.76 o                         
  -5   6   2        663.29        594.35        15.38 o                         
  -4   6   2        713.20        765.12        17.22 o                         
  -3   6   2       3463.57       3539.87        69.34 o                         
  -2   6   2        137.76        143.14         5.44 o                         
  -1   6   2       1268.93       1332.08        49.27 o                         
   0   6   2       1568.20       1588.42        32.88 o                         
   1   6   2       4977.13       4977.76        86.10 o                         
   2   6   2         15.85         23.42         2.78 o                         
   3   6   2        210.34        215.31        17.09 o                         
   4   6   2        481.93        483.39        13.32 o                         
   5   6   2        129.80        120.87         4.22 o                         
   6   6   2         31.00         30.99         3.06 o                         
   7   6   2          3.49          6.19         1.93 o                         
   8   6   2          0.40          1.88         1.79 o                         
   9   6   2        294.55        311.62         7.86 o                         
  10   6   2          3.77          4.55         1.91 o                         
  11   6   2         58.57         70.60         4.63 o                         
  12   6   2          9.85          9.89         2.75 o                         
 -13   7   2        345.05        357.26         9.85 o                         
 -12   7   2          1.81          1.41         1.70 o                         
 -11   7   2         63.05         62.39         3.53 o                         
 -10   7   2        274.63        262.81         6.64 o                         
  -9   7   2          1.48         -1.33         1.82 o                         
  -8   7   2        427.17        417.01         9.23 o                         
  -7   7   2       1208.81       1157.21        18.83 o                         
  -6   7   2        860.15        804.76        15.74 o                         
  -5   7   2        114.28         96.41         5.08 o                         
  -4   7   2         15.11         18.24         6.66 o                         
  -3   7   2       1924.39       1776.42        33.97 o                         
  -2   7   2       2640.90       2804.89       106.06 o                         
  -1   7   2        737.24        762.02        22.22 o                         
   0   7   2        109.33        121.07         7.12 o                         
   1   7   2       1273.58       1255.51        23.63 o                         
   2   7   2        244.32        265.35         8.72 o                         
   3   7   2          5.98         -0.37         2.55 o                         
   4   7   2        208.07        170.77         5.44 o                         
   5   7   2       1021.50        958.82        20.07 o                         
   6   7   2         28.07         31.64         3.51 o                         
   7   7   2          6.95          7.17         2.02 o                         
   8   7   2        464.41        426.03         8.44 o                         
   9   7   2         58.64         68.93         3.71 o                         
  10   7   2          4.36          5.27         2.39 o                         
  11   7   2        420.71        419.85        12.29 o                         
  12   7   2         35.08         32.85         6.09 o                         
 -12   8   2         18.87         10.87         7.12 o                         
 -11   8   2         71.04         77.58         3.91 o                         
 -10   8   2        334.50        317.50         8.24 o                         
  -9   8   2         36.09         30.47         3.24 o                         
  -8   8   2         40.88         42.77         4.20 o                         
  -7   8   2         54.49         59.68         4.41 o                         
  -6   8   2        784.25        779.35        14.86 o                         
  -5   8   2        377.74        318.49         7.12 o                         
  -4   8   2         94.01        109.60         4.90 o                         
  -3   8   2        595.13        621.09        15.27 o                         
  -2   8   2        119.41        125.78        13.17 o                         
  -1   8   2         60.64         79.74         9.74 o                         
   0   8   2          3.44         -2.80         5.05 o                         
   1   8   2        210.53        227.46        17.25 o                         
   2   8   2         15.98         17.13         3.10 o                         
   3   8   2         75.81         63.17         3.48 o                         
   4   8   2         41.34         45.43         3.15 o                         
   5   8   2        811.32        848.47        13.04 o                         
   6   8   2        831.22        848.98        16.10 o                         
   7   8   2         84.99         60.47         3.93 o                         
   8   8   2         33.08         23.18         2.87 o                         
   9   8   2        168.88        198.50         7.35 o                         
  10   8   2         23.82         26.75         3.17 o                         
  11   8   2          4.75          3.31         1.79 o                         
  12   8   2          0.68          4.59         2.30 o                         
 -12   9   2        128.42        130.76         6.90 o                         
 -11   9   2          0.32         -0.69         1.88 o                         
 -10   9   2        522.01        511.10        12.02 o                         
  -9   9   2        642.14        637.31        14.82 o                         
  -8   9   2         94.21        102.57         5.76 o                         
  -7   9   2        610.51        585.54        13.62 o                         
  -6   9   2        170.05        170.60         6.14 o                         
  -5   9   2         97.47         82.26         5.07 o                         
  -4   9   2        215.16        211.48         5.09 o                         
  -3   9   2        200.92        183.69         4.73 o                         
  -2   9   2          8.00          2.91         1.75 o                         
  -1   9   2       2457.78       2474.89        32.09 o                         
   0   9   2       2241.89       2224.77        32.18 o                         
   1   9   2         46.65         41.47         3.11 o                         
   2   9   2        264.42        247.17         4.88 o                         
   3   9   2         18.51         19.63         2.04 o                         
   4   9   2         41.76         45.30         2.90 o                         
   5   9   2        780.99        756.97        11.10 o                         
   6   9   2        161.09        163.29         5.28 o                         
   7   9   2          0.37          0.91         1.83 o                         
   8   9   2        326.02        351.38         7.24 o                         
   9   9   2         86.52         87.32         3.64 o                         
  10   9   2         63.85         61.48         4.62 o                         
  11   9   2        217.04        214.68        28.18 o                         
 -12  10   2         58.84         51.46         4.59 o                         
 -11  10   2        350.38        356.89        15.20 o                         
 -10  10   2          5.92          5.51         3.10 o                         
  -9  10   2        126.32        109.34         6.73 o                         
  -8  10   2         17.85          9.92         2.67 o                         
  -7  10   2         38.82         37.16         5.24 o                         
  -6  10   2        199.50        225.07         8.20 o                         
  -5  10   2        180.47        175.61         5.26 o                         
  -4  10   2         84.29         95.63         4.45 o                         
  -3  10   2        490.10        460.10         7.95 o                         
  -2  10   2         55.46         60.73         3.27 o                         
  -1  10   2        258.23        254.36         5.29 o                         
   0  10   2        253.19        249.49         5.56 o                         
   1  10   2          4.72          4.47         1.58 o                         
   2  10   2       1471.12       1467.28        21.12 o                         
   3  10   2       1237.61       1211.29        16.81 o                         
   4  10   2        493.40        463.68         7.47 o                         
   5  10   2          7.49          6.41         2.10 o                         
   6  10   2        207.69        240.72         6.12 o                         
   7  10   2         70.83         73.86         4.71 o                         
   8  10   2        365.91        356.05         7.41 o                         
   9  10   2       1244.11       1213.72        21.47 o                         
  10  10   2         30.81         28.38         3.24 o                         
 -11  11   2        132.32        131.00         6.67 o                         
 -10  11   2          1.00          0.92         3.44 o                         
  -9  11   2        120.37        107.76         7.12 o                         
  -7  11   2          5.09          9.87         3.21 o                         
  -6  11   2        225.60        225.18         7.07 o                         
  -5  11   2        446.07        470.56         9.01 o                         
  -4  11   2          1.81         -1.39         1.66 o                         
  -3  11   2         69.98         65.91         3.23 o                         
  -2  11   2        280.85        292.50         5.83 o                         
  -1  11   2        294.35        286.73         5.90 o                         
   0  11   2        266.08        301.26         7.01 o                         
   1  11   2          8.35          5.68         1.54 o                         
   2  11   2        327.97        337.55         6.88 o                         
   3  11   2        215.49        227.51         5.01 o                         
   4  11   2         43.49         41.83         3.09 o                         
   5  11   2        534.33        537.40         9.09 o                         
   6  11   2        104.64        101.89         4.02 o                         
   7  11   2          0.29          3.54         2.01 o                         
   8  11   2          7.57          5.90         1.71 o                         
   9  11   2         15.41          6.59         1.62 o                         
  10  11   2         39.70         51.10         5.63 o                         
 -10  12   2        104.47         98.12         5.74 o                         
  -9  12   2         98.42         95.80         6.89 o                         
  -8  12   2         91.24        114.40         7.58 o                         
  -7  12   2         29.21         35.13         6.20 o                         
  -6  12   2       1019.21       1076.77        22.47 o                         
  -5  12   2        571.07        575.42        10.16 o                         
  -4  12   2         15.33         14.12         2.40 o                         
  -3  12   2          1.27         -1.21         1.64 o                         
  -2  12   2         87.73         85.34         3.33 o                         
  -1  12   2          4.83          0.86         1.49 o                         
   0  12   2       1151.63       1218.27        19.62 o                         
   1  12   2        379.70        406.70         7.94 o                         
   2  12   2          2.07          1.86         2.09 o                         
   3  12   2       1477.12       1585.82        25.02 o                         
   4  12   2        730.83        810.61        13.62 o                         
   5  12   2        598.04        624.71        10.94 o                         
   6  12   2        100.50        116.06         6.83 o                         
   7  12   2         93.00         91.26         4.40 o                         
   8  12   2         57.51         60.14         3.48 o                         
   9  12   2         14.66          7.12         3.67 o                         
  -9  13   2        231.69        213.95         9.43 o                         
  -8  13   2        145.47        145.92         8.50 o                         
  -7  13   2         33.35         37.20         5.74 o                         
  -6  13   2          7.00          4.65         1.85 o                         
  -5  13   2          3.87          4.46         2.69 o                         
  -4  13   2        355.96        377.71         7.24 o                         
  -3  13   2        161.54        154.56         4.13 o                         
  -2  13   2        316.56        300.80         5.92 o                         
  -1  13   2        300.53        327.56         6.21 o                         
   0  13   2       2110.73       2257.43        34.59 o                         
   1  13   2         22.48         21.26         2.53 o                         
   2  13   2       2441.37       2644.47        40.19 o                         
   3  13   2        271.60        304.85         6.25 o                         
   4  13   2        206.25        223.17         5.61 o                         
   5  13   2          1.28          2.20         1.61 o                         
   6  13   2         29.94         32.66         5.17 o                         
   7  13   2          3.65          2.20         2.65 o                         
   8  13   2        279.71        252.88        16.23 o                         
  -8  14   2        111.57         96.06         6.66 o                         
  -7  14   2        252.39        266.16        11.50 o                         
  -6  14   2         34.77         39.95         5.28 o                         
  -5  14   2         36.44         30.52         2.70 o                         
  -4  14   2        136.00        110.03         3.36 o                         
  -3  14   2         15.24         12.97         2.68 o                         
  -2  14   2        123.93        128.92         5.01 o                         
  -1  14   2        253.35        250.39         6.27 o                         
   0  14   2          7.60          3.56         1.53 o                         
   1  14   2        134.80        127.34         4.24 o                         
   2  14   2        228.16        240.03         7.80 o                         
   3  14   2        225.82        224.34         4.98 o                         
   4  14   2         38.73         50.22         3.26 o                         
   5  14   2         70.40         60.82         3.06 o                         
   6  14   2        150.79        134.25         5.36 o                         
   7  14   2         30.13         32.48         3.00 o                         
  -7  15   2         14.91         27.09         4.36 o                         
  -5  15   2         32.86         27.11         2.94 o                         
  -4  15   2          5.61          5.51         1.28 o                         
  -3  15   2         49.02         40.02         2.41 o                         
  -2  15   2        224.52        204.80         4.58 o                         
  -1  15   2          0.60         -0.20         1.20 o                         
   0  15   2        193.75        197.81         4.47 o                         
   1  15   2         13.86         16.71         2.42 o                         
   2  15   2          9.56          7.47         1.14 o                         
   3  15   2        201.65        187.81         4.13 o                         
   4  15   2          0.65          1.25         1.31 o                         
   5  15   2         43.73         39.16         3.07 o                         
   6  15   2        116.58        119.72         4.38 o                         
  -4  16   2          3.29          1.73         3.27 o                         
  -3  16   2        149.08        137.19         3.45 o                         
  -2  16   2        145.22        151.87         3.84 o                         
  -1  16   2         42.63         35.59         2.29 o                         
   0  16   2        144.34        134.02         3.81 o                         
   1  16   2         42.88         42.99         2.85 o                         
   2  16   2         33.56         34.66         2.12 o                         
   3  16   2        131.33        132.16         5.15 o                         
   4  16   2        712.96        680.39        16.55 o                         
  -2  17   2        161.13        149.56         3.80 o                         
  -1  17   2        129.44        124.06         3.36 o                         
   0  17   2         36.28         29.86         1.99 o                         
   1  17   2          1.38          0.63         1.93 o                         
 -13   0   3         13.87         14.92         5.28 o                         
 -11   0   3        194.89        180.46         6.46 o                         
  -9   0   3        733.62        738.91        20.16 o                         
  -7   0   3       6457.47       6682.16       156.13 o                         
  -5   0   3       4167.01       4389.77        83.72 o                         
  -3   0   3      16180.05      15792.33       511.45 o                         
  -1   0   3       4412.80       4182.97       154.51 o                         
   1   0   3        284.22        267.43         7.34 o                         
   3   0   3       3604.47       3490.64        82.47 o                         
   5   0   3        932.48        830.01        22.18 o                         
   7   0   3         50.21         54.79         5.18 o                         
   9   0   3          6.09          9.99         3.07 o                         
  11   0   3        507.26        497.28        15.55 o                         
  13   0   3       1856.50       1801.91        60.58 o                         
 -14   1   3         56.74         50.14        10.91 o                         
 -13   1   3        118.41        117.45         8.60 o                         
 -12   1   3         32.58         22.34         3.23 o                         
 -11   1   3        137.16        146.23         4.20 o                         
 -10   1   3          2.08          3.65         1.76 o                         
  -9   1   3         30.85         42.79         3.87 o                         
  -8   1   3         12.34          9.24         1.97 o                         
  -7   1   3        425.50        437.07         9.54 o                         
  -6   1   3         56.65         65.74         2.83 o                         
  -5   1   3        593.14        541.99         8.49 o                         
  -4   1   3       5642.87       5523.21        90.50 o                         
  -3   1   3       2112.29       2069.52        34.29 o                         
  -2   1   3      10285.89      10522.35       241.55 o                         
  -1   1   3        330.21        261.71        10.17 o                         
   0   1   3       1293.20       1292.68        24.78 o                         
   1   1   3       9755.69       9726.49       302.49 o                         
   2   1   3        535.10        555.00        10.42 o                         
   3   1   3        278.85        256.94         5.99 o                         
   4   1   3         13.36         16.73         1.96 o                         
   5   1   3        292.36        326.82         8.37 o                         
   6   1   3        323.71        299.21        13.35 o                         
   7   1   3        597.76        534.94        13.70 o                         
   8   1   3         28.58         27.46         3.02 o                         
   9   1   3        387.26        389.66         8.85 o                         
  10   1   3          5.77          6.35         2.40 o                         
  11   1   3          9.72          8.76         2.36 o                         
  12   1   3         79.31         84.82         4.49 o                         
  13   1   3        744.14        805.76        31.79 o                         
 -14   2   3         78.73         79.48         4.55 o                         
 -13   2   3        145.19        134.63         5.87 o                         
 -12   2   3         51.49         61.45         5.00 o                         
 -11   2   3         19.76         30.06         3.45 o                         
 -10   2   3        246.33        234.98         5.64 o                         
  -9   2   3          8.52          9.79         1.91 o                         
  -8   2   3         34.17         40.27         2.93 o                         
  -7   2   3        150.24        168.26         8.14 o                         
  -6   2   3         75.88         63.19         4.85 o                         
  -5   2   3       1149.59       1094.39        15.88 o                         
  -4   2   3       3296.12       3259.42        54.18 o                         
  -3   2   3       8006.77       8212.23       154.52 o                         
  -2   2   3         50.92         41.59         1.63 o                         
  -1   2   3      11992.14      12082.61       393.16 o                         
   0   2   3       8086.38       8066.09       250.86 o                         
   1   2   3        220.19        196.14         4.87 o                         
   2   2   3      14159.30      14398.55       279.21 o                         
   3   2   3       2374.26       2242.03        34.07 o                         
   4   2   3        787.75        778.65        13.43 o                         
   5   2   3        163.04        148.57         6.01 o                         
   6   2   3         53.39         55.20         4.69 o                         
   7   2   3         74.01         73.56         4.38 o                         
   8   2   3        192.03        204.69         5.90 o                         
   9   2   3        438.47        441.22         9.00 o                         
  10   2   3        926.32        955.11        20.81 o                         
  11   2   3         11.15          6.98         2.07 o                         
  12   2   3        190.81        213.55         6.48 o                         
  13   2   3         10.28          6.43         2.30 o                         
 -14   3   3        100.94         97.28         5.01 o                         
 -13   3   3          3.57          1.42         2.88 o                         
 -12   3   3        168.09        190.64         8.43 o                         
 -11   3   3       1571.75       1669.33        32.43 o                         
 -10   3   3         42.59         40.33         3.58 o                         
  -9   3   3        774.40        751.13        21.79 o                         
  -8   3   3        148.08        152.55         4.85 o                         
  -7   3   3        114.36        123.78         5.16 o                         
  -6   3   3       1355.41       1362.19        34.06 o                         
  -5   3   3       1754.26       1915.85        29.48 o                         
  -4   3   3         44.15         43.71         5.43 o                         
  -3   3   3       2025.40       2024.82        39.55 o                         
  -2   3   3        201.06        211.18         4.51 o                         
  -1   3   3      10176.49      10411.76       196.10 o                         
   0   3   3       4541.05       4451.52       100.52 o                         
   1   3   3      17714.27      18123.94       415.79 o                         
   2   3   3        656.08        619.44        13.58 o                         
   3   3   3        356.54        321.87         7.23 o                         
   4   3   3          1.99         -1.55         1.85 o                         
   5   3   3        183.34        195.66         9.15 o                         
   6   3   3          1.83          0.74         1.91 o                         
   7   3   3        118.87         96.47         4.79 o                         
   8   3   3        527.40        555.52        13.30 o                         
   9   3   3        317.94        310.49         9.40 o                         
  10   3   3        233.29        250.38         7.83 o                         
  11   3   3         25.58         17.28         4.13 o                         
  12   3   3         82.35         85.12         5.76 o                         
  13   3   3        121.67        116.98         6.21 o                         
 -14   4   3          0.80          0.92         2.30 o                         
 -13   4   3         78.07         79.85         7.00 o                         
 -12   4   3        577.53        562.28        12.95 o                         
 -11   4   3        632.71        639.08        15.72 o                         
 -10   4   3        997.70       1146.80        34.73 o                         
  -9   4   3        195.50        201.12         5.39 o                         
  -8   4   3          0.73          0.24         1.69 o                         
  -7   4   3       1770.78       1712.21        26.52 o                         
  -6   4   3        224.84        227.62         6.23 o                         
  -5   4   3        110.19        112.65         3.91 o                         
  -4   4   3       2561.27       2486.72        87.12 o                         
  -3   4   3       3185.52       3144.87        52.68 o                         
  -2   4   3         67.99         59.64         2.55 o                         
  -1   4   3       2564.03       2729.36        53.10 o                         
   0   4   3       1906.24       1901.18        37.41 o                         
   1   4   3        783.09        785.56        14.87 o                         
   2   4   3       9006.85       9368.71       177.27 o                         
   3   4   3       1740.08       1587.59        28.16 o                         
   4   4   3       2153.59       2351.55        57.03 o                         
   5   4   3       1397.71       1330.29        28.11 o                         
   6   4   3         14.54         17.36         2.85 o                         
   7   4   3        463.74        469.93         8.99 o                         
   8   4   3         80.01         94.75         4.74 o                         
   9   4   3        469.27        494.96        10.56 o                         
  10   4   3          1.35          3.55         2.13 o                         
  11   4   3        114.26        107.98         5.06 o                         
  12   4   3         73.45         68.66         4.41 o                         
  13   4   3         20.98         18.14         3.67 o                         
 -14   5   3        102.51         98.36         5.98 o                         
 -13   5   3          0.10          0.40         1.64 o                         
 -12   5   3         57.31         69.02         3.35 o                         
 -11   5   3        302.09        284.57        10.47 o                         
 -10   5   3       3372.49       3383.94        66.04 o                         
  -9   5   3        304.51        351.46         9.34 o                         
  -8   5   3         13.23         15.96         2.29 o                         
  -7   5   3        120.93        132.84         4.39 o                         
  -6   5   3        498.57        467.32        10.95 o                         
  -5   5   3        206.92        208.08         5.43 o                         
  -4   5   3         69.16         51.55         3.40 o                         
  -3   5   3       3117.39       3287.54        78.16 o                         
  -2   5   3        213.80        286.93         6.75 o                         
  -1   5   3        700.29        698.52        19.34 o                         
   0   5   3       2214.93       2287.32       123.77 o                         
   1   5   3       1144.33       1101.35        24.10 o                         
   2   5   3         12.96         17.60         2.25 o                         
   3   5   3       1641.55       1647.74        49.54 o                         
   4   5   3       2655.35       2612.13        63.51 o                         
   5   5   3         56.69         40.99         3.81 o                         
   6   5   3        799.17        780.45        20.13 o                         
   7   5   3        838.68        789.91        15.12 o                         
   8   5   3         11.02         14.32         2.99 o                         
   9   5   3         16.64         10.97         1.84 o                         
  10   5   3         59.49         73.65         6.37 o                         
  11   5   3         10.78          9.75         2.20 o                         
  12   5   3        252.29        239.95        11.96 o                         
 -13   6   3         19.80         13.55         2.97 o                         
 -12   6   3          0.97          0.16         1.49 o                         
 -11   6   3          7.85          5.84         1.78 o                         
 -10   6   3       1029.31       1047.22        19.86 o                         
  -9   6   3        810.19        773.30        17.24 o                         
  -8   6   3        270.48        290.60        10.12 o                         
  -7   6   3       1547.77       1514.52        34.60 o                         
  -6   6   3        336.86        310.83        12.59 o                         
  -5   6   3        168.18        152.49         6.77 o                         
  -4   6   3        121.18        124.97         5.03 o                         
  -3   6   3        383.06        370.19        10.16 o                         
  -2   6   3          3.30          0.64         1.77 o                         
  -1   6   3          1.53          2.98         2.18 o                         
   0   6   3       2218.07       2245.78        54.62 o                         
   1   6   3         26.22         21.11         2.51 o                         
   2   6   3        415.81        418.98         9.91 o                         
   3   6   3       1574.81       1637.12        34.54 o                         
   4   6   3        155.55        157.41         4.80 o                         
   5   6   3        166.36        174.71         5.40 o                         
   6   6   3          1.77          3.95         1.85 o                         
   7   6   3          0.96          1.73         1.92 o                         
   8   6   3        340.65        355.36         7.44 o                         
   9   6   3         46.98         29.39         3.34 o                         
  10   6   3        264.26        251.37         7.29 o                         
  11   6   3        102.72         89.73         5.86 o                         
  12   6   3        162.82        177.09         7.10 o                         
 -13   7   3         99.74         98.03        10.45 o                         
 -12   7   3        528.02        483.01        11.09 o                         
 -11   7   3         16.05         11.95         1.81 o                         
 -10   7   3         17.07         25.89         3.25 o                         
  -9   7   3         20.73         24.97         2.93 o                         
  -8   7   3         47.17         58.80         3.97 o                         
  -7   7   3         97.49         96.67         4.26 o                         
  -6   7   3        562.86        534.55        10.06 o                         
  -5   7   3        495.72        452.40        11.78 o                         
  -4   7   3       2349.14       2400.48        62.04 o                         
  -3   7   3         34.25         45.09         7.11 o                         
  -2   7   3       2538.80       2587.58       119.35 o                         
  -1   7   3        321.31        297.25        14.06 o                         
   0   7   3       1992.59       2004.86        43.18 o                         
   1   7   3        527.91        524.10        12.26 o                         
   2   7   3        160.50        182.01         7.32 o                         
   3   7   3          7.11          4.41         1.69 o                         
   4   7   3       4906.44       4930.99        61.67 o                         
   5   7   3          3.89          4.07         3.52 o                         
   6   7   3          5.84         11.56         2.18 o                         
   7   7   3          0.26         -0.07         1.99 o                         
   8   7   3        218.78        177.61         4.91 o                         
   9   7   3         34.29         24.06         3.94 o                         
  10   7   3         72.93         71.76         3.57 o                         
  11   7   3         15.66         10.56         4.02 o                         
  12   7   3         20.20         20.20         3.67 o                         
 -13   8   3          0.11          2.75         2.53 o                         
 -12   8   3         12.12          6.25         2.98 o                         
 -11   8   3         17.58         22.34         3.18 o                         
 -10   8   3        280.52        317.06        11.55 o                         
  -9   8   3        204.98        231.01         8.79 o                         
  -8   8   3        292.81        285.70         7.37 o                         
  -7   8   3        181.52        193.57         9.21 o                         
  -6   8   3        844.27        865.72        14.62 o                         
  -5   8   3        304.45        289.87         6.97 o                         
  -4   8   3        495.88        396.94         7.41 o                         
  -3   8   3        332.12        334.42         7.17 o                         
  -2   8   3        845.78        872.03        16.69 o                         
  -1   8   3         35.22         28.53         3.51 o                         
   0   8   3       1045.41        927.44        15.54 o                         
   1   8   3         51.35         60.16         3.51 o                         
   2   8   3        183.22        142.99         3.67 o                         
   3   8   3         17.66         26.50         2.77 o                         
   4   8   3        108.06        113.41         3.45 o                         
   5   8   3        297.92        304.15         6.84 o                         
   6   8   3         44.50         53.24         4.87 o                         
   7   8   3         10.78          4.88         1.91 o                         
   8   8   3       1782.57       1782.56        27.90 o                         
   9   8   3         25.92         18.68         2.62 o                         
  10   8   3         15.46          7.25         1.77 o                         
  11   8   3         27.35         28.73         4.25 o                         
 -12   9   3          8.44          6.66         2.53 o                         
 -11   9   3         59.79         63.61         4.46 o                         
 -10   9   3        255.02        233.15         7.21 o                         
  -9   9   3         16.96          7.76         2.80 o                         
  -8   9   3         89.95         93.80         5.13 o                         
  -7   9   3       3122.40       3283.03        55.26 o                         
  -6   9   3        110.41        109.91         7.39 o                         
  -5   9   3        186.61        193.47         5.10 o                         
  -4   9   3        404.19        358.74         6.41 o                         
  -3   9   3         15.21          9.51         3.15 o                         
  -2   9   3         19.29         35.55         2.95 o                         
  -1   9   3        446.60        432.96         7.59 o                         
   0   9   3         67.07         58.70         4.82 o                         
   1   9   3        464.47        455.46         7.84 o                         
   2   9   3         23.56         25.27         2.68 o                         
   3   9   3       1078.13       1117.13        15.28 o                         
   4   9   3        168.68        158.46         4.28 o                         
   5   9   3       1647.93       1676.37        24.03 o                         
   6   9   3          1.09          1.13         1.83 o                         
   7   9   3        224.05        218.77         6.97 o                         
   8   9   3         66.55         71.39         4.87 o                         
   9   9   3         14.37         17.91         2.78 o                         
  10   9   3        195.55        213.25         5.30 o                         
  11   9   3          1.50          0.23         2.30 o                         
 -12  10   3        223.72        221.15         9.21 o                         
 -11  10   3         26.44         21.58         5.05 o                         
 -10  10   3        348.84        329.63        10.47 o                         
  -9  10   3         54.34         46.16         8.73 o                         
  -8  10   3        116.04         97.04         6.07 o                         
  -7  10   3         26.01         29.32         3.98 o                         
  -6  10   3        110.12         90.39         4.55 o                         
  -5  10   3        579.79        543.09         9.25 o                         
  -4  10   3        173.49        166.63        10.34 o                         
  -3  10   3        189.74        169.23         4.27 o                         
  -2  10   3         33.76         32.04         2.43 o                         
  -1  10   3        554.95        591.73         9.66 o                         
   0  10   3         29.28         24.20         2.58 o                         
   1  10   3        450.26        458.28         7.90 o                         
   2  10   3       3008.42       3047.94        59.61 o                         
   3  10   3          3.71          4.00         2.35 o                         
   4  10   3         21.92         23.78         2.51 o                         
   5  10   3        111.06        121.34         3.94 o                         
   6  10   3        179.47        191.16         8.78 o                         
   7  10   3         15.56         16.62         2.40 o                         
   8  10   3        241.06        260.39         5.59 o                         
   9  10   3          7.56         10.43         2.15 o                         
  10  10   3         50.96         46.98         8.38 o                         
 -10  11   3          8.58          5.51         2.30 o                         
  -9  11   3         24.92         27.32         5.05 o                         
  -7  11   3          0.25          0.67         2.41 o                         
  -6  11   3       1514.09       1526.29        39.21 o                         
  -5  11   3        840.52        796.59        13.52 o                         
  -4  11   3          5.68          7.60         2.50 o                         
  -3  11   3        145.97        123.88         3.87 o                         
  -2  11   3       1265.19       1295.96        18.91 o                         
  -1  11   3        701.73        713.66        12.27 o                         
   0  11   3        107.33        112.19         3.77 o                         
   1  11   3        374.38        372.10         6.84 o                         
   2  11   3         10.00          9.76         1.60 o                         
   3  11   3        768.64        803.68        12.48 o                         
   4  11   3        656.99        708.42        11.24 o                         
   5  11   3          5.10          5.59         3.59 o                         
   6  11   3       1015.70       1051.75        22.44 o                         
   7  11   3          0.68          1.47         2.30 o                         
   8  11   3         58.76         50.88         2.96 o                         
   9  11   3        514.22        515.80        13.61 o                         
 -10  12   3         35.92         30.77         3.90 o                         
  -9  12   3        157.73        161.56         8.50 o                         
  -8  12   3         56.17         61.32         5.97 o                         
  -7  12   3        622.76        618.42        24.44 o                         
  -6  12   3        307.34        340.39         8.98 o                         
  -5  12   3        510.04        523.96         8.85 o                         
  -4  12   3          3.03          2.14         1.60 o                         
  -3  12   3        319.17        344.82         6.47 o                         
  -2  12   3         84.17         88.97         5.03 o                         
  -1  12   3        338.23        357.86         7.31 o                         
   0  12   3         91.57         98.30         3.73 o                         
   1  12   3        127.35        152.49         5.56 o                         
   2  12   3        336.81        344.44         6.60 o                         
   3  12   3       1516.15       1584.53        22.73 o                         
   4  12   3        102.21         97.15         3.28 o                         
   5  12   3        450.95        447.24         9.45 o                         
   6  12   3        199.30        213.03         7.41 o                         
   7  12   3         49.17         58.80         3.63 o                         
   8  12   3         35.11         37.84         2.98 o                         
   9  12   3        253.08        273.44        11.28 o                         
  -9  13   3         24.94         21.35         3.90 o                         
  -8  13   3         53.43         52.59         7.12 o                         
  -7  13   3         33.23         26.40         5.05 o                         
  -6  13   3         48.04         50.80         3.85 o                         
  -5  13   3         48.69         53.04         6.01 o                         
  -4  13   3        213.81        225.78         5.24 o                         
  -3  13   3        439.06        450.76         7.68 o                         
  -2  13   3          1.92          1.68         1.47 o                         
  -1  13   3         10.29          7.19         2.56 o                         
   0  13   3        149.43        141.32         4.10 o                         
   1  13   3        107.73        108.61         3.62 o                         
   2  13   3          1.68          2.72         1.43 o                         
   3  13   3        304.24        316.44         6.52 o                         
   4  13   3         32.99         37.84         3.67 o                         
   5  13   3          6.12          4.23         3.51 o                         
   6  13   3         64.42         63.70         4.06 o                         
   7  13   3         96.06        100.44         3.73 o                         
   8  13   3         55.69         53.92         3.41 o                         
  -8  14   3          2.42          0.00         2.30 o                         
  -7  14   3          0.92         -0.23         2.30 o                         
  -6  14   3        378.69        387.90        10.91 o                         
  -5  14   3         14.26          9.38         1.58 o                         
  -4  14   3        496.90        503.66         8.80 o                         
  -3  14   3         54.91         56.28         3.22 o                         
  -2  14   3         56.61         54.28         4.77 o                         
  -1  14   3        684.07        701.00        13.49 o                         
   0  14   3         37.07         43.22         3.66 o                         
   1  14   3          0.90         -0.06         2.64 o                         
   2  14   3        159.03        158.11         4.04 o                         
   3  14   3         95.03         97.03         3.76 o                         
   4  14   3         34.05         42.73         2.74 o                         
   5  14   3         69.58         75.01         3.49 o                         
   6  14   3          2.98          8.30         3.33 o                         
   7  14   3        165.39        171.13         5.52 o                         
  -7  15   3         10.40          6.43         2.75 o                         
  -6  15   3        198.92        181.66         8.74 o                         
  -5  15   3        803.85        766.18        13.95 o                         
  -4  15   3         94.69         79.25         3.07 o                         
  -3  15   3        259.01        249.55         7.61 o                         
  -2  15   3        179.33        166.27         5.09 o                         
  -1  15   3        115.07        101.71         3.08 o                         
   0  15   3          4.35          0.80         1.13 o                         
   1  15   3        254.94        247.74         5.80 o                         
   2  15   3         42.31         29.55         2.18 o                         
   3  15   3          1.05         -1.46         1.46 o                         
   4  15   3        483.32        467.04         8.75 o                         
   5  15   3         34.25         37.63         5.05 o                         
   6  15   3        119.73        119.72         4.31 o                         
  -4  16   3         11.84          6.49         1.52 o                         
  -3  16   3         17.85         17.50         2.03 o                         
  -2  16   3        102.33         86.59         3.00 o                         
  -1  16   3          1.80          0.74         1.07 o                         
   0  16   3        179.30        163.29         3.68 o                         
   1  16   3         62.20         64.79         6.06 o                         
   2  16   3        114.31        103.62         3.06 o                         
   3  16   3        194.28        179.94         3.99 o                         
   4  16   3          8.00          7.03         1.70 o                         
  -1  17   3          3.02          0.59         1.10 o                         
   0  17   3         32.37         31.87         2.44 o                         
 -14   0   4         76.54         73.74         9.42 o                         
 -12   0   4         31.11         49.86         4.62 o                         
 -10   0   4        116.21        112.42         9.18 o                         
  -8   0   4       4077.30       4369.69        73.99 o                         
  -6   0   4        920.48       1031.02        21.72 o                         
  -4   0   4       3098.95       3201.50        74.80 o                         
  -2   0   4       9936.56      10198.42       329.91 o                         
   0   0   4       2873.12       2695.06        88.53 o                         
   2   0   4      12827.98      13587.82       312.63 o                         
   4   0   4       8337.73       8448.79       160.34 o                         
   6   0   4       1404.73       1488.12        36.78 o                         
   8   0   4       1281.73       1317.30        33.42 o                         
  10   0   4        645.32        719.85        16.28 o                         
  12   0   4         10.37          7.35         2.98 o                         
 -14   1   4          4.12          5.28         4.36 o                         
 -13   1   4        166.02        150.40         6.42 o                         
 -12   1   4        354.98        395.09        10.93 o                         
 -11   1   4         10.23          6.10         1.64 o                         
 -10   1   4         12.91         12.69         3.12 o                         
  -9   1   4         18.56         17.66         2.34 o                         
  -8   1   4        112.65         88.25         3.56 o                         
  -7   1   4       1200.99       1116.09        26.51 o                         
  -6   1   4       4331.34       4399.88        59.66 o                         
  -5   1   4       1977.00       1925.88        26.72 o                         
  -4   1   4       1268.58       1243.48        21.30 o                         
  -3   1   4        481.74        505.83         8.97 o                         
  -2   1   4         40.63         40.52         2.42 o                         
  -1   1   4        365.22        361.37         9.63 o                         
   0   1   4       5449.08       5582.60       104.93 o                         
   1   1   4         23.18         13.22         1.40 o                         
   2   1   4       3952.53       3890.15        64.43 o                         
   3   1   4       5622.88       5874.18        86.71 o                         
   4   1   4        606.70        642.42        11.68 o                         
   5   1   4       1185.10       1203.62        22.19 o                         
   6   1   4       3223.90       3247.11        54.43 o                         
   7   1   4        388.42        378.87         8.37 o                         
   8   1   4        165.78        174.73         4.84 o                         
   9   1   4        255.11        260.33         6.80 o                         
  10   1   4        136.21        154.90         6.28 o                         
  11   1   4        263.80        281.01         8.35 o                         
  12   1   4        189.49        191.42         6.82 o                         
 -14   2   4         80.10         81.45         8.96 o                         
 -13   2   4         70.77         63.54         4.26 o                         
 -12   2   4         11.86          9.69         1.72 o                         
 -11   2   4        294.39        293.90         7.37 o                         
 -10   2   4         52.79         54.54         3.56 o                         
  -9   2   4         86.71         97.80         4.05 o                         
  -8   2   4       1929.59       1948.57        33.43 o                         
  -7   2   4       2726.54       2739.77        45.90 o                         
  -6   2   4       4002.61       4366.33        72.58 o                         
  -5   2   4       2674.07       2803.48        38.33 o                         
  -4   2   4        201.49        221.15         4.93 o                         
  -3   2   4         25.19         18.14         1.53 o                         
  -2   2   4        546.84        486.22        13.17 o                         
  -1   2   4          4.85          2.30         1.38 o                         
   0   2   4       3440.74       3538.47        58.25 o                         
   1   2   4       5700.71       5833.01       151.03 o                         
   2   2   4          1.77          3.38         1.11 o                         
   3   2   4       5686.18       5860.57        96.91 o                         
   4   2   4       1220.67       1441.68        35.53 o                         
   5   2   4        614.77        565.50        12.09 o                         
   6   2   4        167.50        146.46         4.37 o                         
   7   2   4        305.58        290.40         6.79 o                         
   8   2   4          5.44          8.05         1.80 o                         
   9   2   4        149.81        154.78         5.24 o                         
  10   2   4         39.12         45.13         4.94 o                         
  11   2   4         17.38         17.37         4.67 o                         
  12   2   4          8.38         13.22         3.46 o                         
 -14   3   4        154.03        159.79        10.00 o                         
 -13   3   4         21.09         24.52         7.12 o                         
 -12   3   4          0.89          0.63         1.94 o                         
 -11   3   4        196.17        206.63         6.06 o                         
 -10   3   4        119.30        130.49         4.27 o                         
  -9   3   4        399.67        424.68         9.32 o                         
  -8   3   4         10.86          5.07         1.56 o                         
  -7   3   4        456.40        422.66        11.44 o                         
  -6   3   4        426.94        401.74         8.64 o                         
  -5   3   4        114.00         89.98         5.14 o                         
  -4   3   4         26.71         24.06         2.15 o                         
  -3   3   4        123.72        100.05         2.75 o                         
  -2   3   4        169.19        195.68         7.14 o                         
  -1   3   4        110.63        107.79         3.83 o                         
   0   3   4       8243.25       8494.85       178.68 o                         
   1   3   4         73.66         67.57         2.97 o                         
   2   3   4          9.73          5.44         1.44 o                         
   3   3   4        147.62        137.29         4.66 o                         
   4   3   4        334.04        338.51        11.11 o                         
   5   3   4       1204.06       1182.54        24.72 o                         
   6   3   4       3449.58       3392.74        56.90 o                         
   7   3   4       1228.48       1290.30        23.27 o                         
   8   3   4       1263.54       1254.03        22.75 o                         
   9   3   4         77.96         84.29         4.09 o                         
  10   3   4         16.21         22.05         3.31 o                         
  11   3   4         16.44         25.78         4.45 o                         
  12   3   4          0.54         -0.46         2.30 o                         
 -14   4   4        202.51        209.84         7.07 o                         
 -13   4   4          8.42         10.30         1.75 o                         
 -12   4   4         57.56         49.53         5.07 o                         
 -11   4   4        367.94        340.43         7.96 o                         
 -10   4   4       1540.10       1494.38        29.42 o                         
  -9   4   4        183.21        192.33         5.54 o                         
  -8   4   4        655.06        676.09        10.80 o                         
  -7   4   4       2065.87       2064.51        48.29 o                         
  -6   4   4        138.53        174.56         5.78 o                         
  -5   4   4        709.40        692.87        12.15 o                         
  -4   4   4          4.51          5.95         1.15 o                         
  -3   4   4        115.16        120.56         5.82 o                         
  -2   4   4       2401.10       2560.51        42.92 o                         
  -1   4   4         58.96         45.94         3.13 o                         
   0   4   4         98.97        108.47         3.54 o                         
   1   4   4        235.77        184.44         4.47 o                         
   2   4   4         37.04         33.93         2.99 o                         
   3   4   4          1.41         -1.80         1.80 o                         
   4   4   4       4347.63       4549.33       107.74 o                         
   5   4   4       1427.23       1403.61        28.69 o                         
   6   4   4          2.63          5.08         1.64 o                         
   7   4   4        727.95        715.22        19.39 o                         
   8   4   4       1405.78       1494.72        26.71 o                         
   9   4   4        245.47        251.58         8.60 o                         
  10   4   4         65.23         67.56         4.41 o                         
  11   4   4        107.08        105.56         5.46 o                         
  12   4   4         11.45         14.46         3.90 o                         
 -14   5   4          5.59          7.35         2.75 o                         
 -13   5   4        166.46        179.07         5.26 o                         
 -12   5   4        363.39        346.80         7.65 o                         
 -11   5   4          5.50          3.45         2.60 o                         
 -10   5   4       1377.53       1265.04        40.03 o                         
  -9   5   4       1042.06       1008.22        16.75 o                         
  -8   5   4        239.96        233.91         5.66 o                         
  -7   5   4        995.49        993.79        16.26 o                         
  -6   5   4        216.68        238.08         5.99 o                         
  -5   5   4        348.26        385.15         7.83 o                         
  -4   5   4       4287.27       4269.48        63.28 o                         
  -3   5   4        994.20        989.07        22.28 o                         
  -2   5   4         93.42         91.04         3.34 o                         
  -1   5   4        336.85        315.44        10.02 o                         
   0   5   4       1019.28       1042.13        25.61 o                         
   1   5   4        394.22        436.18         8.52 o                         
   2   5   4        764.05        855.69        16.67 o                         
   3   5   4         11.68          4.04         2.52 o                         
   4   5   4         24.29         36.70         3.67 o                         
   5   5   4          3.97          1.97         3.11 o                         
   6   5   4        328.91        289.74         7.38 o                         
   7   5   4        735.74        745.70        15.01 o                         
   8   5   4        325.84        293.97         7.24 o                         
   9   5   4       1052.73       1178.02        22.54 o                         
  10   5   4         97.04        100.25         4.59 o                         
  11   5   4         72.02         79.11         4.68 o                         
  12   5   4         11.63         16.99         4.82 o                         
 -13   6   4          4.81          6.15         1.74 o                         
 -12   6   4          0.19         -1.49         1.49 o                         
 -11   6   4       1216.39       1209.80        27.21 o                         
 -10   6   4        122.38        153.32         7.18 o                         
  -9   6   4        560.69        540.83        11.44 o                         
  -8   6   4         32.77         27.61         3.54 o                         
  -7   6   4       1102.72       1060.23        17.37 o                         
  -6   6   4        169.11        196.51         5.11 o                         
  -5   6   4        552.50        524.70        12.10 o                         
  -4   6   4         34.75         52.02         3.76 o                         
  -3   6   4         49.61         39.22         3.83 o                         
  -2   6   4        109.08        101.48         4.36 o                         
  -1   6   4       8511.06       9258.51       267.38 o                         
   0   6   4        255.78        255.04         8.36 o                         
   1   6   4        774.05        778.01        19.19 o                         
   2   6   4         14.55         33.64         6.60 o                         
   3   6   4        583.72        588.28        10.70 o                         
   4   6   4       2129.31       2116.61        32.58 o                         
   5   6   4        123.30        131.43         4.79 o                         
   6   6   4        410.52        455.67        12.36 o                         
   7   6   4        473.53        503.89         9.55 o                         
   8   6   4          3.85          6.07         1.67 o                         
   9   6   4        103.44         89.07         4.42 o                         
  10   6   4         14.30         17.26         3.89 o                         
  11   6   4         21.52         20.71         3.75 o                         
 -13   7   4         40.02         51.06        13.89 o                         
 -12   7   4         20.98         23.05         2.84 o                         
 -11   7   4        948.47        970.11        17.74 o                         
 -10   7   4        752.70        775.23        14.89 o                         
  -9   7   4          8.52          7.06         2.53 o                         
  -8   7   4        146.60        137.22         4.71 o                         
  -7   7   4          1.75          4.71         2.08 o                         
  -6   7   4        366.50        363.71         8.32 o                         
  -5   7   4        249.55        215.45         7.39 o                         
  -4   7   4         40.19         52.15         4.69 o                         
  -3   7   4       6184.24       6234.96       155.87 o                         
  -2   7   4        595.55        606.25        15.11 o                         
  -1   7   4        145.84        152.05         6.95 o                         
   0   7   4       1388.40       1384.70        30.61 o                         
   1   7   4          0.86          0.97         5.53 o                         
   2   7   4         13.02         11.51         1.69 o                         
   3   7   4       1197.34       1112.09        14.63 o                         
   4   7   4         62.13         67.52         3.60 o                         
   5   7   4        509.87        511.24        10.05 o                         
   6   7   4         60.91         64.79         3.79 o                         
   7   7   4         76.67         76.57         4.10 o                         
   8   7   4         19.01         16.33         2.98 o                         
   9   7   4        159.24        146.11         5.20 o                         
  10   7   4         43.51         38.69         4.68 o                         
  11   7   4        352.26        347.15        10.50 o                         
 -13   8   4        103.92        111.46         6.21 o                         
 -12   8   4          0.15          0.77         1.85 o                         
 -11   8   4         90.38         88.84         3.80 o                         
 -10   8   4        246.45        245.41         8.47 o                         
  -9   8   4        807.55        832.50        28.55 o                         
  -8   8   4        673.68        706.11        25.44 o                         
  -7   8   4        780.16        761.70        14.74 o                         
  -6   8   4          1.25          5.30         2.01 o                         
  -5   8   4        211.07        209.76         5.18 o                         
  -4   8   4        565.91        535.53         9.03 o                         
  -3   8   4        131.49        119.33         4.23 o                         
  -2   8   4          8.40         18.04         3.30 o                         
  -1   8   4        750.74        892.68        14.69 o                         
   0   8   4       1231.96       1181.34        17.23 o                         
   1   8   4        628.31        548.63         8.81 o                         
   2   8   4        681.40        673.37         9.82 o                         
   3   8   4         52.63         50.56         3.30 o                         
   4   8   4        605.03        584.82         8.90 o                         
   5   8   4        508.10        524.70         9.37 o                         
   6   8   4          9.19         16.75         3.55 o                         
   7   8   4        785.28        825.99        14.31 o                         
   8   8   4        293.80        278.93         6.71 o                         
   9   8   4        412.27        378.01         7.24 o                         
  10   8   4         10.16         10.12         2.44 o                         
  11   8   4        171.52        156.81         7.59 o                         
 -12   9   4        114.66        108.24         6.66 o                         
 -11   9   4         14.49         17.97         3.86 o                         
 -10   9   4          0.31          1.64         1.97 o                         
  -9   9   4         47.17         57.54         6.58 o                         
  -8   9   4         70.85         64.91         4.79 o                         
  -7   9   4       2412.37       2432.09        41.71 o                         
  -6   9   4        138.50        152.85         5.53 o                         
  -5   9   4        281.78        257.71         5.75 o                         
  -4   9   4         50.21         54.76         3.54 o                         
  -3   9   4        210.12        199.63         6.17 o                         
  -2   9   4          0.06          1.32         1.72 o                         
  -1   9   4        435.14        403.43         8.39 o                         
   0   9   4         26.74         28.76         3.24 o                         
   1   9   4         16.86         18.26         1.93 o                         
   2   9   4        327.16        326.55         6.22 o                         
   3   9   4       2680.77       2746.64        35.47 o                         
   4   9   4        108.78        117.58         3.43 o                         
   5   9   4          3.46          3.15         1.59 o                         
   6   9   4        415.92        355.36         8.25 o                         
   7   9   4        413.31        404.51         7.90 o                         
   8   9   4         36.99         25.40         2.71 o                         
   9   9   4         29.63         26.73         2.78 o                         
  10   9   4         42.46         39.20         3.69 o                         
 -12  10   4         13.23         19.28         3.67 o                         
 -11  10   4          0.99          2.07         2.07 o                         
 -10  10   4         12.24          8.64         2.36 o                         
  -9  10   4        173.33        158.91         6.62 o                         
  -8  10   4        251.51        273.41        10.02 o                         
  -7  10   4         19.97         12.39         2.35 o                         
  -6  10   4        217.13        213.41         5.73 o                         
  -5  10   4        481.83        459.67         8.03 o                         
  -4  10   4       1434.33       1463.84        21.08 o                         
  -3  10   4         17.26         21.91         3.01 o                         
  -2  10   4        910.87        857.13        12.23 o                         
  -1  10   4        805.96        798.40        12.34 o                         
   0  10   4         82.51         84.75         3.35 o                         
   1  10   4         26.94         27.78         8.95 o                         
   2  10   4        222.45        208.05         4.75 o                         
   3  10   4         15.71         20.71         2.75 o                         
   4  10   4        199.58        204.36         5.16 o                         
   5  10   4         82.25         68.36         3.28 o                         
   6  10   4          5.01          4.92         1.79 o                         
   7  10   4        172.06        187.10         6.93 o                         
   8  10   4         71.71         73.17         3.28 o                         
   9  10   4          1.92          0.32         1.56 o                         
  10  10   4         77.26         64.10         5.05 o                         
 -11  11   4         10.71          3.44         2.30 o                         
 -10  11   4        162.57        189.62        11.26 o                         
  -9  11   4        206.18        212.65        10.58 o                         
  -8  11   4         95.04         92.80         8.96 o                         
  -7  11   4         43.43         50.09         9.43 o                         
  -6  11   4        423.02        432.42         8.49 o                         
  -5  11   4          2.65          4.05         1.79 o                         
  -4  11   4        151.80        170.56         4.41 o                         
  -3  11   4          2.37          0.83         1.58 o                         
  -2  11   4        682.25        700.82        11.15 o                         
  -1  11   4        381.96        340.56         6.45 o                         
   0  11   4        993.60        953.42        14.45 o                         
   1  11   4        288.89        303.06         5.96 o                         
   2  11   4       2762.71       2887.75        40.02 o                         
   3  11   4        234.36        241.55         5.15 o                         
   4  11   4         30.57         34.34         4.26 o                         
   5  11   4          3.28          5.46         2.75 o                         
   6  11   4         80.48         80.43         4.35 o                         
   7  11   4          0.78         -1.32         1.42 o                         
   8  11   4         69.89         72.58         3.18 o                         
   9  11   4        157.64        149.04         4.40 o                         
 -10  12   4         19.37         11.48         3.67 o                         
  -9  12   4        129.94        139.93         7.58 o                         
  -8  12   4         30.96         33.06         5.05 o                         
  -7  12   4          3.51          2.35         2.46 o                         
  -6  12   4        139.98        150.46         6.10 o                         
  -5  12   4        706.58        696.23        11.96 o                         
  -4  12   4         59.30         53.34         3.16 o                         
  -3  12   4       1142.31       1095.85        16.26 o                         
  -2  12   4        288.76        302.70         6.21 o                         
  -1  12   4        316.65        365.50         6.80 o                         
   0  12   4       1147.54       1220.82        18.01 o                         
   1  12   4         69.54         62.17         3.11 o                         
   2  12   4          8.62          8.82         1.71 o                         
   3  12   4        211.35        215.06         4.70 o                         
   4  12   4         88.29         98.44         4.08 o                         
   5  12   4          0.38          2.34         1.79 o                         
   6  12   4         37.99         42.86         3.36 o                         
   7  12   4         86.48         81.87         3.11 o                         
   8  12   4          8.15          7.81         3.21 o                         
  -9  13   4         52.54         53.74         4.82 o                         
  -8  13   4         59.87         70.97         5.51 o                         
  -7  13   4          3.49          1.84         2.75 o                         
  -6  13   4         63.51         61.28         5.73 o                         
  -5  13   4         18.93         13.85         1.89 o                         
  -4  13   4        674.51        720.98        13.55 o                         
  -3  13   4         46.02         35.25         3.53 o                         
  -2  13   4         56.38         58.15         3.04 o                         
  -1  13   4          4.03          2.26         1.47 o                         
   0  13   4        224.74        233.30         5.42 o                         
   1  13   4          5.01          0.95         2.48 o                         
   2  13   4         81.22         87.24         3.12 o                         
   3  13   4        628.11        619.60        13.45 o                         
   4  13   4        286.17        283.34         5.80 o                         
   5  13   4          0.41          0.53         1.50 o                         
   6  13   4        163.00        143.79         5.69 o                         
   7  13   4         31.04         29.85         2.85 o                         
  -8  14   4         17.79         21.81         4.36 o                         
  -7  14   4         10.88         22.04         4.82 o                         
  -6  14   4        216.53        195.02         6.75 o                         
  -5  14   4          5.68          7.09         1.63 o                         
  -4  14   4          0.97          0.02         1.99 o                         
  -3  14   4         78.97         84.73         3.13 o                         
  -2  14   4       1788.66       1704.20        26.36 o                         
  -1  14   4        388.40        364.68         7.41 o                         
   0  14   4         48.42         45.85         2.72 o                         
   1  14   4         29.55         28.59         2.41 o                         
   2  14   4        106.81        114.79         3.30 o                         
   3  14   4        208.83        204.85         5.05 o                         
   4  14   4        106.30         95.15         3.23 o                         
   5  14   4         37.59         36.49         2.82 o                         
   6  14   4        314.46        321.54         7.44 o                         
  -6  15   4        471.91        430.03        16.60 o                         
  -5  15   4          6.38          3.14         3.07 o                         
  -4  15   4        128.78        129.08         4.07 o                         
  -3  15   4        112.63        112.43         3.22 o                         
  -2  15   4          9.71          8.67         1.24 o                         
  -1  15   4         34.92         36.30         2.22 o                         
   0  15   4        278.59        295.58         5.67 o                         
   1  15   4        100.29        108.83         3.35 o                         
   2  15   4         97.32         87.00         2.94 o                         
   3  15   4        197.12        207.26         5.00 o                         
   4  15   4        263.20        253.82         5.34 o                         
   5  15   4        197.45        198.44         4.91 o                         
  -4  16   4         73.62         86.00         3.25 o                         
  -3  16   4         13.74         15.39         2.81 o                         
  -2  16   4        392.88        412.87         7.89 o                         
  -1  16   4          3.86          2.96         1.18 o                         
   0  16   4          7.07         -0.92         1.19 o                         
   1  16   4         50.64         46.41         2.28 o                         
   2  16   4        143.69        146.14         5.03 o                         
   3  16   4          3.67          1.90         1.16 o                         
 -13   0   5        237.90        226.63         9.54 o                         
 -11   0   5          1.51          2.05         2.67 o                         
  -9   0   5        892.98        865.49        23.12 o                         
  -7   0   5        777.40        869.87        19.18 o                         
  -5   0   5         45.12         36.24         2.84 o                         
  -3   0   5         22.39          8.77         2.30 o                         
  -1   0   5        424.92        372.80        11.55 o                         
   1   0   5       1055.23       1121.59        27.63 o                         
   3   0   5         20.38         22.40         3.60 o                         
   5   0   5         18.86         22.70         6.20 o                         
   7   0   5         31.89         37.59         4.33 o                         
   9   0   5        142.12        141.66         6.01 o                         
  11   0   5          0.54          2.07         3.21 o                         
 -14   1   5          1.34          0.05         5.85 o                         
 -13   1   5        307.28        318.13         7.13 o                         
 -12   1   5         21.51         17.06         2.01 o                         
 -11   1   5         11.50         10.32         5.30 o                         
 -10   1   5        167.66        172.16         5.28 o                         
  -9   1   5         85.46         75.28         3.89 o                         
  -8   1   5          8.79          8.53         1.66 o                         
  -7   1   5         40.45         52.38         3.47 o                         
  -6   1   5       3661.66       3894.98        53.02 o                         
  -5   1   5       1782.15       1827.92        25.35 o                         
  -4   1   5       3487.67       3839.31        51.51 o                         
  -3   1   5       3734.44       3939.11        91.67 o                         
  -2   1   5         16.44         36.74         3.21 o                         
  -1   1   5        951.35        925.60        25.35 o                         
   0   1   5        584.71        586.10        12.02 o                         
   1   1   5       4510.01       4450.99        84.63 o                         
   2   1   5        502.83        465.14         8.40 o                         
   3   1   5       1642.06       1641.94        23.51 o                         
   4   1   5       1161.70       1115.24        20.54 o                         
   5   1   5        908.55        801.65        14.80 o                         
   6   1   5         14.33         18.50         2.21 o                         
   7   1   5        457.02        461.59         8.13 o                         
   8   1   5         45.58         54.36         3.23 o                         
   9   1   5        105.95        122.31         4.25 o                         
  10   1   5         31.68         43.62         3.80 o                         
  11   1   5         25.38         31.41         4.47 o                         
  12   1   5          2.79         -2.98         2.98 o                         
 -14   2   5         79.54         69.40         4.87 o                         
 -13   2   5         54.37         50.01         2.89 o                         
 -12   2   5         76.61         85.10         4.51 o                         
 -11   2   5        113.83         94.83         3.67 o                         
 -10   2   5        270.46        266.09         6.84 o                         
  -9   2   5        456.56        435.60         9.80 o                         
  -8   2   5          2.32          2.44         1.61 o                         
  -7   2   5          8.40          8.65         2.04 o                         
  -6   2   5       1207.36       1111.42        26.38 o                         
  -5   2   5       1168.99       1166.91        18.42 o                         
  -4   2   5         41.38         50.56         2.71 o                         
  -3   2   5       6640.00       6835.72       158.60 o                         
  -2   2   5       1770.62       1768.18        60.11 o                         
  -1   2   5       3939.61       3983.00        97.72 o                         
   0   2   5         25.58         35.21         1.87 o                         
   1   2   5        758.44        663.02        12.74 o                         
   2   2   5       1386.43       1340.45        23.56 o                         
   3   2   5        553.41        648.72        13.07 o                         
   4   2   5         11.08          5.56         1.88 o                         
   5   2   5        990.07        924.62        15.23 o                         
   6   2   5       1386.76       1460.41        23.09 o                         
   7   2   5         12.90         12.62         2.02 o                         
   8   2   5        102.44        103.31         6.47 o                         
   9   2   5        800.81        859.48        14.59 o                         
  10   2   5          6.91          2.97         1.92 o                         
  11   2   5        362.16        365.75        11.53 o                         
  12   2   5        103.27        114.43         6.66 o                         
 -14   3   5         57.94         57.38         3.31 o                         
 -13   3   5         84.60         76.07         3.66 o                         
 -12   3   5         22.56         22.98         2.98 o                         
 -11   3   5        901.93        904.28        17.12 o                         
 -10   3   5        152.79        157.46         4.41 o                         
  -9   3   5       1210.05       1229.84        22.32 o                         
  -8   3   5        102.52         95.78         3.80 o                         
  -7   3   5       1412.34       1336.67        27.04 o                         
  -6   3   5       1108.67       1193.34        24.63 o                         
  -5   3   5        769.39        755.02        12.66 o                         
  -4   3   5          8.05          8.55         1.78 o                         
  -3   3   5         19.06         15.04         2.84 o                         
  -2   3   5        469.74        417.12        55.75 o                         
  -1   3   5         64.65         58.35         6.20 o                         
   0   3   5        282.88        342.73         7.08 o                         
   1   3   5        103.87        116.88         3.44 o                         
   2   3   5       8672.22       9044.49       148.16 o                         
   3   3   5          1.03          2.04         2.00 o                         
   4   3   5         21.01         39.72        11.25 o                         
   5   3   5          4.68          5.99         1.92 o                         
   6   3   5        113.37        120.46         4.33 o                         
   7   3   5        231.05        223.02         6.80 o                         
   8   3   5         96.11         91.54         4.80 o                         
   9   3   5        236.21        236.83         9.03 o                         
  10   3   5        135.35        151.71         4.79 o                         
  11   3   5        251.74        243.05         8.51 o                         
  12   3   5         51.12         56.96         5.05 o                         
 -14   4   5         47.27         46.85         3.32 o                         
 -13   4   5        104.18        100.45         3.41 o                         
 -12   4   5        244.05        222.59         6.84 o                         
 -11   4   5         44.93         45.89         6.16 o                         
 -10   4   5         61.71         61.46         5.74 o                         
  -9   4   5        195.54        203.16         4.79 o                         
  -8   4   5        385.26        382.37         7.73 o                         
  -7   4   5       1696.46       1689.67        26.34 o                         
  -6   4   5         66.81         46.08         6.62 o                         
  -5   4   5         82.06         80.26         3.30 o                         
  -4   4   5        282.50        241.91         6.22 o                         
  -3   4   5       1298.39       1272.91        26.51 o                         
  -2   4   5          7.83          8.59         3.44 o                         
  -1   4   5       5059.81       5484.81       127.65 o                         
   0   4   5        670.78        745.25        14.04 o                         
   1   4   5       4380.10       4564.24        68.02 o                         
   2   4   5        230.46        253.67         6.80 o                         
   3   4   5        292.66        269.40         8.79 o                         
   4   4   5        567.24        569.72        11.82 o                         
   5   4   5       1161.25       1167.20        21.02 o                         
   6   4   5        210.60        214.62         5.83 o                         
   7   4   5        669.44        633.10        14.59 o                         
   8   4   5         10.76         13.67         2.15 o                         
   9   4   5        443.77        451.65        10.00 o                         
  10   4   5          0.14          4.50         1.66 o                         
  11   4   5        102.10        109.02         5.41 o                         
  12   4   5         35.76         37.66         4.13 o                         
 -14   5   5         14.27         11.30         3.10 o                         
 -13   5   5         12.74          8.25         1.58 o                         
 -12   5   5         51.04         45.67         3.01 o                         
 -11   5   5          3.27          5.16         1.97 o                         
 -10   5   5        122.43        126.72         4.40 o                         
  -9   5   5        234.68        244.02         5.90 o                         
  -8   5   5          4.94          6.42         1.88 o                         
  -7   5   5       2144.53       2112.58        32.44 o                         
  -6   5   5        447.82        460.88         9.59 o                         
  -5   5   5        594.16        580.11        13.47 o                         
  -4   5   5       2055.52       2021.08        35.01 o                         
  -3   5   5       1259.96       1311.29        27.99 o                         
  -2   5   5      13795.46      15328.39       457.32 o                         
  -1   5   5       2818.96       2887.91        73.65 o                         
   0   5   5       1310.72       1328.21        24.02 o                         
   1   5   5        394.11        369.85         8.60 o                         
   2   5   5       1501.89       1336.84        24.85 o                         
   3   5   5        283.78        302.11         8.47 o                         
   4   5   5        216.10        236.78         6.16 o                         
   5   5   5         39.60         40.88         4.01 o                         
   6   5   5        183.58        186.34        10.40 o                         
   7   5   5        260.80        231.14         7.67 o                         
   8   5   5       2247.71       2310.22        44.43 o                         
   9   5   5        631.99        692.28        15.70 o                         
  10   5   5        600.62        620.01        11.94 o                         
  11   5   5        139.52        136.22         6.21 o                         
 -13   6   5        103.58        103.22         4.87 o                         
 -12   6   5        339.42        340.67         7.42 o                         
 -11   6   5         69.35         70.21         3.60 o                         
 -10   6   5          2.48          1.71         1.86 o                         
  -9   6   5        512.18        503.10         9.64 o                         
  -8   6   5         20.47         14.59         2.19 o                         
  -7   6   5        423.22        415.95         8.10 o                         
  -6   6   5        750.61        695.54        11.99 o                         
  -5   6   5         29.39         35.69         3.32 o                         
  -4   6   5        141.56        105.17         9.68 o                         
  -3   6   5        722.95        765.10        16.93 o                         
  -2   6   5       2783.01       2912.83        49.13 o                         
  -1   6   5        157.59        158.84         7.90 o                         
   0   6   5       9259.52       9696.41       300.88 o                         
   1   6   5         22.60         22.99         3.45 o                         
   2   6   5        542.02        507.66         9.54 o                         
   3   6   5        453.14        425.56         7.28 o                         
   4   6   5        467.73        443.93        12.05 o                         
   5   6   5        317.60        308.99         6.93 o                         
   6   6   5        254.33        238.40         5.76 o                         
   7   6   5         18.99         12.77         1.96 o                         
   8   6   5         84.78         91.97         4.14 o                         
   9   6   5        160.48        147.44         5.16 o                         
  10   6   5         23.76         31.34         3.36 o                         
  11   6   5         19.83         21.12         3.90 o                         
 -13   7   5        159.38        149.87         7.36 o                         
 -12   7   5          1.23          3.13         1.71 o                         
 -11   7   5        291.10        292.03         6.96 o                         
 -10   7   5       1300.49       1345.51        21.61 o                         
  -9   7   5         24.01         17.03         2.88 o                         
  -8   7   5        623.51        610.06        14.24 o                         
  -7   7   5        200.86        200.03         6.95 o                         
  -6   7   5         66.22         65.09         3.75 o                         
  -5   7   5          0.26          1.92         2.08 o                         
  -4   7   5         16.51         46.55         3.92 o                         
  -3   7   5         47.07         28.08         6.32 o                         
  -2   7   5        996.53       1104.22        54.95 o                         
  -1   7   5       1151.16       1367.24        68.29 o                         
   0   7   5         23.38         37.96         3.74 o                         
   1   7   5        102.28         96.39         3.53 o                         
   2   7   5        687.53        633.63         8.99 o                         
   3   7   5       1230.30       1210.42        17.75 o                         
   4   7   5        293.47        308.38         6.10 o                         
   5   7   5         14.69          7.36         1.84 o                         
   6   7   5        483.17        475.41        10.32 o                         
   7   7   5         40.86         43.30         3.11 o                         
   8   7   5          6.73          6.58         1.57 o                         
   9   7   5        285.14        294.44         6.69 o                         
  10   7   5        322.30        331.61        10.40 o                         
  11   7   5         14.10          4.59         2.07 o                         
 -13   8   5        375.34        368.78        14.06 o                         
 -12   8   5        532.45        519.88        11.71 o                         
 -11   8   5        340.30        348.39         8.95 o                         
 -10   8   5        887.73        904.27        55.22 o                         
  -9   8   5          0.27          1.61         2.05 o                         
  -8   8   5          1.50          1.82         2.55 o                         
  -7   8   5        175.21        175.44         5.61 o                         
  -6   8   5       4052.46       4009.44        77.59 o                         
  -5   8   5        351.49        354.11         7.23 o                         
  -4   8   5        839.86        861.17        13.18 o                         
  -3   8   5        437.45        448.63         7.35 o                         
  -2   8   5        818.01        710.81        10.34 o                         
  -1   8   5        352.86        362.80         6.69 o                         
   0   8   5         36.34         28.04         2.29 o                         
   1   8   5        147.77        126.38         3.86 o                         
   2   8   5       1102.23       1121.33        16.55 o                         
   3   8   5          0.01          1.37         1.40 o                         
   4   8   5       1307.44       1307.39        19.45 o                         
   5   8   5         18.17         12.12         2.13 o                         
   6   8   5        996.16        990.79        18.60 o                         
   7   8   5        704.82        685.44        16.07 o                         
   8   8   5        107.78        118.75         5.80 o                         
   9   8   5          0.36         -0.08         1.62 o                         
  10   8   5          2.16          1.65         2.37 o                         
 -12   9   5         10.64          4.13         2.30 o                         
 -11   9   5        305.24        294.39         9.84 o                         
 -10   9   5          3.05          3.93         1.95 o                         
  -9   9   5        118.97        121.81         5.20 o                         
  -8   9   5        220.95        208.61         6.07 o                         
  -7   9   5        769.21        740.77        14.76 o                         
  -6   9   5        627.82        600.37        11.06 o                         
  -5   9   5       1156.37       1174.54        17.60 o                         
  -4   9   5        906.50        918.39        13.96 o                         
  -3   9   5         37.86         41.39         3.52 o                         
  -2   9   5        560.77        558.18         8.56 o                         
  -1   9   5          1.01          0.82         1.50 o                         
   0   9   5          0.11          2.86         1.45 o                         
   1   9   5        654.92        636.53        10.23 o                         
   2   9   5       5613.33       5648.77        76.50 o                         
   3   9   5         82.78         80.61         3.37 o                         
   4   9   5       1259.53       1254.11        18.50 o                         
   5   9   5         48.68         38.31         3.75 o                         
   6   9   5        116.51        126.26         6.99 o                         
   7   9   5         13.95         20.46         2.36 o                         
   8   9   5         53.77         63.33         3.24 o                         
   9   9   5        152.03        143.79         6.30 o                         
  10   9   5         57.22         52.21         3.96 o                         
 -11  10   5        363.46        344.27        14.05 o                         
 -10  10   5         16.13         14.06         6.20 o                         
  -9  10   5        143.12        149.51        10.23 o                         
  -8  10   5        285.85        282.70         8.24 o                         
  -7  10   5        925.36        977.16        20.99 o                         
  -6  10   5         34.26         30.58         3.33 o                         
  -5  10   5        465.74        451.73         7.94 o                         
  -4  10   5          1.71          3.76         1.73 o                         
  -3  10   5        363.74        382.20         6.58 o                         
  -2  10   5         39.26         44.29         3.34 o                         
  -1  10   5        214.39        206.59         4.82 o                         
   0  10   5        529.36        522.00         8.80 o                         
   1  10   5       1433.36       1467.47        21.24 o                         
   2  10   5        803.98        790.07        12.32 o                         
   3  10   5       1618.96       1689.32        24.22 o                         
   4  10   5        338.96        332.63         6.91 o                         
   5  10   5         29.12         25.95         2.79 o                         
   6  10   5          1.13          1.25         1.94 o                         
   7  10   5        207.89        215.30         5.45 o                         
   8  10   5         36.81         40.51         2.98 o                         
   9  10   5          1.39          3.79         1.70 o                         
 -11  11   5          1.14          3.21         2.98 o                         
 -10  11   5        186.17        202.07        11.50 o                         
  -9  11   5         13.82         10.19         3.90 o                         
  -8  11   5         65.45         66.03         5.34 o                         
  -7  11   5         35.71         51.41         6.92 o                         
  -6  11   5       1145.06       1209.66        19.37 o                         
  -5  11   5          1.45          2.24         1.79 o                         
  -4  11   5        929.75        974.83        14.73 o                         
  -3  11   5        102.46        108.76         3.57 o                         
  -2  11   5        920.35        948.14        14.40 o                         
  -1  11   5         62.66         64.62         3.15 o                         
   0  11   5       1113.06       1111.63        16.57 o                         
   1  11   5         19.12         21.93         3.61 o                         
   2  11   5         29.84         29.95         2.38 o                         
   3  11   5          0.25          1.02         1.57 o                         
   4  11   5        969.18       1057.56        17.38 o                         
   5  11   5         36.57         46.96         3.32 o                         
   6  11   5         23.89         16.80         2.69 o                         
   7  11   5        120.62        112.10         3.55 o                         
   8  11   5        148.04        147.66         4.42 o                         
   9  11   5          2.72          6.02         1.86 o                         
 -10  12   5         15.54          8.72         2.30 o                         
  -9  12   5        134.27        150.04         8.04 o                         
  -8  12   5          6.66          2.30         2.53 o                         
  -7  12   5        134.71        143.76        13.10 o                         
  -6  12   5        305.76        271.07         7.33 o                         
  -5  12   5        134.00        144.04         4.11 o                         
  -4  12   5         22.10         11.96         2.21 o                         
  -3  12   5        102.69         90.76         3.47 o                         
  -2  12   5        997.88       1027.26        15.48 o                         
  -1  12   5         51.89         53.40         2.96 o                         
   0  12   5        640.66        665.04        10.69 o                         
   1  12   5        258.02        257.19         5.33 o                         
   2  12   5        103.39        104.69         3.35 o                         
   3  12   5        151.40        169.28         5.28 o                         
   4  12   5         61.75         74.65         3.80 o                         
   5  12   5         94.69        100.28         3.39 o                         
   6  12   5        657.19        669.87        12.51 o                         
   7  12   5         43.25         33.18         2.38 o                         
   8  12   5        162.39        146.04         4.25 o                         
  -9  13   5         19.76         11.25         2.30 o                         
  -8  13   5        134.26        140.85         7.58 o                         
  -7  13   5         23.03         21.35         5.28 o                         
  -6  13   5        207.17        211.80         5.52 o                         
  -5  13   5         48.12         52.61         3.16 o                         
  -4  13   5        146.52        144.00         4.84 o                         
  -3  13   5        315.43        330.71         7.46 o                         
  -2  13   5          7.05          9.55         1.65 o                         
  -1  13   5        159.72        149.93         3.99 o                         
   0  13   5        676.28        671.04        11.75 o                         
   1  13   5        583.17        610.49         9.90 o                         
   2  13   5        505.00        543.90        11.22 o                         
   3  13   5        264.76        285.43         5.89 o                         
   4  13   5         16.40         14.51         1.72 o                         
   5  13   5        238.73        249.38         5.68 o                         
   6  13   5          5.49          1.98         1.27 o                         
   7  13   5        317.61        349.22         9.77 o                         
  -8  14   5         23.13         26.17         5.05 o                         
  -7  14   5        149.33        158.35         8.05 o                         
  -6  14   5         99.43        101.88         5.28 o                         
  -5  14   5         96.74         88.13         4.24 o                         
  -4  14   5          0.05         -0.54         1.81 o                         
  -3  14   5        211.84        222.27         4.84 o                         
  -2  14   5          0.04         -0.21         1.28 o                         
  -1  14   5        637.41        629.23        10.78 o                         
   0  14   5          6.22          6.79         1.81 o                         
   1  14   5          0.30          0.51         1.31 o                         
   2  14   5         67.65         69.24         2.98 o                         
   3  14   5        145.71        152.29         4.07 o                         
   4  14   5          9.91          9.42         2.75 o                         
   5  14   5         37.94         33.76         4.39 o                         
   6  14   5          2.19          0.91         1.23 o                         
  -5  15   5        103.56         99.61         4.55 o                         
  -4  15   5         91.72         77.69         3.06 o                         
  -3  15   5          0.06         -1.52         1.52 o                         
  -2  15   5         67.02         72.81         2.96 o                         
  -1  15   5        238.90        232.47         5.28 o                         
   0  15   5        266.91        272.37         5.94 o                         
   1  15   5        353.37        343.81         7.41 o                         
   2  15   5         27.59         33.30         3.02 o                         
   3  15   5         50.19         45.25         2.75 o                         
   4  15   5         48.34         52.79         2.77 o                         
  -4  16   5         18.36         18.84         3.08 o                         
  -3  16   5         80.53         77.25         2.87 o                         
  -2  16   5          1.40          1.17         1.28 o                         
  -1  16   5         67.18         67.40         2.45 o                         
   0  16   5         52.86         47.48         2.50 o                         
   1  16   5        270.32        267.37         8.86 o                         
   2  16   5         27.70         28.02         3.15 o                         
 -14   0   6         93.19         93.36         5.33 o                         
 -12   0   6         23.79         15.46         5.74 o                         
 -10   0   6        486.15        516.11        22.69 o                         
  -8   0   6         18.47         26.84         3.17 o                         
  -6   0   6        680.27        644.58        20.58 o                         
  -4   0   6       1391.17       1447.01        28.19 o                         
  -2   0   6       5364.64       5831.75       133.71 o                         
   0   0   6       8507.53       8225.36       268.05 o                         
   2   0   6        374.41        284.65         8.11 o                         
   4   0   6       3918.34       3814.77        74.07 o                         
   6   0   6         26.71         34.25         4.70 o                         
   8   0   6        161.91        179.62         6.65 o                         
  10   0   6        193.64        173.43         6.87 o                         
 -14   1   6        156.10        150.39         5.79 o                         
 -13   1   6          6.50          4.40         1.46 o                         
 -12   1   6          2.96          1.73         1.53 o                         
 -11   1   6          6.70          1.60         1.80 o                         
 -10   1   6         81.25         91.70         4.11 o                         
  -9   1   6        986.30       1047.10        17.37 o                         
  -8   1   6         40.29         43.08         3.89 o                         
  -7   1   6        277.06        297.83         5.92 o                         
  -6   1   6        112.87        173.44         5.14 o                         
  -5   1   6         36.99         49.92         2.22 o                         
  -4   1   6        499.09        563.21        10.49 o                         
  -3   1   6       2607.26       2678.33        83.61 o                         
  -2   1   6        915.46        839.12        27.64 o                         
  -1   1   6       2349.93       2422.76        64.05 o                         
   0   1   6         66.89         81.03         4.24 o                         
   1   1   6       1108.76       1103.57        22.58 o                         
   2   1   6        186.52        191.40         5.42 o                         
   3   1   6          6.63         15.23         2.07 o                         
   4   1   6        308.69        252.93         5.70 o                         
   5   1   6        267.26        266.59         7.06 o                         
   6   1   6        556.21        543.13         9.22 o                         
   7   1   6         36.11         32.76         2.71 o                         
   8   1   6         65.59         66.15         3.57 o                         
   9   1   6        433.80        477.54         9.01 o                         
  10   1   6         33.03         31.43         3.30 o                         
  11   1   6        947.40       1032.50        36.56 o                         
 -14   2   6          9.70         14.09         5.51 o                         
 -13   2   6         19.28         15.76         2.06 o                         
 -12   2   6        233.21        247.37         7.87 o                         
 -11   2   6        788.88        719.95        14.14 o                         
 -10   2   6       1916.15       1977.03        30.86 o                         
  -9   2   6        453.28        469.58        11.30 o                         
  -8   2   6        951.69       1022.65        16.77 o                         
  -7   2   6        171.17        166.54         4.39 o                         
  -6   2   6        205.90        245.68         8.44 o                         
  -5   2   6         96.18        115.38         4.52 o                         
  -4   2   6         82.44         95.91         3.48 o                         
  -3   2   6        650.26        633.92        13.52 o                         
  -2   2   6         47.83         51.61         3.81 o                         
  -1   2   6       8207.19       8646.18       199.61 o                         
   0   2   6        589.77        611.33        11.45 o                         
   1   2   6        298.47        312.52         8.05 o                         
   2   2   6       1224.77       1176.15        21.30 o                         
   3   2   6         29.94         32.53         5.12 o                         
   4   2   6        512.10        515.58        13.80 o                         
   5   2   6         21.32         14.72         2.17 o                         
   6   2   6        926.60        938.84        17.56 o                         
   7   2   6        124.36        136.38         4.65 o                         
   8   2   6         26.85         29.19         2.98 o                         
   9   2   6        404.04        431.91         8.67 o                         
  10   2   6        654.07        638.92        13.69 o                         
  11   2   6         64.78         48.00         5.51 o                         
 -14   3   6        161.71        175.91         6.15 o                         
 -13   3   6          5.46          3.35         1.58 o                         
 -12   3   6        309.42        308.43        12.35 o                         
 -11   3   6        260.66        248.55         6.38 o                         
 -10   3   6          7.22          3.35         1.78 o                         
  -9   3   6          0.56          0.55         1.68 o                         
  -8   3   6       3678.89       3952.44        59.08 o                         
  -7   3   6        117.39        145.53         4.45 o                         
  -6   3   6       3555.79       3535.65       126.82 o                         
  -5   3   6         55.12         41.38         3.61 o                         
  -4   3   6        397.51        455.13         9.52 o                         
  -3   3   6        216.81        219.06         6.13 o                         
  -2   3   6       7583.07       8045.02       234.85 o                         
  -1   3   6       5166.49       5717.15       133.87 o                         
   0   3   6       3622.69       3509.07        61.19 o                         
   1   3   6        975.59        968.42        16.04 o                         
   2   3   6          3.00         -0.24         5.85 o                         
   3   3   6        447.68        478.69        19.59 o                         
   4   3   6       1266.82       1281.44        20.85 o                         
   5   3   6         24.16         22.63         3.15 o                         
   6   3   6        201.08        186.26         8.34 o                         
   7   3   6         17.81         22.48         4.46 o                         
   8   3   6          7.37         25.46         3.25 o                         
   9   3   6         23.12         14.43         1.88 o                         
  10   3   6          3.99          3.18         1.76 o                         
  11   3   6         86.70        106.82         6.66 o                         
 -14   4   6          0.79          0.91         1.73 o                         
 -13   4   6        665.14        645.46        12.37 o                         
 -12   4   6          9.38          2.37         1.92 o                         
 -11   4   6        386.45        341.47         8.07 o                         
 -10   4   6        468.33        458.08         9.96 o                         
  -9   4   6          7.50          7.46         1.97 o                         
  -8   4   6        198.34        197.86         5.15 o                         
  -7   4   6        999.93        958.62        17.24 o                         
  -6   4   6        135.52        123.54         4.83 o                         
  -5   4   6        424.56        393.12         9.81 o                         
  -4   4   6        185.90        130.61         6.00 o                         
  -3   4   6       2988.10       3060.65        90.83 o                         
  -2   4   6       1409.32       1486.43        37.18 o                         
  -1   4   6        460.48        456.69        14.84 o                         
   0   4   6        133.14        112.66         4.51 o                         
   1   4   6       6675.05       7026.89       134.32 o                         
   2   4   6        217.03        206.25         6.72 o                         
   3   4   6        340.91        348.70         8.29 o                         
   4   4   6          1.55          1.62         1.43 o                         
   5   4   6        587.16        585.80        11.78 o                         
   6   4   6         61.98         69.55         3.71 o                         
   7   4   6         26.34         46.92         3.65 o                         
   8   4   6        357.15        316.95         7.47 o                         
   9   4   6        240.82        271.27         6.73 o                         
  10   4   6        539.73        524.37        10.27 o                         
  11   4   6         30.34         31.23         4.59 o                         
 -14   5   6         24.13         17.68         4.36 o                         
 -13   5   6         20.23         26.62         2.77 o                         
 -12   5   6         14.63         24.35         3.79 o                         
 -11   5   6          9.90         11.89         1.82 o                         
 -10   5   6        709.67        703.98        12.95 o                         
  -9   5   6        383.27        410.79         8.13 o                         
  -8   5   6         24.30         21.23         2.79 o                         
  -7   5   6        331.87        357.48         8.04 o                         
  -6   5   6       1114.14       1207.76        21.62 o                         
  -5   5   6        130.35        141.24         4.56 o                         
  -4   5   6        192.83        219.79         7.48 o                         
  -3   5   6        118.57         76.01         5.28 o                         
  -2   5   6        670.52        783.53        21.61 o                         
  -1   5   6       3102.72       3254.72       113.15 o                         
   0   5   6        693.27        699.73        20.03 o                         
   1   5   6         45.07         45.30         7.46 o                         
   2   5   6        411.34        380.10         8.43 o                         
   3   5   6       1131.32       1100.63        16.55 o                         
   4   5   6         21.00         23.11         2.46 o                         
   5   5   6        364.64        359.58         9.61 o                         
   6   5   6        547.33        511.15        10.73 o                         
   7   5   6         31.01         13.66         3.98 o                         
   8   5   6          1.91         -0.54         1.74 o                         
   9   5   6        600.72        590.58        12.11 o                         
  10   5   6         59.09         62.75         5.24 o                         
  11   5   6         41.09         35.36         4.82 o                         
 -13   6   6         22.63         24.13         2.82 o                         
 -12   6   6        312.12        302.39         6.81 o                         
 -11   6   6        232.22        241.63         9.12 o                         
 -10   6   6        154.39        154.27         7.59 o                         
  -9   6   6          3.73          8.82         1.97 o                         
  -8   6   6        205.65        211.16         5.34 o                         
  -7   6   6        240.51        233.69         5.55 o                         
  -6   6   6        336.61        347.65         7.66 o                         
  -5   6   6        132.99        139.21         4.35 o                         
  -4   6   6       2765.18       2777.64        52.17 o                         
  -3   6   6          7.25          2.80         2.30 o                         
  -2   6   6        420.79        397.88        13.58 o                         
  -1   6   6       1453.75       1362.48        36.14 o                         
   0   6   6       2590.69       2668.42        97.40 o                         
   1   6   6        135.37        111.29         4.50 o                         
   2   6   6       1194.23       1130.76        16.64 o                         
   3   6   6        257.01        266.06         5.59 o                         
   4   6   6        102.20         81.70         3.58 o                         
   5   6   6        717.29        697.66        12.30 o                         
   6   6   6        405.92        420.74        11.79 o                         
   7   6   6        982.03        898.28        17.04 o                         
   8   6   6         77.20         61.07         3.32 o                         
   9   6   6        148.72        169.98         4.67 o                         
  10   6   6          0.80          1.49         3.65 o                         
  11   6   6         29.28         36.05         4.13 o                         
 -13   7   6          0.18         -1.53         1.53 o                         
 -12   7   6          0.07          2.02         1.52 o                         
 -11   7   6        415.19        432.18        10.55 o                         
 -10   7   6        173.76        177.93         5.46 o                         
  -9   7   6       2336.96       2453.08        42.24 o                         
  -8   7   6        165.44        158.34         4.81 o                         
  -7   7   6        118.69        118.78         4.25 o                         
  -6   7   6       1214.19       1230.90        19.76 o                         
  -5   7   6        677.86        651.12        10.50 o                         
  -4   7   6         31.82         33.12         3.16 o                         
  -3   7   6       2176.42       2032.12        48.34 o                         
  -2   7   6        202.10        222.58         5.06 o                         
  -1   7   6        542.92        518.25         8.69 o                         
   0   7   6        286.02        308.43         6.00 o                         
   1   7   6        487.57        481.32         8.16 o                         
   2   7   6         51.61         56.14         3.50 o                         
   3   7   6       2281.74       2333.08        32.66 o                         
   4   7   6        216.41        214.80         5.01 o                         
   5   7   6         35.76         44.33         3.38 o                         
   6   7   6          0.61          3.32         1.57 o                         
   7   7   6        147.06        169.07         4.76 o                         
   8   7   6         40.05         36.64         3.65 o                         
   9   7   6        440.36        430.27         9.87 o                         
  10   7   6         38.90         38.08         3.49 o                         
 -13   8   6        274.86        289.20        11.28 o                         
 -12   8   6         91.85         78.93         3.76 o                         
 -11   8   6         64.65         68.56         6.63 o                         
 -10   8   6        148.72        156.86         5.99 o                         
  -9   8   6        465.26        476.15        10.05 o                         
  -8   8   6         94.17         89.87         4.56 o                         
  -7   8   6        351.80        377.04         8.68 o                         
  -6   8   6       2118.83       2174.45        37.62 o                         
  -5   8   6       1547.00       1440.56        20.80 o                         
  -4   8   6        395.19        356.43         6.26 o                         
  -3   8   6        432.85        463.08        11.47 o                         
  -2   8   6        377.38        372.64         6.41 o                         
  -1   8   6          2.69          2.39         1.50 o                         
   0   8   6         60.85         68.95         3.27 o                         
   1   8   6         24.43         27.99         2.92 o                         
   2   8   6       1454.13       1441.46        22.85 o                         
   3   8   6        506.90        524.87        15.38 o                         
   4   8   6         11.21         12.12         1.61 o                         
   5   8   6       1071.60       1103.99        16.58 o                         
   6   8   6         29.92         19.19         2.84 o                         
   7   8   6        126.43        107.56         4.01 o                         
   8   8   6          3.21          5.78         3.80 o                         
   9   8   6          2.77         -0.57         1.47 o                         
  10   8   6          0.01          1.84         2.98 o                         
 -12   9   6        449.36        411.79        11.17 o                         
 -11   9   6         34.65         37.08         3.44 o                         
 -10   9   6          3.82          4.61         1.95 o                         
  -9   9   6          2.54          2.19         1.98 o                         
  -8   9   6        124.09        131.94         5.26 o                         
  -7   9   6          0.12          3.25         2.19 o                         
  -6   9   6         79.54         80.02         5.90 o                         
  -5   9   6         22.88         17.75         2.56 o                         
  -4   9   6        187.57        202.00         5.72 o                         
  -3   9   6        477.50        466.14         8.05 o                         
  -2   9   6        211.97        211.99         4.57 o                         
  -1   9   6        588.47        608.75         9.17 o                         
   0   9   6         17.61         20.17         2.10 o                         
   1   9   6         71.99         66.84         4.38 o                         
   2   9   6         46.52         40.59         3.30 o                         
   3   9   6       1720.67       1700.03        26.73 o                         
   4   9   6        184.27        176.08         4.88 o                         
   5   9   6          4.20         -0.79         1.71 o                         
   6   9   6        593.66        634.58        12.58 o                         
   7   9   6         26.91         27.27         3.31 o                         
   8   9   6        333.49        350.88         8.40 o                         
   9   9   6         30.38         42.01         2.91 o                         
 -12  10   6         58.80         61.56         4.36 o                         
 -11  10   6          4.34          4.39         2.20 o                         
 -10  10   6         28.84         25.72         3.74 o                         
  -9  10   6         34.54         40.29         3.95 o                         
  -8  10   6         37.44         39.15         4.50 o                         
  -7  10   6        131.10        132.66         5.66 o                         
  -6  10   6         59.24         71.07         5.06 o                         
  -5  10   6        599.19        558.06         9.30 o                         
  -4  10   6        564.33        590.21         9.70 o                         
  -3  10   6        185.54        201.58         5.33 o                         
  -2  10   6        189.54        198.32         4.43 o                         
  -1  10   6          8.97         10.25         1.71 o                         
   0  10   6        993.68       1024.52        14.34 o                         
   1  10   6       2699.28       2810.00        36.21 o                         
   2  10   6        361.46        366.26         7.46 o                         
   3  10   6        485.80        518.01         9.63 o                         
   4  10   6         12.56         23.13         4.41 o                         
   5  10   6        369.38        384.61         7.65 o                         
   6  10   6        432.96        419.24         8.95 o                         
   7  10   6        263.86        258.65         5.99 o                         
   8  10   6          0.74         -1.09         2.02 o                         
   9  10   6        189.53        201.40         6.17 o                         
 -11  11   6        117.23        107.79         5.98 o                         
 -10  11   6        252.45        245.08         8.97 o                         
  -9  11   6        373.88        355.90        10.50 o                         
  -8  11   6         96.47         87.57         4.68 o                         
  -7  11   6         48.67         50.06         6.66 o                         
  -6  11   6         37.69         33.28         3.28 o                         
  -5  11   6        143.70        139.00         4.07 o                         
  -4  11   6          3.47         -0.07         1.65 o                         
  -3  11   6        666.08        689.33        11.01 o                         
  -2  11   6         47.62         42.38         2.96 o                         
  -1  11   6        155.68        146.96         4.01 o                         
   0  11   6          1.05          3.09         1.45 o                         
   1  11   6        315.18        326.28         5.98 o                         
   2  11   6        402.12        396.33         7.26 o                         
   3  11   6        481.76        527.02         9.67 o                         
   4  11   6        225.57        230.89         5.34 o                         
   5  11   6         45.45         38.78         2.93 o                         
   6  11   6        207.89        212.99         5.30 o                         
   7  11   6         39.04         44.47         2.60 o                         
   8  11   6         27.69         25.65         2.59 o                         
 -10  12   6         67.25         77.18         5.05 o                         
  -9  12   6          3.54          2.98         2.30 o                         
  -8  12   6         76.01         69.84         5.14 o                         
  -7  12   6        156.76        153.11         5.51 o                         
  -6  12   6        401.41        385.92         7.55 o                         
  -5  12   6        578.66        618.29        11.30 o                         
  -4  12   6        116.87         97.90         3.72 o                         
  -3  12   6         24.73         27.26         2.63 o                         
  -2  12   6         77.88         70.88         3.11 o                         
  -1  12   6         20.16         15.77         2.88 o                         
   0  12   6        293.53        308.98         5.95 o                         
   1  12   6        520.26        545.42        10.02 o                         
   2  12   6        121.53        133.51         4.08 o                         
   3  12   6        830.00        869.71        15.61 o                         
   4  12   6         10.69          8.51         1.48 o                         
   5  12   6         19.23         18.82         1.94 o                         
   6  12   6         36.23         44.95         2.38 o                         
   7  12   6         12.31         16.25         2.17 o                         
  -9  13   6         38.83         29.85         4.59 o                         
  -8  13   6        206.79        196.14         9.20 o                         
  -7  13   6        215.36        209.65         7.90 o                         
  -6  13   6          4.55          5.52         2.05 o                         
  -5  13   6         36.38         34.37         2.91 o                         
  -4  13   6          5.03          6.52         1.56 o                         
  -3  13   6        458.61        494.57        11.83 o                         
  -2  13   6        205.28        235.72         6.03 o                         
  -1  13   6          2.73          2.16         1.74 o                         
   0  13   6        321.67        347.60         7.11 o                         
   1  13   6        144.91        160.43         7.82 o                         
   2  13   6          3.50          2.56         1.33 o                         
   3  13   6        293.47        281.21         5.67 o                         
   4  13   6          1.86          2.15         1.22 o                         
   5  13   6        684.01        698.29        12.89 o                         
   6  13   6         51.15         62.48         2.55 o                         
  -7  14   6        127.25        108.94         8.73 o                         
  -6  14   6         50.87         45.70         8.50 o                         
  -5  14   6        559.19        528.91         9.97 o                         
  -4  14   6         16.07         26.16         2.65 o                         
  -3  14   6         57.61         58.14         2.87 o                         
  -2  14   6          3.77          6.42         1.36 o                         
  -1  14   6         89.78         91.73         3.84 o                         
   0  14   6         32.12         31.07         3.08 o                         
   1  14   6        117.11        105.92         3.17 o                         
   2  14   6        773.77        775.84        15.64 o                         
   3  14   6        224.52        238.47         5.34 o                         
   4  14   6        259.60        248.23         4.64 o                         
   5  14   6         26.35         35.30         2.28 o                         
  -5  15   6          0.74         -0.42         2.13 o                         
  -4  15   6        102.02         95.60         3.78 o                         
  -3  15   6          0.01          3.53         2.54 o                         
  -2  15   6        144.83        143.76         3.81 o                         
  -1  15   6          1.91          2.89         1.36 o                         
   0  15   6        247.91        251.93         7.55 o                         
   1  15   6         65.32         59.81         2.48 o                         
   2  15   6         58.95         63.24         2.49 o                         
   3  15   6          1.72          1.78         1.18 o                         
   4  15   6         14.11         19.60         2.19 o                         
  -4  16   6        281.05        267.62        11.29 o                         
  -3  16   6          2.57          0.18         1.33 o                         
  -2  16   6         11.48         13.16         2.12 o                         
  -1  16   6         40.81         50.45         2.09 o                         
   0  16   6         32.98         30.50         1.86 o                         
   1  16   6         44.04         45.15         2.00 o                         
 -13   0   7          1.66          8.09         2.72 o                         
 -11   0   7         19.05         15.89         3.79 o                         
  -9   0   7          1.15          4.68         2.18 o                         
  -7   0   7       2101.99       2109.63        41.87 o                         
  -5   0   7        237.96        225.20        10.35 o                         
  -3   0   7       5057.90       5027.64       165.27 o                         
  -1   0   7         50.15         46.62         2.90 o                         
   1   0   7        647.75        584.81        23.33 o                         
   3   0   7        859.67       1026.82        35.64 o                         
   5   0   7          9.29         13.87         3.66 o                         
   7   0   7        400.46        378.23        10.16 o                         
   9   0   7        318.89        326.39        10.54 o                         
 -14   1   7          0.00         -0.49         1.68 o                         
 -13   1   7        804.86        800.90        14.81 o                         
 -12   1   7          2.54          0.58         1.56 o                         
 -11   1   7         30.31         34.33         4.18 o                         
 -10   1   7        198.71        220.12         5.71 o                         
  -9   1   7        119.53        117.56         4.47 o                         
  -8   1   7         50.67         49.18         2.90 o                         
  -7   1   7        607.09        600.61         9.82 o                         
  -6   1   7        140.79        132.42         4.58 o                         
  -5   1   7          0.40          2.05         1.42 o                         
  -4   1   7        776.11        817.26        16.87 o                         
  -3   1   7        201.74        177.07         4.31 o                         
  -2   1   7       1473.16       1522.40        25.93 o                         
  -1   1   7       1064.05        946.96        16.88 o                         
   0   1   7       1315.70       1326.41        23.22 o                         
   1   1   7          1.89          8.53         2.84 o                         
   2   1   7        881.33        814.31        21.34 o                         
   3   1   7         25.62         37.45         5.06 o                         
   4   1   7        292.84        284.35         7.44 o                         
   5   1   7       2050.64       2035.25        31.46 o                         
   6   1   7       1552.00       1569.07        30.81 o                         
   7   1   7         39.58         52.08         3.44 o                         
   8   1   7        614.81        632.36        11.35 o                         
   9   1   7         11.67         10.31         1.89 o                         
  10   1   7          4.71          3.21         1.80 o                         
  11   1   7        249.81        234.91        11.97 o                         
 -14   2   7         43.72         38.28         3.72 o                         
 -13   2   7        368.45        362.24         6.92 o                         
 -12   2   7          2.93          5.61         2.09 o                         
 -11   2   7        175.08        177.26         5.94 o                         
 -10   2   7       1393.24       1430.31        23.25 o                         
  -9   2   7        428.29        447.54         8.86 o                         
  -8   2   7         57.31         63.44         3.34 o                         
  -7   2   7          8.45         10.65         1.64 o                         
  -6   2   7        306.79        271.12         8.19 o                         
  -5   2   7       1063.53        989.93        18.24 o                         
  -4   2   7        129.53        129.36         4.47 o                         
  -3   2   7       1248.45       1236.62        24.86 o                         
  -2   2   7        706.82        666.65        12.45 o                         
  -1   2   7          0.74          2.99         1.66 o                         
   0   2   7        162.19        157.52         5.84 o                         
   1   2   7        632.55        598.82        11.42 o                         
   2   2   7       1646.84       1678.40        48.53 o                         
   3   2   7        673.32        704.41        13.80 o                         
   4   2   7         25.22         35.36         3.88 o                         
   5   2   7        103.97        109.75         4.31 o                         
   6   2   7        222.74        210.15         5.88 o                         
   7   2   7       1885.08       1940.44        39.04 o                         
   8   2   7        105.94        121.62         6.43 o                         
   9   2   7         69.77         78.31         4.33 o                         
  10   2   7          2.85          1.40         1.75 o                         
  11   2   7         40.48         37.43         5.97 o                         
 -14   3   7         11.66          9.45         7.35 o                         
 -13   3   7         96.63         80.89         4.31 o                         
 -12   3   7         40.75         30.09         3.71 o                         
 -11   3   7         91.62        100.75         3.71 o                         
 -10   3   7        138.16        135.66         7.86 o                         
  -9   3   7        946.51       1007.00        16.76 o                         
  -8   3   7          0.43         -0.28         1.62 o                         
  -7   3   7        897.64        946.97        18.67 o                         
  -6   3   7          2.24         -1.61         1.61 o                         
  -5   3   7         14.08         13.33         3.91 o                         
  -4   3   7        730.81        736.02        23.41 o                         
  -3   3   7       2227.80       2397.56        46.82 o                         
  -2   3   7         19.77         15.54         2.11 o                         
  -1   3   7       2934.47       2996.82        58.74 o                         
   0   3   7         48.19         58.01         4.02 o                         
   1   3   7        291.82        313.68        11.96 o                         
   2   3   7        174.59        213.66         8.10 o                         
   3   3   7        970.67        920.29        14.19 o                         
   4   3   7        640.52        602.35        10.74 o                         
   5   3   7         70.75         66.33         3.68 o                         
   6   3   7          3.94          3.57         1.69 o                         
   7   3   7          0.36          2.90         1.77 o                         
   8   3   7         10.16         10.68         2.38 o                         
   9   3   7        116.93        112.72         7.01 o                         
  10   3   7         29.78         34.28         3.11 o                         
  11   3   7         64.05         54.21         5.51 o                         
 -14   4   7         90.42         79.74         4.41 o                         
 -13   4   7         16.00         20.79         4.36 o                         
 -12   4   7         76.94         61.97         4.11 o                         
 -11   4   7         62.11         76.01         3.45 o                         
 -10   4   7          6.51          5.57         1.69 o                         
  -9   4   7        346.72        386.16         7.86 o                         
  -8   4   7         19.29         13.35         2.65 o                         
  -7   4   7         15.59         24.11         2.79 o                         
  -6   4   7        370.39        384.01         8.38 o                         
  -5   4   7       2260.32       2242.37        36.67 o                         
  -4   4   7        138.42         96.61         4.64 o                         
  -3   4   7         52.24         49.53         7.78 o                         
  -2   4   7        136.21        141.25         6.18 o                         
  -1   4   7       1242.41       1327.57        28.29 o                         
   0   4   7        224.93        199.88        16.79 o                         
   1   4   7          1.07         11.74         4.24 o                         
   2   4   7       1578.27       1507.63        24.17 o                         
   3   4   7       1197.95       1094.08        16.18 o                         
   4   4   7       1093.76       1101.66        18.84 o                         
   5   4   7        135.50        140.85         8.16 o                         
   6   4   7        449.86        421.78         9.39 o                         
   7   4   7        242.72        256.28         7.27 o                         
   8   4   7          9.20         13.40         3.04 o                         
   9   4   7        444.76        469.08        10.89 o                         
  10   4   7        311.74        327.48         7.91 o                         
  11   4   7         58.43         50.07         4.82 o                         
 -14   5   7         23.18         14.47         3.90 o                         
 -13   5   7        158.14        143.38         5.76 o                         
 -12   5   7        362.58        355.68         7.68 o                         
 -11   5   7        637.00        658.80        15.20 o                         
 -10   5   7         16.78         19.92         2.42 o                         
  -9   5   7        198.61        206.08         5.32 o                         
  -8   5   7        102.59         99.47         3.80 o                         
  -7   5   7        238.57        211.51         5.79 o                         
  -6   5   7       1855.54       1842.97        31.93 o                         
  -5   5   7        106.88         96.31         4.72 o                         
  -4   5   7       2514.75       2419.97        37.10 o                         
  -3   5   7        158.00        166.74        10.43 o                         
  -2   5   7        392.06        415.97        27.30 o                         
  -1   5   7       5429.41       5795.61       137.25 o                         
   0   5   7          2.14         10.49         2.76 o                         
   1   5   7        378.87        352.45         8.05 o                         
   2   5   7        874.43        803.58        13.71 o                         
   3   5   7         26.11         23.82         2.86 o                         
   4   5   7        567.31        580.64        10.60 o                         
   5   5   7         55.64         49.90         3.36 o                         
   6   5   7         16.53         25.99         6.77 o                         
   7   5   7         45.88         58.29         4.60 o                         
   8   5   7        111.35        131.29         5.12 o                         
   9   5   7         51.05         53.47         3.26 o                         
  10   5   7        109.42        104.67         4.25 o                         
 -13   6   7         18.68         15.19         3.02 o                         
 -12   6   7        307.75        321.19         9.88 o                         
 -11   6   7         30.23         19.34         3.36 o                         
 -10   6   7        159.76        159.84         5.57 o                         
  -9   6   7        187.12        190.72         5.20 o                         
  -8   6   7       4135.94       4392.26        65.62 o                         
  -7   6   7        317.90        333.18         9.66 o                         
  -6   6   7       1075.10       1101.87        17.92 o                         
  -5   6   7         58.61         56.63         3.32 o                         
  -4   6   7        138.65        171.09         5.09 o                         
  -3   6   7          7.32         16.35         2.39 o                         
  -2   6   7         13.95          7.97         2.00 o                         
  -1   6   7        381.87        418.66         7.48 o                         
   0   6   7       1748.59       1637.73        25.51 o                         
   1   6   7        115.95        109.74         4.10 o                         
   2   6   7       2354.62       2363.54        36.10 o                         
   3   6   7        823.61        830.42        14.12 o                         
   4   6   7          4.67          9.52         2.81 o                         
   5   6   7        274.50        293.91         7.40 o                         
   6   6   7        976.01        973.98        18.36 o                         
   7   6   7        536.40        585.50        14.62 o                         
   8   6   7        158.50        186.27         5.85 o                         
   9   6   7         20.29         26.19         2.86 o                         
  10   6   7        599.04        600.53        15.50 o                         
 -13   7   7        139.43        144.45         5.04 o                         
 -12   7   7        458.99        443.40        10.19 o                         
 -11   7   7          2.87          1.04         1.54 o                         
 -10   7   7         10.46          7.70         3.08 o                         
  -9   7   7        142.51        143.67         4.56 o                         
  -8   7   7        968.48       1052.02        17.48 o                         
  -7   7   7        941.83        926.05        15.52 o                         
  -6   7   7        315.14        320.56         8.76 o                         
  -5   7   7         90.42         89.25         3.77 o                         
  -4   7   7       1798.89       1858.25        26.30 o                         
  -3   7   7         59.80         61.04         3.35 o                         
  -2   7   7         69.12         76.95         3.82 o                         
  -1   7   7         47.21         50.00         2.99 o                         
   0   7   7          3.59          2.07         3.90 o                         
   1   7   7        313.83        314.57         6.65 o                         
   2   7   7       2138.73       2132.68        32.85 o                         
   3   7   7         23.80         33.60         4.23 o                         
   4   7   7        356.22        359.82         7.47 o                         
   5   7   7        149.41        127.22         4.09 o                         
   6   7   7       2205.62       2306.63        49.25 o                         
   7   7   7        625.65        680.04        15.49 o                         
   8   7   7        421.94        437.82        10.35 o                         
   9   7   7          1.60          0.36         1.43 o                         
  10   7   7        287.90        292.77         8.21 o                         
 -13   8   7        149.77        150.83         6.90 o                         
 -12   8   7        105.75        107.31         4.47 o                         
 -11   8   7        242.30        231.27         6.61 o                         
 -10   8   7         10.39         12.82         2.32 o                         
  -9   8   7         30.15         29.90         3.03 o                         
  -8   8   7         50.96         52.37         4.11 o                         
  -7   8   7        706.71        701.61        12.54 o                         
  -6   8   7         90.28         89.29         4.25 o                         
  -5   8   7         19.23         24.59         2.86 o                         
  -4   8   7        674.25        694.33        10.27 o                         
  -3   8   7        538.21        492.21         8.39 o                         
  -2   8   7       2033.28       2145.70        27.89 o                         
  -1   8   7          2.84         -0.14         1.50 o                         
   0   8   7       2696.28       2680.85        37.32 o                         
   1   8   7         98.71         88.66         3.69 o                         
   2   8   7        477.18        500.94         9.38 o                         
   3   8   7        718.97        706.83        12.40 o                         
   4   8   7        888.76        840.94        14.31 o                         
   5   8   7         44.90         52.95         3.32 o                         
   6   8   7        354.20        376.64         8.41 o                         
   7   8   7        342.98        344.27         8.80 o                         
   8   8   7        338.49        323.71         7.92 o                         
   9   8   7        119.94        108.92         4.28 o                         
 -12   9   7        353.88        360.85         9.85 o                         
 -11   9   7        237.13        243.74         8.15 o                         
 -10   9   7        257.02        247.64         6.95 o                         
  -9   9   7         50.16         58.93         6.09 o                         
  -8   9   7        171.39        180.66         6.19 o                         
  -7   9   7        140.35        137.98         5.74 o                         
  -6   9   7        668.99        659.43        13.08 o                         
  -5   9   7          0.71          4.65         1.88 o                         
  -4   9   7       1280.03       1248.01        18.36 o                         
  -3   9   7       1132.86       1219.74        19.77 o                         
  -2   9   7        191.30        213.90         5.74 o                         
  -1   9   7       3306.56       3394.52        43.46 o                         
   0   9   7        101.68        107.04         3.60 o                         
   1   9   7          1.89          1.21         1.63 o                         
   2   9   7        223.07        219.65         5.40 o                         
   3   9   7        205.81        236.20         5.64 o                         
   4   9   7         82.86         83.76         3.99 o                         
   5   9   7         30.34         36.36         3.19 o                         
   6   9   7         32.00         33.32         4.48 o                         
   7   9   7          4.48          0.40         1.39 o                         
   8   9   7          2.21          0.72         1.40 o                         
   9   9   7        228.82        215.41        10.13 o                         
 -11  10   7        452.79        463.06        12.31 o                         
 -10  10   7         49.90         48.94         6.43 o                         
  -9  10   7        348.43        340.31         8.74 o                         
  -8  10   7        399.60        361.86        17.50 o                         
  -7  10   7        544.92        560.51        13.17 o                         
  -6  10   7        197.50        211.67         6.03 o                         
  -5  10   7        629.37        605.39         9.86 o                         
  -4  10   7         25.70         16.81         2.77 o                         
  -3  10   7        486.20        510.52         8.76 o                         
  -2  10   7         82.41         93.76         3.29 o                         
  -1  10   7        843.48        863.30        12.36 o                         
   0  10   7       1036.56       1051.55        15.98 o                         
   1  10   7        204.92        201.89         4.83 o                         
   2  10   7       1265.25       1328.93        21.41 o                         
   3  10   7        150.44        162.68         4.50 o                         
   4  10   7        984.84       1049.30        17.19 o                         
   5  10   7         35.42         34.64         4.30 o                         
   6  10   7        403.84        368.92         7.88 o                         
   7  10   7         34.60         26.37         3.05 o                         
   8  10   7         84.47         95.95         3.36 o                         
 -11  11   7         22.08         12.40         3.90 o                         
 -10  11   7         16.06         12.72         2.98 o                         
  -9  11   7         15.23         11.50         1.90 o                         
  -8  11   7          4.25          2.79         1.92 o                         
  -7  11   7         24.89         22.16         6.08 o                         
  -6  11   7        314.25        346.30         7.96 o                         
  -5  11   7        157.21        171.41         4.44 o                         
  -4  11   7        135.89        145.94         4.38 o                         
  -3  11   7        134.52        132.40         4.38 o                         
  -2  11   7        275.62        282.53         5.67 o                         
  -1  11   7         60.96         53.57         3.15 o                         
   0  11   7         39.74         45.33         2.95 o                         
   1  11   7         99.16        110.92         4.03 o                         
   2  11   7        233.51        264.64         5.64 o                         
   3  11   7         16.00         14.66         2.04 o                         
   4  11   7        132.35        132.99         4.08 o                         
   5  11   7        256.55        248.38         5.34 o                         
   6  11   7         33.83         33.42         2.42 o                         
   7  11   7         79.80         79.23         4.30 o                         
   8  11   7        402.46        423.03        15.46 o                         
 -10  12   7          0.21         -0.69         2.30 o                         
  -9  12   7          3.16         -0.69         2.53 o                         
  -8  12   7         69.62         76.08         4.19 o                         
  -7  12   7        105.89        107.35         4.55 o                         
  -6  12   7        532.55        567.84        11.20 o                         
  -5  12   7       1313.18       1347.83        23.83 o                         
  -4  12   7          0.90          0.52         2.15 o                         
  -3  12   7        760.65        790.64        13.37 o                         
  -2  12   7        568.45        546.58         9.98 o                         
  -1  12   7        101.23        106.70         3.72 o                         
   0  12   7         45.75         51.55         3.01 o                         
   1  12   7        701.34        784.14        12.42 o                         
   2  12   7         73.69         77.28         4.83 o                         
   3  12   7        146.86        155.75         3.84 o                         
   4  12   7         46.42         53.29         2.53 o                         
   5  12   7          0.04          0.13         1.20 o                         
   6  12   7         42.51         46.92         2.34 o                         
   7  12   7         65.77         73.60         2.90 o                         
  -9  13   7        125.22        121.12         8.51 o                         
  -8  13   7        152.82        136.06         7.82 o                         
  -7  13   7        326.98        321.09        13.58 o                         
  -6  13   7         44.59         51.37         5.11 o                         
  -5  13   7         13.38         10.79         1.64 o                         
  -4  13   7        257.79        256.97         5.39 o                         
  -3  13   7        115.23        134.98         3.84 o                         
  -2  13   7          5.59          2.89         1.43 o                         
  -1  13   7         54.11         46.17         2.83 o                         
   0  13   7         12.77          8.03         1.44 o                         
   1  13   7         45.60         52.09         2.60 o                         
   2  13   7          0.94          0.66         1.22 o                         
   3  13   7         26.13         35.58         2.29 o                         
   4  13   7         38.67         31.74         2.62 o                         
   5  13   7        121.33        118.08         3.57 o                         
   6  13   7          0.68          1.52         1.96 o                         
  -6  14   7          4.26          1.15         3.67 o                         
  -5  14   7          2.19          3.88         2.28 o                         
  -4  14   7        138.57        141.56         3.90 o                         
  -3  14   7         49.58         48.50         2.55 o                         
  -2  14   7         64.65         58.14         2.63 o                         
  -1  14   7        222.03        220.84         4.84 o                         
   0  14   7        695.16        713.43        11.81 o                         
   1  14   7        284.83        293.92         5.67 o                         
   2  14   7          0.63          2.48         1.26 o                         
   3  14   7          1.57          1.63         1.11 o                         
   4  14   7         76.85         75.84         5.42 o                         
  -5  15   7         97.91         87.78        14.59 o                         
  -4  15   7        197.17        205.28         5.15 o                         
  -3  15   7        349.87        330.88         7.62 o                         
  -2  15   7         48.35         42.17         2.26 o                         
  -1  15   7        464.77        479.63         9.04 o                         
   0  15   7        233.31        221.42         4.97 o                         
   1  15   7         61.06         63.74         4.28 o                         
   2  15   7         55.82         47.37         1.92 o                         
   3  15   7          3.54          4.87         2.23 o                         
  -2  16   7         47.52         45.19         3.36 o                         
 -14   0   8         61.19         62.70         7.12 o                         
 -12   0   8        914.59        869.52        33.05 o                         
 -10   0   8       1082.84       1143.78        42.10 o                         
  -8   0   8         98.71         94.80         4.82 o                         
  -6   0   8       2044.54       1882.92        46.05 o                         
  -4   0   8       1216.94       1202.08        42.01 o                         
  -2   0   8       4743.40       5183.68       170.67 o                         
   0   0   8        373.99        286.78         8.31 o                         
   2   0   8        256.93        235.79         8.93 o                         
   4   0   8        229.82        186.30        12.48 o                         
   6   0   8        112.53        112.26         6.97 o                         
   8   0   8        174.82        226.37        11.49 o                         
  10   0   8          1.12          1.84         2.75 o                         
 -14   1   8        361.14        374.14         8.63 o                         
 -13   1   8        371.72        356.91         7.54 o                         
 -12   1   8        348.85        322.00         9.02 o                         
 -11   1   8        835.17        834.28        26.09 o                         
 -10   1   8        387.97        360.90         8.22 o                         
  -9   1   8          5.78          3.84         1.64 o                         
  -8   1   8        200.30        224.92         5.19 o                         
  -7   1   8        484.91        502.46         8.62 o                         
  -6   1   8         15.04         15.92         2.11 o                         
  -5   1   8        568.09        558.48        35.51 o                         
  -4   1   8        387.12        400.05        12.44 o                         
  -3   1   8       4659.57       5252.47        99.53 o                         
  -2   1   8       1327.93       1218.21        21.24 o                         
  -1   1   8       1668.72       1822.36        38.12 o                         
   0   1   8       1255.15       1146.17        18.62 o                         
   1   1   8        444.16        439.15        16.08 o                         
   2   1   8        112.28         93.01         4.97 o                         
   3   1   8        582.16        571.29        10.39 o                         
   4   1   8        603.21        573.49        10.40 o                         
   5   1   8          2.56          3.47         2.80 o                         
   6   1   8         80.14         73.12         4.51 o                         
   7   1   8        569.41        537.61        12.81 o                         
   8   1   8         87.35         78.68         4.38 o                         
   9   1   8         73.64         65.73         3.68 o                         
  10   1   8        434.50        404.06         9.39 o                         
 -14   2   8          0.49          0.13         1.83 o                         
 -13   2   8         31.74         28.68         2.95 o                         
 -12   2   8         27.43         15.89         1.94 o                         
 -11   2   8         18.47         20.51         3.38 o                         
 -10   2   8        364.35        380.28         7.84 o                         
  -9   2   8         10.41         12.87         3.01 o                         
  -8   2   8         50.29         50.43         3.36 o                         
  -7   2   8         98.75        105.28         3.69 o                         
  -6   2   8        107.06        137.83         4.25 o                         
  -5   2   8         46.30         42.51         3.44 o                         
  -4   2   8       1273.19       1273.04        31.52 o                         
  -3   2   8       3175.85       3412.80        65.62 o                         
  -2   2   8         42.48         44.64         3.33 o                         
  -1   2   8        686.65        655.54        12.80 o                         
   0   2   8        826.44        746.62        22.90 o                         
   1   2   8        229.65        223.42        10.79 o                         
   2   2   8       1490.92       1375.73        24.74 o                         
   3   2   8         77.69         93.35         4.40 o                         
   4   2   8        249.71        251.63         5.99 o                         
   5   2   8         10.23          9.14         1.66 o                         
   6   2   8        851.45        795.96        17.73 o                         
   7   2   8         10.17          5.75         2.44 o                         
   8   2   8        257.03        256.67         7.72 o                         
   9   2   8         25.80         29.66         3.12 o                         
  10   2   8          1.33         -1.84         2.53 o                         
 -14   3   8         22.88         21.35         4.76 o                         
 -13   3   8         13.81         24.05         3.74 o                         
 -12   3   8         59.04         55.88         3.32 o                         
 -11   3   8         98.87        101.69         4.01 o                         
 -10   3   8        178.10        174.19         5.01 o                         
  -9   3   8        191.79        191.67         5.26 o                         
  -8   3   8        810.20        793.48        28.06 o                         
  -7   3   8          6.72          5.50         1.79 o                         
  -6   3   8         67.07         63.55         3.66 o                         
  -5   3   8         62.48         49.01         3.42 o                         
  -4   3   8         64.33         66.09         4.02 o                         
  -3   3   8       2375.99       2430.78        47.71 o                         
  -2   3   8        986.84        854.68        16.27 o                         
  -1   3   8         15.81         36.25         3.68 o                         
   0   3   8        816.63        845.35        37.45 o                         
   1   3   8        372.73        341.20        13.12 o                         
   2   3   8          0.67         -0.63         3.35 o                         
   3   3   8        278.28        255.34         6.53 o                         
   4   3   8        109.08        101.11         4.31 o                         
   5   3   8        221.07        234.35         6.63 o                         
   6   3   8        808.64        762.87        17.23 o                         
   7   3   8        735.15        721.57        16.20 o                         
   8   3   8        132.00        107.50         8.22 o                         
   9   3   8          0.34         -0.40         1.55 o                         
  10   3   8        121.99        117.02         4.73 o                         
 -14   4   8         42.73         49.83         4.36 o                         
 -13   4   8         28.06         25.82         2.84 o                         
 -12   4   8        221.02        229.82         5.83 o                         
 -11   4   8         87.74         85.56         3.46 o                         
 -10   4   8        332.36        330.11         7.16 o                         
  -9   4   8        718.26        745.66        14.98 o                         
  -8   4   8         40.27         41.28         3.42 o                         
  -7   4   8        318.35        367.40         8.24 o                         
  -6   4   8        985.17        949.92        17.57 o                         
  -5   4   8          5.09          3.90         1.69 o                         
  -4   4   8       1131.89       1155.29        18.94 o                         
  -3   4   8        201.55        156.69         8.73 o                         
  -2   4   8        188.79        185.28        11.84 o                         
  -1   4   8       1284.52       1256.55        22.96 o                         
   0   4   8        788.51        840.35        16.51 o                         
   1   4   8        111.69        110.99         4.07 o                         
   2   4   8        763.44        726.29        12.41 o                         
   3   4   8          6.07          5.09         1.87 o                         
   4   4   8        166.87        177.47         6.04 o                         
   5   4   8         99.25         96.25         3.83 o                         
   6   4   8        636.68        687.46        15.66 o                         
   7   4   8         88.25         78.69         5.82 o                         
   8   4   8         10.19          3.90         1.71 o                         
   9   4   8         83.05         87.10         3.91 o                         
  10   4   8         13.75         22.18         3.42 o                         
 -14   5   8         18.28         15.61         3.67 o                         
 -13   5   8         26.19         27.44         3.17 o                         
 -12   5   8          2.11          2.74         1.70 o                         
 -11   5   8         75.04         83.77         4.85 o                         
 -10   5   8         96.34        105.97         3.83 o                         
  -9   5   8          1.31          2.94         1.86 o                         
  -8   5   8       2185.51       2292.08        35.35 o                         
  -7   5   8        113.55         84.35        12.68 o                         
  -6   5   8        163.12        173.85         5.29 o                         
  -5   5   8       1144.89       1043.65        17.04 o                         
  -4   5   8        402.61        423.39         7.55 o                         
  -3   5   8         18.52         24.10         2.30 o                         
  -2   5   8       1325.97       1254.58        18.77 o                         
  -1   5   8          0.53          2.31         2.60 o                         
   0   5   8        181.32        158.07         4.84 o                         
   1   5   8        545.46        526.36         9.73 o                         
   2   5   8       1436.86       1475.79        31.94 o                         
   3   5   8         61.07         68.21         4.51 o                         
   4   5   8        118.98        100.33         4.25 o                         
   5   5   8        207.69        223.46         6.17 o                         
   6   5   8        120.45        138.25         5.40 o                         
   7   5   8          2.95          7.48         4.69 o                         
   8   5   8        139.09        124.66         5.65 o                         
   9   5   8        203.95        186.75         5.17 o                         
  10   5   8        247.27        251.99         7.32 o                         
 -13   6   8         27.15         19.88         5.40 o                         
 -12   6   8         85.45         74.54         3.50 o                         
 -11   6   8          5.95          3.34         1.65 o                         
 -10   6   8         74.07         77.90         3.56 o                         
  -9   6   8        998.89       1032.44        17.26 o                         
  -8   6   8         53.02         52.06         3.34 o                         
  -7   6   8       2937.53       3032.11        45.96 o                         
  -6   6   8        720.80        721.58        12.70 o                         
  -5   6   8        101.50         98.50         3.62 o                         
  -4   6   8         10.08         20.35         4.12 o                         
  -3   6   8         47.19         46.42         3.17 o                         
  -2   6   8          1.44          2.27         1.58 o                         
  -1   6   8        580.57        517.29        11.17 o                         
   0   6   8          7.58          9.06         3.44 o                         
   1   6   8        288.40        271.17         6.17 o                         
   2   6   8        720.96        718.77        12.54 o                         
   3   6   8       4721.65       4843.73        65.95 o                         
   4   6   8       1053.30       1008.85        16.83 o                         
   5   6   8         13.02         22.25         3.95 o                         
   6   6   8         95.78         89.87         4.32 o                         
   7   6   8        275.89        283.24        11.14 o                         
   8   6   8          0.53          1.25         1.76 o                         
   9   6   8         92.89        106.56         3.85 o                         
  10   6   8          3.50          4.18         2.09 o                         
 -13   7   8        148.47        158.39         5.20 o                         
 -12   7   8         99.01         92.54         5.24 o                         
 -11   7   8          1.10         -0.98         1.66 o                         
 -10   7   8         40.60         40.33         3.84 o                         
  -9   7   8         13.41         11.18         3.55 o                         
  -8   7   8        241.37        235.46         5.74 o                         
  -7   7   8        907.58        901.20        15.23 o                         
  -6   7   8        279.67        269.45         9.35 o                         
  -5   7   8       2226.75       2180.59        49.75 o                         
  -4   7   8        480.26        516.14         9.60 o                         
  -3   7   8         35.86         36.53         3.09 o                         
  -2   7   8         47.83         63.35         3.38 o                         
  -1   7   8          1.18          3.33         1.57 o                         
   0   7   8        492.96        493.85         8.53 o                         
   1   7   8       1259.45       1231.98        19.91 o                         
   2   7   8       1750.98       1771.69        30.92 o                         
   3   7   8       2376.32       2424.06        37.21 o                         
   4   7   8         96.61        103.52         4.02 o                         
   5   7   8          0.23          0.92         1.70 o                         
   6   7   8         67.24         71.83         4.21 o                         
   7   7   8        106.48        118.33         4.53 o                         
   8   7   8        846.09        802.20        16.85 o                         
   9   7   8        218.55        254.20        10.58 o                         
 -12   8   8         22.95         22.98         3.64 o                         
 -11   8   8        205.22        187.17         6.34 o                         
 -10   8   8        741.23        737.87        14.07 o                         
  -9   8   8         78.44         83.26         4.02 o                         
  -8   8   8         53.52         60.72         4.06 o                         
  -7   8   8        230.24        234.95         7.03 o                         
  -6   8   8        383.44        386.57         9.29 o                         
  -5   8   8        114.86        115.96         4.50 o                         
  -4   8   8          8.71         10.82         1.78 o                         
  -3   8   8        175.63        175.97         5.63 o                         
  -2   8   8       1256.71       1275.15        32.34 o                         
  -1   8   8       3281.24       3363.08        50.86 o                         
   0   8   8       1225.25       1240.55        18.43 o                         
   1   8   8        894.46        882.86        14.95 o                         
   2   8   8        260.33        262.32         6.06 o                         
   3   8   8          6.72          6.07         1.65 o                         
   4   8   8        197.35        182.47         4.47 o                         
   5   8   8         11.41         18.87         5.85 o                         
   6   8   8          0.75          3.15         2.16 o                         
   7   8   8        260.21        235.26         6.41 o                         
   8   8   8        115.44        124.25         4.21 o                         
   9   8   8        582.42        613.14        15.43 o                         
 -12   9   8          0.02         -0.69         1.84 o                         
 -11   9   8       1056.81       1000.47        24.82 o                         
 -10   9   8         70.86         67.90         3.80 o                         
  -9   9   8        105.68         89.85         4.32 o                         
  -8   9   8          1.86          2.07         1.98 o                         
  -7   9   8          7.27          8.03         2.16 o                         
  -6   9   8        102.29         97.12         4.40 o                         
  -5   9   8       1692.45       1700.61        24.35 o                         
  -4   9   8         48.52         54.72         3.90 o                         
  -3   9   8          6.12          0.67         1.63 o                         
  -2   9   8          0.41          4.36         1.70 o                         
  -1   9   8        876.16        921.64        14.18 o                         
   0   9   8          5.02          9.88         1.63 o                         
   1   9   8        293.89        290.45         5.99 o                         
   2   9   8        293.44        299.13         6.57 o                         
   3   9   8          3.20          2.33         1.70 o                         
   4   9   8          0.84          2.11         1.77 o                         
   5   9   8         99.53         99.07         3.95 o                         
   6   9   8          0.65         -0.77         1.42 o                         
   7   9   8         33.37         35.74         2.79 o                         
   8   9   8          4.45          0.13         1.44 o                         
 -11  10   8        267.63        264.20        10.82 o                         
 -10  10   8        338.89        319.10         7.75 o                         
  -9  10   8        329.96        306.30         7.79 o                         
  -8  10   8        280.02        269.71         7.43 o                         
  -7  10   8          8.13          8.50         4.49 o                         
  -6  10   8        117.53        133.84         4.88 o                         
  -5  10   8          4.64          7.72         2.13 o                         
  -4  10   8        577.18        559.66         9.41 o                         
  -3  10   8        905.83        994.46        16.48 o                         
  -2  10   8        331.14        349.08         6.79 o                         
  -1  10   8         70.79         68.67         3.47 o                         
   0  10   8       2172.06       2293.80        32.68 o                         
   1  10   8        270.17        270.95         5.66 o                         
   2  10   8        157.73        150.10         4.02 o                         
   3  10   8        239.88        250.14         5.26 o                         
   4  10   8        271.98        273.65         6.17 o                         
   5  10   8        111.11        117.64         3.62 o                         
   6  10   8         85.42        101.69         3.47 o                         
   7  10   8         36.56         36.64         2.42 o                         
   8  10   8         15.92          9.31         1.61 o                         
 -10  11   8        371.00        367.66        10.92 o                         
  -9  11   8        174.88        190.01         5.52 o                         
  -8  11   8        214.62        216.39         6.24 o                         
  -7  11   8         72.71         72.14         4.32 o                         
  -6  11   8          0.71          1.08         2.43 o                         
  -5  11   8        178.80        212.31         5.66 o                         
  -4  11   8        265.15        291.14         6.22 o                         
  -3  11   8        272.33        278.80         6.07 o                         
  -2  11   8         37.30         42.87         3.07 o                         
  -1  11   8        697.44        715.21        11.39 o                         
   0  11   8          0.60          0.44         1.41 o                         
   1  11   8        668.89        697.35        11.16 o                         
   2  11   8        181.48        176.93         4.32 o                         
   3  11   8         71.21         70.93         3.07 o                         
   4  11   8         40.95         38.91         2.45 o                         
   5  11   8        152.33        151.24         4.16 o                         
   6  11   8          7.88          9.51         2.74 o                         
   7  11   8          6.62         10.76         2.10 o                         
  -9  12   8         14.15         19.29         4.19 o                         
  -8  12   8         61.89         52.56         3.83 o                         
  -7  12   8        246.54        225.45         6.41 o                         
  -6  12   8        123.43        144.37         5.26 o                         
  -5  12   8        178.33        177.10         4.57 o                         
  -4  12   8        431.56        502.66        10.48 o                         
  -3  12   8        554.76        621.73        14.36 o                         
  -2  12   8         25.90         30.38         3.05 o                         
  -1  12   8        392.42        413.93         8.08 o                         
   0  12   8        136.93        154.25         5.03 o                         
   1  12   8         92.23         81.54         3.17 o                         
   2  12   8          2.91          3.82         1.24 o                         
   3  12   8         63.11         69.91         2.39 o                         
   4  12   8        182.78        168.81         3.68 o                         
   5  12   8          5.41          7.78         1.72 o                         
   6  12   8         52.46         53.39         3.00 o                         
  -8  13   8         13.17          8.95         6.89 o                         
  -7  13   8        142.85        129.84         6.01 o                         
  -6  13   8         40.87         38.46         4.08 o                         
  -5  13   8        274.43        267.54         5.72 o                         
  -4  13   8        329.26        342.73         6.51 o                         
  -3  13   8         69.70         65.89         3.24 o                         
  -2  13   8        238.23        256.93         5.38 o                         
  -1  13   8        119.66        113.72         3.76 o                         
   0  13   8        479.53        477.01         8.61 o                         
   1  13   8         83.51         80.52         2.81 o                         
   2  13   8         48.49         40.98         2.33 o                         
   3  13   8         59.13         66.42         2.47 o                         
   4  13   8        519.31        512.58        14.39 o                         
   5  13   8          7.89          9.95         1.79 o                         
  -6  14   8         56.25         55.81         5.97 o                         
  -5  14   8         32.82         39.29         4.14 o                         
  -4  14   8         73.42         71.17         3.12 o                         
  -3  14   8         54.22         50.19         3.41 o                         
  -2  14   8         28.19         31.83         2.18 o                         
  -1  14   8          0.33         -0.31         1.34 o                         
   0  14   8          7.40          2.51         1.33 o                         
   1  14   8         17.64         22.43         2.80 o                         
   2  14   8         11.22         14.62         1.46 o                         
   3  14   8        454.82        422.88         7.11 o                         
  -5  15   8          6.15          1.15         3.67 o                         
  -4  15   8         30.52         27.56         5.05 o                         
  -3  15   8         15.38         17.64         2.12 o                         
  -2  15   8        154.02        146.44         8.89 o                         
  -1  15   8         78.90         78.04         3.04 o                         
   0  15   8          6.94          5.40         1.26 o                         
   1  15   8        193.63        183.86         4.02 o                         
 -13   0   9         74.82         83.92         3.83 o                         
 -11   0   9       2394.77       2491.96       164.01 o                         
  -9   0   9        115.42        137.86         5.81 o                         
  -7   0   9       1126.63       1206.88        25.26 o                         
  -5   0   9        839.72        879.65        23.19 o                         
  -1   0   9       1826.39       1797.40        46.63 o                         
   1   0   9        105.63        115.27         8.32 o                         
   3   0   9        161.08        155.67         7.13 o                         
   5   0   9        649.75        655.71        18.43 o                         
   7   0   9        492.27        582.06        23.27 o                         
   9   0   9        101.30         94.19         6.20 o                         
 -14   1   9         24.66         21.87         2.83 o                         
 -13   1   9        225.86        207.29         5.32 o                         
 -12   1   9         47.59         36.71         3.05 o                         
 -11   1   9        241.47        276.87         7.50 o                         
 -10   1   9        152.51        149.20         4.78 o                         
  -9   1   9        838.97        882.07        14.99 o                         
  -8   1   9        138.94        141.01         4.43 o                         
  -7   1   9        142.29        145.97         4.18 o                         
  -6   1   9          7.57         20.73         2.84 o                         
  -5   1   9        196.59        232.05         5.81 o                         
  -4   1   9        112.21        112.63         5.04 o                         
  -3   1   9        808.50        811.41        21.17 o                         
  -2   1   9         89.39         98.40         8.27 o                         
  -1   1   9         46.62         43.51         4.57 o                         
   0   1   9        118.54        106.33         4.68 o                         
   1   1   9        754.56        690.17        17.61 o                         
   2   1   9         87.64         86.61         3.65 o                         
   3   1   9        190.05        192.00         4.83 o                         
   4   1   9        869.24        838.13        23.92 o                         
   5   1   9        590.78        591.88        10.84 o                         
   6   1   9        529.36        537.71        16.21 o                         
   7   1   9        170.76        168.73         5.93 o                         
   8   1   9        349.28        332.82        10.51 o                         
   9   1   9         59.48         59.94         3.57 o                         
  10   1   9          2.72          0.62         1.86 o                         
 -14   2   9          8.20          3.02         1.60 o                         
 -13   2   9          5.84          5.91         1.73 o                         
 -12   2   9         15.63         17.54         2.74 o                         
 -11   2   9          1.36          0.09         1.81 o                         
 -10   2   9          5.23          8.54         3.61 o                         
  -9   2   9          8.81          8.48         2.37 o                         
  -8   2   9         11.20          9.47         3.33 o                         
  -7   2   9        344.31        333.80         7.08 o                         
  -6   2   9        503.67        509.17         9.49 o                         
  -5   2   9        511.60        472.34         8.98 o                         
  -4   2   9        131.94        126.16         7.36 o                         
  -3   2   9         30.69         23.95         5.28 o                         
  -2   2   9          5.05          5.03         2.05 o                         
  -1   2   9       1253.62       1208.52        28.48 o                         
   0   2   9          8.71          6.59         2.15 o                         
   1   2   9        170.44        138.14         4.66 o                         
   2   2   9        519.91        506.76        10.50 o                         
   3   2   9        633.16        633.56        12.53 o                         
   4   2   9       1409.27       1386.18        24.73 o                         
   5   2   9        443.06        426.80         8.44 o                         
   6   2   9        532.19        574.99        17.34 o                         
   7   2   9         34.88         37.10         3.78 o                         
   8   2   9        241.11        251.07         6.97 o                         
   9   2   9          7.99          5.66         1.56 o                         
  10   2   9          0.40          2.64         1.86 o                         
 -14   3   9          0.25          1.58         1.84 o                         
 -13   3   9        453.70        442.87         8.92 o                         
 -12   3   9        165.74        162.84         4.71 o                         
 -11   3   9        598.83        601.99        10.58 o                         
 -10   3   9         40.96         43.74         3.18 o                         
  -9   3   9        470.21        464.70         9.19 o                         
  -8   3   9        577.39        642.12        12.85 o                         
  -7   3   9       1516.71       1557.17        27.62 o                         
  -6   3   9        830.46        870.77        16.40 o                         
  -5   3   9         46.51         57.43         3.37 o                         
  -4   3   9        299.33        287.18         6.29 o                         
  -3   3   9        853.02        821.52        13.88 o                         
  -2   3   9         58.65         58.37         3.69 o                         
  -1   3   9        205.73        184.71         5.64 o                         
   0   3   9       1952.50       1849.55        28.65 o                         
   1   3   9        107.82         92.68         4.40 o                         
   2   3   9        841.44        887.54        16.51 o                         
   3   3   9        236.41        216.23         5.97 o                         
   4   3   9        512.84        510.65         9.53 o                         
   5   3   9        831.35        832.32        14.14 o                         
   6   3   9        208.61        208.80         6.95 o                         
   7   3   9         59.93         57.80         3.87 o                         
   8   3   9         64.83         73.47         3.66 o                         
   9   3   9         10.83          7.91         2.73 o                         
  10   3   9         64.69         60.68         4.20 o                         
 -14   4   9        103.26        122.01         5.98 o                         
 -13   4   9        518.64        489.13        11.55 o                         
 -12   4   9         31.28         23.22         3.11 o                         
 -11   4   9          4.98          7.00         1.78 o                         
 -10   4   9         99.29        114.16         3.94 o                         
  -9   4   9         10.53         15.32         3.40 o                         
  -8   4   9       2302.36       2413.47        41.54 o                         
  -7   4   9         27.50         34.27         3.29 o                         
  -6   4   9        203.94        208.28         5.88 o                         
  -5   4   9         66.52         56.32         4.34 o                         
  -4   4   9        740.76        699.31        12.05 o                         
  -3   4   9        292.50        284.21         7.20 o                         
  -2   4   9          4.05         17.73         2.58 o                         
  -1   4   9          1.98          4.49         1.66 o                         
   0   4   9        251.06        223.44         4.80 o                         
   1   4   9        913.61        888.88        16.55 o                         
   2   4   9          0.73          2.82         1.81 o                         
   3   4   9        150.05        142.93         5.37 o                         
   4   4   9        132.34        141.32         4.83 o                         
   5   4   9        212.76        217.21         5.43 o                         
   6   4   9        130.41        121.24         4.92 o                         
   7   4   9         10.09         16.83         7.58 o                         
   8   4   9         56.62         55.80         3.23 o                         
   9   4   9        391.21        396.57         8.95 o                         
 -13   5   9        287.01        259.26         6.81 o                         
 -12   5   9         46.86         50.95         3.13 o                         
 -11   5   9          5.93          3.63         1.51 o                         
 -10   5   9          0.40          2.12         1.55 o                         
  -9   5   9          1.19         -1.77         1.77 o                         
  -8   5   9        145.63        153.63         6.15 o                         
  -7   5   9          0.94          1.89         2.53 o                         
  -6   5   9        325.12        304.17        17.14 o                         
  -5   5   9        207.55        194.01         5.18 o                         
  -4   5   9        108.13        121.58         3.99 o                         
  -3   5   9        144.53        151.78         4.62 o                         
  -2   5   9         91.53         93.56         3.82 o                         
  -1   5   9         10.06          5.05         1.55 o                         
   0   5   9        588.23        566.48         8.75 o                         
   1   5   9         41.86         36.77         3.12 o                         
   2   5   9       2681.65       2478.22        90.91 o                         
   3   5   9         33.59         31.10         4.37 o                         
   4   5   9        102.00        105.72         7.01 o                         
   5   5   9        610.57        646.54        11.89 o                         
   6   5   9        446.78        444.43        10.89 o                         
   7   5   9         91.74         90.26         4.08 o                         
   8   5   9        377.06        385.79         9.32 o                         
   9   5   9         32.56         30.82         2.82 o                         
 -13   6   9          2.37         -1.37         1.37 o                         
 -12   6   9         25.35         32.73         3.08 o                         
 -11   6   9         51.39         50.40         3.02 o                         
 -10   6   9          9.10          7.15         1.74 o                         
  -9   6   9        774.88        781.35        14.65 o                         
  -8   6   9         43.68         54.80         3.87 o                         
  -7   6   9        143.92        153.98         4.59 o                         
  -6   6   9        328.30        333.47         7.11 o                         
  -5   6   9        557.33        570.85        13.66 o                         
  -4   6   9        167.27        146.34         4.57 o                         
  -3   6   9       1349.64       1359.00        21.75 o                         
  -2   6   9         78.87         56.96         3.63 o                         
  -1   6   9         31.70         34.35         3.15 o                         
   0   6   9         53.39         49.38         3.65 o                         
   1   6   9        112.21        102.34         4.91 o                         
   2   6   9         32.14         38.32         3.11 o                         
   3   6   9        584.98        626.45        11.34 o                         
   4   6   9        670.17        745.80        14.95 o                         
   5   6   9         23.28         31.16         3.86 o                         
   6   6   9         45.50         50.83         4.16 o                         
   7   6   9        167.23        166.40         5.52 o                         
   8   6   9          4.54          0.47         1.37 o                         
   9   6   9        253.29        253.08         5.97 o                         
 -13   7   9         16.01          7.35         2.30 o                         
 -12   7   9        193.12        223.79        15.52 o                         
 -11   7   9          4.54          0.90         1.57 o                         
 -10   7   9        614.92        601.32        10.90 o                         
  -9   7   9        215.79        200.38         6.28 o                         
  -8   7   9        147.27        174.41         4.88 o                         
  -7   7   9          0.06          0.94         2.43 o                         
  -6   7   9        963.16        962.19        16.97 o                         
  -5   7   9        711.72        674.80        11.94 o                         
  -4   7   9         57.17         44.95         3.90 o                         
  -3   7   9          3.90         -0.86         2.63 o                         
  -2   7   9        237.74        235.26        18.09 o                         
  -1   7   9        203.66        225.15         5.23 o                         
   0   7   9        356.40        348.44         6.94 o                         
   1   7   9        906.24        887.82        13.90 o                         
   2   7   9         28.41         18.84         2.04 o                         
   3   7   9        234.13        230.64         5.65 o                         
   4   7   9          1.45          5.80         1.68 o                         
   5   7   9        126.23        140.40         7.05 o                         
   6   7   9        138.51        132.91         5.02 o                         
   7   7   9         89.70         86.59         3.69 o                         
   8   7   9        294.36        324.85         7.78 o                         
   9   7   9         16.64          7.68         1.54 o                         
 -12   8   9         43.14         57.49         3.74 o                         
 -11   8   9        175.47        188.48         7.26 o                         
 -10   8   9         95.36         89.23         4.11 o                         
  -9   8   9        104.96         97.17         8.50 o                         
  -8   8   9         91.97         92.54         7.29 o                         
  -7   8   9          0.54         -1.90         1.90 o                         
  -6   8   9         22.01         16.91         2.73 o                         
  -5   8   9        345.57        337.28         7.14 o                         
  -4   8   9       1085.51       1077.54        17.81 o                         
  -3   8   9        454.91        452.97         8.05 o                         
  -2   8   9       2597.26       2568.31        35.94 o                         
  -1   8   9        359.65        387.61         7.16 o                         
   0   8   9         37.70         45.57         3.02 o                         
   1   8   9        127.17        133.68         4.83 o                         
   2   8   9         98.75         92.92         3.38 o                         
   3   8   9          3.54          9.17         2.04 o                         
   4   8   9       1863.47       1919.18        29.81 o                         
   5   8   9          0.60         -0.02         2.43 o                         
   6   8   9         99.84        109.86         4.62 o                         
   7   8   9         50.53         44.91         2.74 o                         
   8   8   9         88.06        101.33         4.41 o                         
 -12   9   9         59.48         55.51         3.33 o                         
 -11   9   9        154.43        148.72         4.54 o                         
 -10   9   9         70.60         65.53         3.47 o                         
  -9   9   9         18.11         21.84         4.06 o                         
  -8   9   9        221.28        224.16         7.00 o                         
  -7   9   9         60.35         73.79         4.81 o                         
  -6   9   9        155.27        168.82         4.89 o                         
  -5   9   9        633.66        616.02        11.18 o                         
  -4   9   9        367.67        378.06         8.28 o                         
  -3   9   9          0.20          1.78         1.72 o                         
  -2   9   9        544.64        501.17         8.66 o                         
  -1   9   9        187.46        180.28         4.62 o                         
   0   9   9        252.78        271.25         5.72 o                         
   1   9   9        123.09        117.88         3.72 o                         
   2   9   9         28.46         19.85         2.58 o                         
   3   9   9         44.44         50.72         2.88 o                         
   4   9   9        220.65        230.75         5.48 o                         
   5   9   9         43.91         50.31         3.05 o                         
   6   9   9        601.99        557.52        10.97 o                         
   7   9   9         31.35         33.11         3.07 o                         
 -11  10   9          3.95          1.65         1.76 o                         
 -10  10   9        558.85        579.07        12.75 o                         
  -9  10   9         62.21         49.16         3.43 o                         
  -8  10   9         25.12         31.46         3.62 o                         
  -7  10   9         40.57         40.41         7.81 o                         
  -6  10   9        422.54        427.56        10.67 o                         
  -5  10   9         41.96         31.91         3.61 o                         
  -4  10   9          1.21          0.88         1.61 o                         
  -3  10   9        436.89        421.53         7.65 o                         
  -2  10   9         12.27          5.80         1.80 o                         
  -1  10   9        230.21        239.03         5.29 o                         
   0  10   9         64.65         78.12         3.27 o                         
   1  10   9         84.66         67.63         4.35 o                         
   2  10   9          8.07          4.53         1.28 o                         
   3  10   9         32.64         40.67         3.70 o                         
   4  10   9        223.70        224.84         4.76 o                         
   5  10   9         68.88         74.74         4.19 o                         
   6  10   9          1.16          1.37         1.15 o                         
   7  10   9        697.31        768.33        18.89 o                         
 -10  11   9         22.49         24.37         3.73 o                         
  -9  11   9        232.54        232.92         7.48 o                         
  -8  11   9          5.59          5.07         1.83 o                         
  -7  11   9        393.10        369.03         9.58 o                         
  -6  11   9        603.62        572.18        13.04 o                         
  -5  11   9        243.48        276.41         8.31 o                         
  -4  11   9          3.05          2.86         1.74 o                         
  -3  11   9         13.55         21.89         2.19 o                         
  -2  11   9        239.60        240.30         5.71 o                         
  -1  11   9         67.75         83.42         3.15 o                         
   0  11   9       1375.35       1538.81        22.24 o                         
   1  11   9        206.43        223.72         5.20 o                         
   2  11   9        489.35        488.56         7.59 o                         
   3  11   9        174.68        180.12         4.75 o                         
   4  11   9          4.24          8.88         1.73 o                         
   5  11   9         81.64         79.07         3.12 o                         
   6  11   9        190.92        215.31         5.35 o                         
  -9  12   9         13.83         14.98         5.85 o                         
  -8  12   9        166.73        154.47         8.28 o                         
  -7  12   9        349.18        354.65        10.42 o                         
  -6  12   9         53.27         64.57         4.00 o                         
  -5  12   9         32.21         31.98         3.11 o                         
  -4  12   9         59.43         49.21         2.85 o                         
  -3  12   9        277.16        269.92         5.72 o                         
  -2  12   9          3.64          4.35         1.44 o                         
  -1  12   9        785.06        822.38        13.79 o                         
   0  12   9          5.83          2.42         1.30 o                         
   1  12   9         64.25         64.23         2.42 o                         
   2  12   9        144.04        145.11         3.18 o                         
   3  12   9         42.57         43.07         2.23 o                         
   4  12   9        210.75        194.99         4.48 o                         
   5  12   9          5.08          2.07         1.13 o                         
  -7  13   9         32.56         27.03         4.71 o                         
  -6  13   9         23.47         26.61         4.08 o                         
  -5  13   9        138.32        125.00         4.37 o                         
  -4  13   9          0.50          0.46         1.30 o                         
  -3  13   9          2.44         -0.20         1.30 o                         
  -2  13   9        820.05        796.06        12.99 o                         
  -1  13   9        369.17        386.67         6.58 o                         
   0  13   9         90.14         94.89         2.74 o                         
   1  13   9         36.16         37.93         1.94 o                         
   2  13   9         28.60         28.15         1.94 o                         
   3  13   9        306.36        272.84         5.67 o                         
   4  13   9         36.43         42.20         3.13 o                         
  -6  14   9         44.45         53.05         5.51 o                         
  -5  14   9        259.49        247.13        18.12 o                         
  -4  14   9          0.23          2.74         2.22 o                         
  -3  14   9        150.98        146.78         3.87 o                         
  -2  14   9        331.76        336.78         6.23 o                         
  -1  14   9          7.97         11.05         1.39 o                         
   0  14   9         57.61         63.06         4.61 o                         
   1  14   9        182.17        197.97         4.08 o                         
   2  14   9          0.33          1.90         1.25 o                         
  -3  15   9        159.70        151.48         4.94 o                         
  -2  15   9        131.87        141.37         4.78 o                         
  -1  15   9        172.05        166.63         4.24 o                         
 -14   0  10          0.27         -2.07         2.07 o                         
 -12   0  10         14.78          7.12         2.27 o                         
 -10   0  10         32.01         25.60         4.54 o                         
  -8   0  10       2549.94       2686.28        53.04 o                         
  -6   0  10          2.23         -0.21         2.93 o                         
  -4   0  10       3123.91       3000.28        87.28 o                         
  -2   0  10        358.58        349.26        10.90 o                         
   0   0  10       4149.21       4205.54       117.89 o                         
   2   0  10        338.96        357.78         9.47 o                         
   4   0  10       1948.38       2014.40        40.44 o                         
   6   0  10       3690.33       3762.50       126.25 o                         
   8   0  10        177.18        176.06         9.65 o                         
 -14   1  10        161.15        159.75         5.28 o                         
 -13   1  10        304.37        283.44         6.26 o                         
 -12   1  10          3.47          1.73         1.66 o                         
 -11   1  10          7.32          2.08         1.80 o                         
 -10   1  10         59.01         59.24         4.09 o                         
  -9   1  10        385.75        413.37         9.56 o                         
  -8   1  10          3.04          3.33         1.80 o                         
  -7   1  10         20.64         24.03         4.68 o                         
  -6   1  10        145.93        172.37         4.93 o                         
  -5   1  10        955.01        964.44        29.27 o                         
  -4   1  10       2101.83       2068.65        37.44 o                         
  -3   1  10       1206.36       1249.71        26.40 o                         
  -2   1  10       1199.67       1157.60        23.91 o                         
  -1   1  10       1689.13       1673.07        29.62 o                         
   0   1  10        153.17        163.09         6.30 o                         
   1   1  10        266.13        222.93         6.16 o                         
   2   1  10        414.87        400.50         6.86 o                         
   3   1  10        264.08        247.88         5.65 o                         
   4   1  10        291.54        278.04         7.10 o                         
   5   1  10         74.36         65.82         3.73 o                         
   6   1  10        115.11        117.16        11.04 o                         
   7   1  10        673.93        660.48        18.71 o                         
   8   1  10        284.30        285.94         8.70 o                         
   9   1  10          0.32          2.75         2.30 o                         
 -14   2  10         93.99         98.79         3.89 o                         
 -13   2  10        695.21        659.71        12.41 o                         
 -12   2  10        467.52        469.34         9.67 o                         
 -11   2  10          1.31          0.91         1.92 o                         
 -10   2  10        259.65        305.68         6.66 o                         
  -9   2  10        337.23        334.23         7.24 o                         
  -8   2  10       1411.67       1466.13        23.50 o                         
  -7   2  10          2.21          0.19         1.89 o                         
  -6   2  10        310.98        336.89         7.13 o                         
  -5   2  10        122.91        127.06         3.85 o                         
  -4   2  10         93.22         79.39         5.27 o                         
  -3   2  10          3.42          4.27         1.69 o                         
  -2   2  10        105.15        130.07         4.49 o                         
  -1   2  10         10.10         12.27         2.40 o                         
   0   2  10       1750.30       1638.76        36.15 o                         
   1   2  10         76.58         96.35         4.47 o                         
   2   2  10        302.98        301.45         7.46 o                         
   3   2  10        742.37        750.75        12.98 o                         
   4   2  10         29.11         31.62         2.63 o                         
   5   2  10         46.60         56.37         5.47 o                         
   6   2  10        410.33        422.22        10.66 o                         
   7   2  10         39.77         23.24         2.60 o                         
   8   2  10        151.75        139.39         6.53 o                         
   9   2  10         24.01         21.58         4.36 o                         
 -14   3  10         17.77         16.68         5.74 o                         
 -13   3  10         43.76         38.46         3.31 o                         
 -12   3  10        108.22         98.61         4.27 o                         
 -11   3  10        488.41        504.53        22.82 o                         
 -10   3  10        371.02        386.04         7.99 o                         
  -9   3  10        283.95        276.93         7.10 o                         
  -8   3  10        221.82        207.48         5.99 o                         
  -7   3  10       2097.69       2171.35        37.61 o                         
  -6   3  10          0.14          1.56         1.75 o                         
  -5   3  10        362.82        363.67         8.41 o                         
  -4   3  10       1468.22       1461.67        23.13 o                         
  -3   3  10        212.52        228.84         5.63 o                         
  -2   3  10        142.01         99.49         5.93 o                         
  -1   3  10        358.93        343.63         9.29 o                         
   0   3  10        773.55        745.53        12.88 o                         
   1   3  10       1419.47       1416.05        22.55 o                         
   2   3  10       2606.15       2454.87        94.01 o                         
   3   3  10       1738.29       1783.77        31.14 o                         
   4   3  10       1555.26       1524.80        24.43 o                         
   5   3  10        117.63        118.21         5.17 o                         
   6   3  10          0.01          0.09         1.82 o                         
   7   3  10        275.25        282.26         7.55 o                         
   8   3  10         75.88         85.48         3.45 o                         
   9   3  10         11.67         15.25         2.67 o                         
 -13   4  10        397.59        352.67         9.12 o                         
 -12   4  10         66.06         67.33         3.16 o                         
 -11   4  10        599.60        590.28        10.54 o                         
 -10   4  10          8.98         20.49         2.51 o                         
  -9   4  10         52.51         49.99         3.99 o                         
  -8   4  10       1591.23       1689.34        31.32 o                         
  -7   4  10        761.75        773.74        15.03 o                         
  -6   4  10          8.35         13.04         2.55 o                         
  -5   4  10       1667.11       1648.89        26.21 o                         
  -4   4  10          0.41          1.09         1.69 o                         
  -3   4  10        217.00        195.60         5.27 o                         
  -2   4  10        282.45        278.03         7.13 o                         
  -1   4  10        271.83        268.78         7.39 o                         
   0   4  10        267.02        263.13         5.73 o                         
   1   4  10        481.05        481.51        10.29 o                         
   2   4  10       3192.95       3222.06        54.31 o                         
   3   4  10       1132.02       1199.49        21.74 o                         
   4   4  10          2.27          2.66         1.63 o                         
   5   4  10         45.18         45.37         3.94 o                         
   6   4  10          4.96          6.40        14.35 o                         
   7   4  10          7.63          8.00         1.64 o                         
   8   4  10         64.92         57.26         3.28 o                         
   9   4  10        204.48        204.39         6.02 o                         
 -13   5  10        174.11        165.91         5.53 o                         
 -12   5  10        114.95        104.81         6.26 o                         
 -11   5  10        159.08        164.28         4.31 o                         
 -10   5  10        467.65        493.79        13.68 o                         
  -9   5  10        213.53        226.72         5.49 o                         
  -8   5  10        522.27        535.56         9.95 o                         
  -7   5  10        653.16        634.59        11.43 o                         
  -6   5  10        952.70        981.98        16.49 o                         
  -5   5  10         97.64        111.32         4.19 o                         
  -4   5  10         12.37         16.41         4.27 o                         
  -3   5  10         93.60         87.18         5.07 o                         
  -2   5  10        302.89        303.01         6.23 o                         
  -1   5  10         75.50         55.66         3.51 o                         
   0   5  10        345.19        336.74         7.40 o                         
   1   5  10       3058.80       3026.80        42.00 o                         
   2   5  10       1635.18       1556.03        27.49 o                         
   3   5  10        126.86        142.49         5.79 o                         
   4   5  10         33.16         35.01         3.34 o                         
   5   5  10          3.71          4.10         1.57 o                         
   6   5  10        205.08        186.52         6.09 o                         
   7   5  10        381.95        395.27         9.35 o                         
   8   5  10         48.15         39.75         2.52 o                         
   9   5  10         23.92         19.91         2.75 o                         
 -13   6  10        124.78        133.76         6.67 o                         
 -12   6  10        108.31        108.49         4.52 o                         
 -11   6  10         32.87         27.93         2.63 o                         
 -10   6  10         55.38         54.07         3.24 o                         
  -9   6  10         30.49         32.52         3.00 o                         
  -8   6  10       1220.76       1227.58        24.50 o                         
  -7   6  10        948.41       1029.60        22.23 o                         
  -6   6  10       1148.52       1132.81        19.40 o                         
  -5   6  10        210.62        228.53         6.31 o                         
  -4   6  10         37.83         44.88         3.36 o                         
  -3   6  10       1108.18       1157.48        19.10 o                         
  -2   6  10        362.30        365.24         7.52 o                         
  -1   6  10         14.62         14.90         2.00 o                         
   0   6  10        367.49        385.23         6.66 o                         
   1   6  10        762.54        773.14        12.35 o                         
   2   6  10         95.48         88.13         3.84 o                         
   3   6  10         57.32         55.23         3.57 o                         
   4   6  10        673.34        698.98        13.92 o                         
   5   6  10        498.99        476.43         8.96 o                         
   6   6  10          2.79          1.07         1.64 o                         
   7   6  10         18.36         21.35         2.70 o                         
   8   6  10        141.09        128.78         4.75 o                         
 -12   7  10         50.45         40.26         3.16 o                         
 -11   7  10         47.34         46.82         2.94 o                         
 -10   7  10          0.08         -0.50         1.60 o                         
  -9   7  10        322.67        310.89         8.44 o                         
  -8   7  10         24.00         19.19         2.74 o                         
  -7   7  10        265.17        296.09         7.29 o                         
  -6   7  10        146.31        146.34         5.74 o                         
  -5   7  10        131.47        144.60         5.20 o                         
  -4   7  10         94.57        108.06         4.08 o                         
  -3   7  10        278.73        271.26         5.84 o                         
  -2   7  10        220.61        187.89         4.69 o                         
  -1   7  10        712.09        702.40        10.53 o                         
   0   7  10        184.38        202.65         4.52 o                         
   1   7  10       1008.61       1020.69        14.78 o                         
   2   7  10         19.80         28.94         2.38 o                         
   3   7  10         99.83        114.13         4.01 o                         
   4   7  10          1.34          1.19         1.62 o                         
   5   7  10         87.66         93.32         3.55 o                         
   6   7  10         51.75         55.06         2.95 o                         
   7   7  10         76.76         75.17         2.96 o                         
   8   7  10          6.21         11.54         2.11 o                         
 -12   8  10         39.15         40.38         3.09 o                         
 -11   8  10         22.53         21.06         3.02 o                         
 -10   8  10         77.02         72.44         3.61 o                         
  -9   8  10        310.26        326.19         7.64 o                         
  -8   8  10          0.55          0.58         2.17 o                         
  -7   8  10         50.39         56.60         4.47 o                         
  -6   8  10        354.38        374.24         8.56 o                         
  -5   8  10        226.69        263.93         6.28 o                         
  -4   8  10         26.08         20.48         2.78 o                         
  -3   8  10        239.77        226.73         5.70 o                         
  -2   8  10       1283.35       1249.17        18.59 o                         
  -1   8  10          0.94          1.24         1.52 o                         
   0   8  10         22.44         19.73         1.87 o                         
   1   8  10        494.73        486.61         8.69 o                         
   2   8  10         27.42         35.95         3.39 o                         
   3   8  10          1.61          1.20         1.39 o                         
   4   8  10         22.16         26.67         6.20 o                         
   5   8  10         32.19         30.49         2.10 o                         
   6   8  10          5.60          3.22         2.92 o                         
   7   8  10        135.53        130.80         3.66 o                         
 -11   9  10        270.59        290.14         9.13 o                         
 -10   9  10         31.59         37.68         3.34 o                         
  -9   9  10          0.39          1.58         1.68 o                         
  -8   9  10         40.32         46.01         3.88 o                         
  -7   9  10        740.32        786.32        27.14 o                         
  -6   9  10         16.84         15.83         3.94 o                         
  -5   9  10         93.60         97.82         3.87 o                         
  -4   9  10         74.77         74.72         3.52 o                         
  -3   9  10       1059.71       1058.14        16.06 o                         
  -2   9  10          1.00          1.28         1.54 o                         
  -1   9  10         85.27        107.66         3.43 o                         
   0   9  10         11.02         12.63         1.77 o                         
   1   9  10        295.11        338.06         6.51 o                         
   2   9  10         61.71         61.82         3.91 o                         
   3   9  10        208.57        233.62         6.45 o                         
   4   9  10         51.05         49.42         2.77 o                         
   5   9  10         53.30         47.91         2.52 o                         
   6   9  10         37.23         26.23         2.20 o                         
   7   9  10       1130.90       1149.89        22.56 o                         
 -10  10  10          0.57          0.22         1.62 o                         
  -9  10  10          7.27          4.90         1.75 o                         
  -8  10  10          0.15          0.48         1.80 o                         
  -7  10  10        136.50        150.82         6.58 o                         
  -6  10  10        359.84        380.43        19.79 o                         
  -5  10  10        754.70        803.64        15.34 o                         
  -4  10  10          5.88          8.83         1.66 o                         
  -3  10  10        326.78        353.66         6.57 o                         
  -2  10  10        116.30        103.05         3.69 o                         
  -1  10  10       1060.93       1122.10        15.47 o                         
   0  10  10         70.10         76.53         2.84 o                         
   1  10  10         47.67         41.92         2.87 o                         
   2  10  10          3.60          2.83         1.31 o                         
   3  10  10       1124.33       1150.12        16.83 o                         
   4  10  10         26.85         27.53         2.20 o                         
   5  10  10        100.67         92.94         3.38 o                         
   6  10  10          5.22          6.43         2.11 o                         
 -10  11  10         12.31          6.43         2.98 o                         
  -9  11  10         33.27         40.82        11.14 o                         
  -8  11  10         15.89         10.34         2.39 o                         
  -7  11  10        136.29        145.23         6.09 o                         
  -6  11  10          0.13          0.65         1.93 o                         
  -5  11  10        248.99        246.63         7.02 o                         
  -4  11  10        336.22        340.36         7.69 o                         
  -3  11  10        319.22        287.64         7.14 o                         
  -2  11  10        528.55        524.54        15.84 o                         
  -1  11  10        848.81        829.53        12.13 o                         
   0  11  10          0.17         -1.10         1.25 o                         
   1  11  10          0.90          0.49         1.20 o                         
   2  11  10        533.18        527.76         8.65 o                         
   3  11  10          0.01          1.67         1.49 o                         
   4  11  10         44.24         43.52         2.22 o                         
   5  11  10          2.57          1.55         1.45 o                         
  -8  12  10          5.65         -1.15         1.95 o                         
  -7  12  10        188.99        193.07         6.58 o                         
  -6  12  10         88.29         82.99         4.30 o                         
  -5  12  10        394.56        395.43         9.38 o                         
  -4  12  10         43.46         37.18         2.82 o                         
  -3  12  10         61.16         55.46         2.72 o                         
  -2  12  10        523.12        485.46         8.80 o                         
  -1  12  10         42.64         39.29         2.46 o                         
   0  12  10         92.18         86.30         3.20 o                         
   1  12  10          9.03          6.78         1.17 o                         
   2  12  10         33.35         33.90         2.14 o                         
   3  12  10        252.41        254.81         4.82 o                         
   4  12  10         69.61         83.23         2.91 o                         
  -7  13  10         35.55         20.35         3.69 o                         
  -6  13  10         80.47         69.01         3.98 o                         
  -5  13  10         32.69         30.27         3.31 o                         
  -4  13  10        930.00        960.28        19.59 o                         
  -3  13  10         21.98         17.90         2.63 o                         
  -2  13  10        278.08        267.93         5.46 o                         
  -1  13  10         55.02         47.59         2.47 o                         
   0  13  10         69.66         65.40         2.44 o                         
   1  13  10        213.13        227.55         4.48 o                         
   2  13  10        117.54        124.01         3.32 o                         
   3  13  10         29.64         38.29         3.67 o                         
  -5  14  10         97.76         90.08         5.75 o                         
  -4  14  10        158.86        152.65         4.40 o                         
  -3  14  10          0.18         -0.56         1.74 o                         
  -2  14  10         68.00         76.79         3.35 o                         
  -1  14  10        456.89        401.62        16.94 o                         
   0  14  10        330.76        365.22         6.90 o                         
   1  14  10         62.21         66.38         2.92 o                         
 -13   0  11         52.29         62.92         7.69 o                         
 -11   0  11       1420.07       1404.10        35.18 o                         
  -9   0  11         16.13         12.77         2.27 o                         
  -7   0  11         27.04         35.03         4.30 o                         
  -5   0  11        734.52        729.52        17.25 o                         
  -3   0  11        411.27        435.30        13.03 o                         
  -1   0  11       2861.80       2862.28        68.56 o                         
   1   0  11        268.74        269.98         8.89 o                         
   3   0  11        591.53        624.73        14.57 o                         
   5   0  11          8.47         11.22         5.85 o                         
   7   0  11        223.19        209.47         9.89 o                         
 -14   1  11         35.12         36.88         2.84 o                         
 -13   1  11         16.90         10.23         2.12 o                         
 -12   1  11         14.74         21.25         3.55 o                         
 -11   1  11        356.31        376.77         8.73 o                         
 -10   1  11        267.43        273.52         6.25 o                         
  -9   1  11        513.20        509.32         9.72 o                         
  -8   1  11        486.58        526.02         9.26 o                         
  -7   1  11          9.86         11.97         3.81 o                         
  -6   1  11          2.75          6.94         1.83 o                         
  -5   1  11       1854.84       1882.61        26.61 o                         
  -4   1  11        106.73        125.69         3.98 o                         
  -3   1  11       1058.88       1027.74        19.40 o                         
  -2   1  11        143.42        153.46         7.44 o                         
  -1   1  11        217.83        222.20         5.44 o                         
   0   1  11         29.38         22.26         2.24 o                         
   1   1  11          2.58          6.80         1.66 o                         
   2   1  11         86.15         87.86         3.46 o                         
   3   1  11       3380.57       3483.65        52.45 o                         
   4   1  11         88.83         94.86         5.08 o                         
   5   1  11          8.39          8.15         1.94 o                         
   6   1  11         54.10         45.19         4.63 o                         
   7   1  11        219.71        221.20         7.32 o                         
   8   1  11         85.42        100.00         4.28 o                         
 -13   2  11         56.24         63.36         3.48 o                         
 -12   2  11         89.87        108.33         5.14 o                         
 -11   2  11        353.94        349.52         7.93 o                         
 -10   2  11         56.52         55.25         3.34 o                         
  -9   2  11        224.71        222.78         6.40 o                         
  -8   2  11          4.20          9.59         3.89 o                         
  -7   2  11       1842.76       1986.80        34.68 o                         
  -6   2  11         40.78         40.87         3.81 o                         
  -5   2  11         23.30         27.55         2.41 o                         
  -4   2  11       1492.84       1427.50        20.75 o                         
  -3   2  11        110.79        107.57         4.77 o                         
  -2   2  11        436.02        437.51         9.49 o                         
  -1   2  11       2224.03       2173.51        33.43 o                         
   0   2  11        106.08        103.24         4.41 o                         
   1   2  11        617.58        660.33        11.00 o                         
   2   2  11        546.38        550.98         9.33 o                         
   3   2  11         36.51         33.08         3.24 o                         
   4   2  11          0.21         -0.88         1.60 o                         
   5   2  11        376.45        398.57         7.56 o                         
   6   2  11        210.37        195.96         5.84 o                         
   7   2  11         28.03         34.20         3.16 o                         
   8   2  11        102.14         97.50         4.28 o                         
 -13   3  11          7.95         16.83         3.02 o                         
 -12   3  11        294.69        306.50         6.78 o                         
 -11   3  11        114.54        130.64         3.84 o                         
 -10   3  11        239.02        231.79         6.40 o                         
  -9   3  11        115.64        108.71         4.34 o                         
  -8   3  11        740.90        726.36        14.33 o                         
  -7   3  11         52.48         59.62         3.78 o                         
  -6   3  11         55.10         56.85         4.05 o                         
  -5   3  11        470.24        490.21        15.29 o                         
  -4   3  11         49.04         62.11         3.51 o                         
  -3   3  11        328.47        355.46         7.45 o                         
  -2   3  11        444.20        440.69         8.81 o                         
  -1   3  11       1095.72       1006.05        22.38 o                         
   0   3  11        669.23        636.64        11.56 o                         
   1   3  11          5.16          7.52         3.53 o                         
   2   3  11         21.67         28.77         2.59 o                         
   3   3  11        301.70        292.13         5.95 o                         
   4   3  11          1.75          2.24         1.63 o                         
   5   3  11          0.61         -1.55         1.55 o                         
   6   3  11          1.40          4.98         1.63 o                         
   7   3  11          0.52          3.00         2.06 o                         
   8   3  11         43.52         38.90         3.19 o                         
 -13   4  11          7.77         20.10         2.92 o                         
 -12   4  11         64.09         71.87         3.25 o                         
 -11   4  11         12.69          9.65         1.48 o                         
 -10   4  11        135.22        145.81         7.96 o                         
  -9   4  11        118.49        111.40         4.45 o                         
  -8   4  11        227.92        250.25         6.84 o                         
  -7   4  11          4.75          3.36         2.10 o                         
  -6   4  11        453.00        492.42        11.09 o                         
  -5   4  11        534.90        511.63         9.67 o                         
  -4   4  11        116.82        138.24         6.01 o                         
  -3   4  11         14.88         13.34         4.55 o                         
  -2   4  11         22.76         23.81         3.19 o                         
  -1   4  11        126.90        109.20         5.07 o                         
   0   4  11          1.92          8.42         2.45 o                         
   1   4  11        288.44        271.36         6.27 o                         
   2   4  11         18.88         23.39         2.67 o                         
   3   4  11        462.23        493.58         8.58 o                         
   4   4  11        148.50        155.59         4.08 o                         
   5   4  11       1095.45       1129.70        17.04 o                         
   6   4  11         74.29         75.10         3.49 o                         
   7   4  11         23.27         41.81         5.48 o                         
   8   4  11          5.69          5.74         2.53 o                         
 -13   5  11        100.32        106.49         3.98 o                         
 -12   5  11          4.62          5.61         1.47 o                         
 -11   5  11          0.91          0.89         1.40 o                         
 -10   5  11         75.99         77.92         3.40 o                         
  -9   5  11        761.93        779.05        16.55 o                         
  -8   5  11        110.49         91.05         3.77 o                         
  -7   5  11          0.40         -0.46         1.95 o                         
  -6   5  11        620.17        606.29        10.13 o                         
  -5   5  11        139.36        146.14         5.11 o                         
  -4   5  11         12.15         23.62         5.41 o                         
  -3   5  11       1025.31       1047.89        19.50 o                         
  -2   5  11        826.62        826.41        14.26 o                         
  -1   5  11         17.52         29.03         2.98 o                         
   0   5  11        330.42        317.23         6.45 o                         
   1   5  11        124.64        131.57         4.33 o                         
   2   5  11        398.74        448.80         8.74 o                         
   3   5  11        412.43        417.37         8.24 o                         
   4   5  11        994.28       1073.44        16.16 o                         
   5   5  11         37.88         39.84         2.78 o                         
   6   5  11        130.90        134.06         4.30 o                         
   7   5  11         13.54          5.29         1.33 o                         
   8   5  11          5.88          4.16         1.37 o                         
 -12   6  11         19.73         21.41         2.84 o                         
 -11   6  11        101.00         93.83         5.06 o                         
 -10   6  11        436.56        430.13         8.24 o                         
  -9   6  11         30.98         33.34         3.40 o                         
  -8   6  11          8.36          7.49         1.96 o                         
  -7   6  11         31.26         32.58         3.51 o                         
  -6   6  11       1013.25       1060.20        19.70 o                         
  -5   6  11        247.82        256.77         6.85 o                         
  -4   6  11       1053.85       1037.78        19.36 o                         
  -3   6  11          4.69          9.89         2.33 o                         
  -2   6  11        999.60        985.04        16.57 o                         
  -1   6  11         97.78         97.56         3.84 o                         
   0   6  11        380.94        378.67         7.21 o                         
   1   6  11        156.43        146.40         4.23 o                         
   2   6  11        323.43        330.42         7.07 o                         
   3   6  11         95.82         98.29         3.64 o                         
   4   6  11        233.67        225.67         6.41 o                         
   5   6  11         36.19         36.78         3.48 o                         
   6   6  11         41.84         41.84         2.78 o                         
   7   6  11         20.02         17.75         2.60 o                         
 -12   7  11         23.93         20.56         2.92 o                         
 -11   7  11         12.64          8.27         2.71 o                         
 -10   7  11         30.95         30.84         2.98 o                         
  -9   7  11         12.36         12.60         1.97 o                         
  -8   7  11        200.11        201.32         6.68 o                         
  -7   7  11        109.78        105.66         4.48 o                         
  -6   7  11        489.57        473.23        10.26 o                         
  -5   7  11         22.75         26.71         3.47 o                         
  -4   7  11        269.53        256.48         6.82 o                         
  -3   7  11         25.46         46.35         4.75 o                         
  -2   7  11        234.39        209.96         6.19 o                         
  -1   7  11         66.05         61.87         3.37 o                         
   0   7  11         29.66         29.75         2.69 o                         
   1   7  11         14.55         10.47         1.55 o                         
   2   7  11         22.49         30.00         3.88 o                         
   3   7  11        463.41        452.51         8.75 o                         
   4   7  11        303.52        305.68         5.84 o                         
   5   7  11         95.80         99.97         4.15 o                         
   6   7  11          5.78         17.26         3.42 o                         
   7   7  11         74.28         94.82         3.16 o                         
 -11   8  11        551.06        542.05        11.76 o                         
 -10   8  11        125.61        117.19         4.16 o                         
  -9   8  11          0.06          2.08         1.70 o                         
  -8   8  11        424.74        422.89         9.09 o                         
  -7   8  11         41.93         46.78         5.59 o                         
  -6   8  11        257.38        261.76         6.72 o                         
  -5   8  11         98.66        106.55         4.28 o                         
  -4   8  11        364.16        309.08         7.97 o                         
  -3   8  11          8.53         16.04         2.41 o                         
  -2   8  11         54.98         53.46         3.71 o                         
  -1   8  11       1420.80       1452.63        37.39 o                         
   0   8  11         37.17         42.17         3.29 o                         
   1   8  11        140.68        138.43         3.90 o                         
   2   8  11        816.46        890.70        18.03 o                         
   3   8  11         39.24         39.93         2.76 o                         
   4   8  11        108.73        108.34         3.12 o                         
   5   8  11         28.40         31.74         2.98 o                         
   6   8  11        220.53        230.40         5.29 o                         
 -11   9  11          5.80         -0.09         4.59 o                         
 -10   9  11         77.09         75.54         3.38 o                         
  -9   9  11         34.29         26.96         3.05 o                         
  -8   9  11        280.36        286.52         7.88 o                         
  -7   9  11        160.10        154.14         5.74 o                         
  -6   9  11        860.80        901.43        16.99 o                         
  -5   9  11          4.45         10.38         2.70 o                         
  -4   9  11         64.31         59.22         4.28 o                         
  -3   9  11        592.18        616.07        12.89 o                         
  -2   9  11       1129.61       1215.56        18.05 o                         
  -1   9  11         56.97         63.00         3.06 o                         
   0   9  11       1136.99       1185.31        21.01 o                         
   1   9  11        606.79        611.74        13.56 o                         
   2   9  11          0.16          0.96         1.31 o                         
   3   9  11         17.62         11.56         1.50 o                         
   4   9  11         91.64         98.68         2.75 o                         
   5   9  11        280.83        286.60         6.15 o                         
   6   9  11         60.82         62.09         3.37 o                         
 -10  10  11         20.05         14.15         5.85 o                         
  -9  10  11          8.01         17.70         3.14 o                         
  -8  10  11        174.82        174.97         6.50 o                         
  -7  10  11        466.21        456.17        13.68 o                         
  -6  10  11          1.27          4.97         1.88 o                         
  -5  10  11         91.32        101.02         4.16 o                         
  -4  10  11        187.29        185.44         9.42 o                         
  -3  10  11         10.93         14.44         2.38 o                         
  -2  10  11        669.45        684.06        15.29 o                         
  -1  10  11         39.10         33.98         4.12 o                         
   0  10  11         30.09         26.49         2.34 o                         
   1  10  11         78.94         83.34         3.00 o                         
   2  10  11        218.45        206.36         4.37 o                         
   3  10  11        287.78        272.26         5.12 o                         
   4  10  11          0.49          0.21         1.25 o                         
   5  10  11         28.93         26.52         2.51 o                         
  -9  11  11          1.97          1.38         1.84 o                         
  -8  11  11        148.78        158.13         9.54 o                         
  -7  11  11        188.28        164.85         6.18 o                         
  -6  11  11         45.14         52.61         3.52 o                         
  -5  11  11         70.46         66.90         5.99 o                         
  -4  11  11          1.72          2.36         1.63 o                         
  -3  11  11        440.71        442.02         8.35 o                         
  -2  11  11        339.06        336.33         7.37 o                         
  -1  11  11         20.66         10.17         2.42 o                         
   0  11  11        200.59        229.03         4.66 o                         
   1  11  11          1.17          0.63         1.16 o                         
   2  11  11         54.34         58.87         2.33 o                         
   3  11  11          7.19          3.66         1.13 o                         
   4  11  11         16.80         21.01         2.11 o                         
  -8  12  11        600.68        602.67        15.12 o                         
  -7  12  11        189.29        201.45        12.30 o                         
  -6  12  11          0.02          1.59         3.10 o                         
  -5  12  11         34.01         44.10         4.23 o                         
  -4  12  11        388.99        400.33         9.33 o                         
  -3  12  11         43.50         39.54         3.13 o                         
  -2  12  11         16.78         11.44         1.71 o                         
  -1  12  11        852.98        824.17        15.16 o                         
   0  12  11          1.23          1.99         1.21 o                         
   1  12  11         20.39         17.08         1.93 o                         
   2  12  11        222.95        235.03         4.49 o                         
   3  12  11        104.03        110.49         3.24 o                         
  -6  13  11         16.07         19.23         3.30 o                         
  -5  13  11         46.08         43.14         4.21 o                         
  -4  13  11         58.37         56.80         3.01 o                         
  -3  13  11        431.60        426.07         9.53 o                         
  -2  13  11         12.51         12.42         3.31 o                         
  -1  13  11        198.27        187.90         4.45 o                         
   0  13  11         28.86         28.82         2.31 o                         
   1  13  11         80.83         78.95         4.24 o                         
 -12   0  12        249.08        270.58         8.70 o                         
 -10   0  12          0.75          0.18         2.67 o                         
  -8   0  12       4418.37       4546.00       120.50 o                         
  -6   0  12       2435.78       2500.63        95.82 o                         
  -4   0  12        239.86        227.14         9.87 o                         
  -2   0  12        866.05        809.50        21.73 o                         
   0   0  12        189.17        190.36         6.78 o                         
   2   0  12         24.61         28.54         3.43 o                         
   4   0  12          2.03          0.09         2.32 o                         
   6   0  12        462.88        476.40        18.66 o                         
   8   0  12         70.31         65.47         4.14 o                         
 -13   1  12          1.71          2.48         1.54 o                         
 -12   1  12         11.48         14.12         1.92 o                         
 -11   1  12          9.76          3.79         1.84 o                         
 -10   1  12        388.47        390.78        16.05 o                         
  -9   1  12       2058.64       2219.18        38.51 o                         
  -8   1  12         84.20         84.12         4.00 o                         
  -7   1  12       2345.03       2515.77        70.84 o                         
  -6   1  12         19.47         25.43         3.52 o                         
  -5   1  12          4.03          4.52         1.61 o                         
  -4   1  12         72.51         70.05         3.36 o                         
  -3   1  12         39.03         57.33         3.46 o                         
  -2   1  12        175.38        187.09         5.34 o                         
  -1   1  12        268.74        237.64         5.74 o                         
   0   1  12       1059.78       1075.92        16.24 o                         
   1   1  12       1600.77       1631.43        23.49 o                         
   2   1  12       2023.92       2101.42        32.49 o                         
   3   1  12        254.93        276.96         6.11 o                         
   4   1  12         33.72         39.41         3.20 o                         
   5   1  12         84.03         79.34         4.01 o                         
   6   1  12          1.38          1.65         1.70 o                         
   7   1  12         38.99         34.96         2.76 o                         
   8   1  12        216.55        198.71         5.86 o                         
 -13   2  12         11.30          4.28         1.76 o                         
 -12   2  12          0.54          0.93         1.46 o                         
 -11   2  12         13.79          8.49         1.99 o                         
 -10   2  12         71.63         87.43         5.75 o                         
  -9   2  12        364.70        370.23         8.87 o                         
  -8   2  12        417.20        428.00         9.49 o                         
  -7   2  12         10.85         10.35         2.25 o                         
  -6   2  12       1254.93       1301.61        33.65 o                         
  -5   2  12        236.12        241.16         5.39 o                         
  -4   2  12         38.19         34.53         2.98 o                         
  -3   2  12         15.00         12.07         1.96 o                         
  -2   2  12        491.84        509.54         9.89 o                         
  -1   2  12          2.74          1.10         1.69 o                         
   0   2  12         28.51         38.92         3.47 o                         
   1   2  12        438.65        441.46         7.90 o                         
   2   2  12        371.92        360.28         6.82 o                         
   3   2  12         21.08         18.01         1.93 o                         
   4   2  12       1049.75       1084.04        17.62 o                         
   5   2  12        110.89        105.21         4.96 o                         
   6   2  12        428.32        429.15        17.16 o                         
   7   2  12        326.77        331.90         9.28 o                         
   8   2  12        196.60        196.04         5.69 o                         
 -13   3  12          4.41          2.59         2.53 o                         
 -12   3  12         19.47         17.03         2.24 o                         
 -11   3  12          0.10          1.08         1.79 o                         
 -10   3  12        148.57        155.93         5.20 o                         
  -9   3  12        198.02        184.20         5.81 o                         
  -8   3  12         25.95         22.28         2.81 o                         
  -7   3  12        402.04        394.57         9.02 o                         
  -6   3  12        827.04        866.14        14.73 o                         
  -5   3  12          1.66         -1.57         1.66 o                         
  -4   3  12       1699.58       1734.38        27.26 o                         
  -3   3  12          1.61          2.46         1.83 o                         
  -2   3  12        273.91        244.90         7.28 o                         
  -1   3  12        767.48        741.39        14.47 o                         
   0   3  12        754.75        726.13        12.72 o                         
   1   3  12       1602.21       1646.55        23.79 o                         
   2   3  12        135.06        138.20         3.92 o                         
   3   3  12         86.94         86.26         3.23 o                         
   4   3  12        102.03        101.25         3.76 o                         
   5   3  12        393.90        372.27         7.27 o                         
   6   3  12         11.48         12.19         1.89 o                         
   7   3  12         11.41         16.01         2.65 o                         
 -13   4  12         22.43         19.31         4.13 o                         
 -12   4  12        174.48        178.84         4.72 o                         
 -11   4  12        496.22        496.40         8.84 o                         
 -10   4  12        128.05        132.32         3.90 o                         
  -9   4  12        161.79        179.37         4.77 o                         
  -8   4  12         18.22         15.29         2.61 o                         
  -7   4  12         19.12         20.74         2.84 o                         
  -6   4  12        159.98        171.85         4.78 o                         
  -5   4  12       1149.77       1155.58        18.97 o                         
  -4   4  12          9.01          7.50         1.99 o                         
  -3   4  12        510.67        507.16        10.92 o                         
  -2   4  12        852.89        836.89        16.27 o                         
  -1   4  12         36.87         45.40         3.85 o                         
   0   4  12        150.99        132.92         4.89 o                         
   1   4  12        320.66        298.40         6.59 o                         
   2   4  12         22.16         26.64         2.86 o                         
   3   4  12        336.83        330.77         6.79 o                         
   4   4  12        243.47        218.07         5.87 o                         
   5   4  12        259.17        252.49         5.51 o                         
   6   4  12        100.07         92.49         5.49 o                         
   7   4  12        150.23        145.05         5.03 o                         
 -12   5  12         75.48         77.63         3.74 o                         
 -11   5  12         45.26         38.00         3.51 o                         
 -10   5  12        149.56        159.99         4.33 o                         
  -9   5  12         42.70         35.59         4.06 o                         
  -8   5  12         29.28         36.05         3.14 o                         
  -7   5  12         85.49         84.00         3.82 o                         
  -6   5  12        154.83        155.74         4.81 o                         
  -5   5  12          0.19         -1.67         1.96 o                         
  -4   5  12        148.56        166.62         6.26 o                         
  -3   5  12        521.61        459.01        10.17 o                         
  -2   5  12         36.50         31.02         3.88 o                         
  -1   5  12         74.72         77.86         3.96 o                         
   0   5  12        537.25        565.71        10.41 o                         
   1   5  12        153.91        160.49         4.56 o                         
   2   5  12         54.03         64.57         3.28 o                         
   3   5  12         50.84         61.36         4.69 o                         
   4   5  12         28.61         34.31         2.52 o                         
   5   5  12         78.34         74.27         3.01 o                         
   6   5  12          0.06          2.15         2.10 o                         
   7   5  12         64.42         61.10         4.13 o                         
 -12   6  12         19.82          9.19         2.41 o                         
 -11   6  12         28.93         27.26         2.56 o                         
 -10   6  12          0.88          0.27         1.72 o                         
  -9   6  12         76.17         66.80         3.52 o                         
  -8   6  12          1.30         -1.86         2.11 o                         
  -7   6  12       1429.02       1566.89        36.82 o                         
  -6   6  12         11.91         12.68         2.12 o                         
  -5   6  12        355.60        358.16         8.64 o                         
  -4   6  12        603.82        531.63        13.28 o                         
  -3   6  12        478.76        424.22        12.63 o                         
  -2   6  12         99.84         97.73         4.16 o                         
  -1   6  12         58.60         53.08         4.09 o                         
   0   6  12         62.14         73.62         3.43 o                         
   1   6  12        270.73        272.26         6.09 o                         
   2   6  12         66.82         59.99         3.17 o                         
   3   6  12        404.59        409.51         7.32 o                         
   4   6  12        103.54         95.56         2.89 o                         
   5   6  12          6.80          3.41         1.57 o                         
   6   6  12        330.73        362.27         7.60 o                         
 -11   7  12          0.65          0.55         1.35 o                         
 -10   7  12          0.08          1.00         1.48 o                         
  -9   7  12          5.51          5.33         1.83 o                         
  -8   7  12        270.63        258.78         6.52 o                         
  -7   7  12       1123.89       1200.08        25.34 o                         
  -6   7  12          8.39         11.53         3.51 o                         
  -5   7  12        233.28        220.93         7.37 o                         
  -4   7  12         31.36         13.91         2.30 o                         
  -3   7  12         26.87         35.24         3.51 o                         
  -2   7  12         61.87         80.16         3.71 o                         
  -1   7  12        137.65        159.63         4.86 o                         
   0   7  12         14.01         13.00         1.84 o                         
   1   7  12        529.52        569.21        10.42 o                         
   2   7  12        782.79        786.15        17.67 o                         
   3   7  12          5.18          3.60         1.22 o                         
   4   7  12         14.36         11.68         1.78 o                         
   5   7  12        747.92        757.66        13.94 o                         
   6   7  12         42.49         59.61         2.74 o                         
 -11   8  12        325.88        320.26         7.31 o                         
 -10   8  12          0.33         -0.21         2.27 o                         
  -9   8  12        176.46        171.88         4.98 o                         
  -8   8  12        262.03        249.35        17.61 o                         
  -7   8  12        524.74        518.34        12.32 o                         
  -6   8  12        389.20        422.04         9.24 o                         
  -5   8  12         37.95         37.76         3.38 o                         
  -4   8  12          4.22          7.23         1.89 o                         
  -3   8  12         37.80         65.32         4.94 o                         
  -2   8  12          0.77         -1.61         1.61 o                         
  -1   8  12        221.49        224.94         5.48 o                         
   0   8  12        462.53        445.92        12.13 o                         
   1   8  12        762.96        792.36        12.62 o                         
   2   8  12        298.49        301.65         6.21 o                         
   3   8  12         74.21         63.33         2.47 o                         
   4   8  12         60.03         65.36         2.36 o                         
   5   8  12         46.76         49.87         2.78 o                         
 -10   9  12         20.30         20.69         3.16 o                         
  -9   9  12          3.68          3.14         1.87 o                         
  -8   9  12         33.52         35.76         4.59 o                         
  -7   9  12        514.33        502.97        11.80 o                         
  -6   9  12         40.95         33.76         3.27 o                         
  -5   9  12         54.29         49.70         3.51 o                         
  -4   9  12         66.22         53.20         4.94 o                         
  -3   9  12        895.83        883.65        24.09 o                         
  -2   9  12         42.08         47.33         3.75 o                         
  -1   9  12        108.67        102.89         3.95 o                         
   0   9  12         37.40         35.48         2.86 o                         
   1   9  12        102.57        105.75         3.17 o                         
   2   9  12         16.72         12.43         1.60 o                         
   3   9  12        550.88        564.67         8.74 o                         
   4   9  12         34.66         31.41         1.93 o                         
   5   9  12          2.22          0.62         1.18 o                         
  -9  10  12         55.79         58.57         6.43 o                         
  -8  10  12         62.94         52.68         3.49 o                         
  -7  10  12         30.87         43.20         3.92 o                         
  -6  10  12         45.32         49.61         3.47 o                         
  -5  10  12        815.06        816.98        15.31 o                         
  -4  10  12        261.47        256.38         9.40 o                         
  -3  10  12        114.53        124.52         4.39 o                         
  -2  10  12          4.34          6.29         1.71 o                         
  -1  10  12         12.12         11.25         1.97 o                         
   0  10  12         77.16         80.22         3.67 o                         
   1  10  12        462.58        481.91         7.79 o                         
   2  10  12        116.82        111.87         3.50 o                         
   3  10  12         70.65         63.27         2.42 o                         
   4  10  12        122.28        114.36         3.39 o                         
  -8  11  12          0.13          0.57         1.62 o                         
  -7  11  12        148.28        153.76         7.82 o                         
  -6  11  12        223.28        238.70        13.45 o                         
  -5  11  12        171.52        176.49         5.58 o                         
  -4  11  12         75.55         93.22         3.81 o                         
  -3  11  12        195.71        185.54         6.07 o                         
  -2  11  12         58.66         55.63         3.96 o                         
  -1  11  12         79.88         81.62         2.87 o                         
   0  11  12         63.27         77.86         3.11 o                         
   1  11  12         75.20         82.61         2.59 o                         
   2  11  12         71.23         76.65         4.21 o                         
   3  11  12         54.67         47.96         2.83 o                         
  -7  12  12          0.25          3.90         5.51 o                         
  -6  12  12         31.16         37.20         4.59 o                         
  -5  12  12         59.61         52.29         5.94 o                         
  -4  12  12          8.72         14.41         2.51 o                         
  -3  12  12        591.60        561.53        17.66 o                         
  -2  12  12         19.56         18.79         2.69 o                         
  -1  12  12         50.03         56.91         2.54 o                         
   0  12  12        149.65        150.00         3.72 o                         
   1  12  12         94.11         95.02         5.27 o                         
  -4  13  12         49.65         47.14         2.61 o                         
  -3  13  12          1.84         -1.33         1.33 o                         
  -2  13  12        313.66        313.93         7.04 o                         
  -1  13  12        112.36        101.54         4.02 o                         
 -13   0  13        190.78        186.78         8.05 o                         
 -11   0  13          2.63          0.83         2.92 o                         
  -9   0  13        979.15       1008.20        31.09 o                         
  -7   0  13        827.37        931.23        48.95 o                         
  -5   0  13        770.36        784.20        21.61 o                         
  -3   0  13       1445.97       1466.52        43.59 o                         
  -1   0  13         22.87         15.15         6.43 o                         
   1   0  13         40.19         38.10         4.55 o                         
   3   0  13        681.35        735.93        19.66 o                         
   5   0  13        529.18        500.12        39.53 o                         
   7   0  13          4.90          8.26         1.84 o                         
 -13   1  13          0.41          1.38         2.98 o                         
 -12   1  13          1.56          2.14         1.60 o                         
 -11   1  13         43.21         39.30         3.84 o                         
 -10   1  13          6.65          4.57         2.12 o                         
  -9   1  13         74.60         85.52         5.93 o                         
  -8   1  13        539.47        568.15        14.36 o                         
  -7   1  13        226.88        226.67         6.35 o                         
  -6   1  13        132.84        152.78         4.42 o                         
  -5   1  13          7.60          5.84         2.46 o                         
  -4   1  13          3.18          1.42         1.80 o                         
  -3   1  13       1066.45       1113.79        20.41 o                         
  -2   1  13         50.29         46.05         3.47 o                         
  -1   1  13        305.51        301.71         8.87 o                         
   0   1  13        442.15        433.07         7.94 o                         
   1   1  13       1391.28       1442.28        22.89 o                         
   2   1  13        728.34        765.03        13.02 o                         
   3   1  13         76.58         86.55         3.99 o                         
   4   1  13         64.29         63.80         5.17 o                         
   5   1  13          1.29          1.11         1.70 o                         
   6   1  13          8.95         10.05         2.41 o                         
   7   1  13          2.19         13.31         3.21 o                         
 -13   2  13        199.40        201.78         6.02 o                         
 -12   2  13          5.45          5.65         1.51 o                         
 -11   2  13          5.70          3.61         1.56 o                         
 -10   2  13          5.45          7.93         3.88 o                         
  -9   2  13          1.61          6.69         3.71 o                         
  -8   2  13         69.95         77.15         3.93 o                         
  -7   2  13         77.89         78.86         5.51 o                         
  -6   2  13        251.48        256.13         5.58 o                         
  -5   2  13         70.78         63.59         4.62 o                         
  -4   2  13         12.72         12.89         2.31 o                         
  -3   2  13        738.94        744.96        13.15 o                         
  -2   2  13       1265.69       1223.27        22.49 o                         
  -1   2  13         37.09         28.40         3.28 o                         
   0   2  13        207.43        183.86         4.94 o                         
   1   2  13        841.03        844.48        14.25 o                         
   2   2  13        620.90        665.49        11.56 o                         
   3   2  13        112.46        124.45         5.33 o                         
   4   2  13         38.57         42.95         2.79 o                         
   5   2  13        167.20        159.73         8.27 o                         
   6   2  13          9.18          6.47         1.61 o                         
   7   2  13        106.25        124.32         5.98 o                         
 -12   3  13         14.80          8.37         5.28 o                         
 -11   3  13        432.00        419.92         8.46 o                         
 -10   3  13          2.81          0.35         1.45 o                         
  -9   3  13         11.29          9.27         2.13 o                         
  -8   3  13         30.74         33.61         3.48 o                         
  -7   3  13        229.14        247.22         9.42 o                         
  -6   3  13        141.20        126.00         3.98 o                         
  -5   3  13        248.19        290.33         5.99 o                         
  -4   3  13        124.62        128.77         4.08 o                         
  -3   3  13       1923.85       1976.00        40.36 o                         
  -2   3  13        954.41        991.96        18.60 o                         
  -1   3  13         82.55         91.78         4.88 o                         
   0   3  13         83.95         97.03         4.38 o                         
   1   3  13          9.11          4.70         1.49 o                         
   2   3  13          7.86          5.73         1.45 o                         
   3   3  13         85.41         85.59         3.30 o                         
   4   3  13         76.62         71.78         3.18 o                         
   5   3  13        114.66        119.34         4.73 o                         
   6   3  13        242.53        234.90         7.00 o                         
 -12   4  13         64.37         62.79         3.49 o                         
 -11   4  13        156.77        163.31         4.71 o                         
 -10   4  13        100.73         95.99         3.30 o                         
  -9   4  13          7.66          8.35         2.81 o                         
  -8   4  13          2.24          1.47         1.72 o                         
  -7   4  13          5.53          7.37         1.93 o                         
  -6   4  13        642.31        689.79        14.85 o                         
  -5   4  13         30.51         34.67         4.89 o                         
  -4   4  13         93.25         87.89         3.79 o                         
  -3   4  13       1973.09       2081.05        36.34 o                         
  -2   4  13         17.17         12.10         2.18 o                         
  -1   4  13        183.06        210.43         5.57 o                         
   0   4  13        819.10        772.75        12.15 o                         
   1   4  13        134.81        156.45         4.10 o                         
   2   4  13        440.50        457.60         8.09 o                         
   3   4  13         44.61         41.04         3.03 o                         
   4   4  13        335.32        340.00         6.02 o                         
   5   4  13         44.60         33.10         4.47 o                         
   6   4  13         94.91        102.14         3.90 o                         
 -12   5  13         79.67         68.07         5.97 o                         
 -11   5  13        314.26        309.44        15.54 o                         
 -10   5  13          7.15          7.48         1.55 o                         
  -9   5  13          1.86          0.35         1.51 o                         
  -8   5  13         62.13         62.99         4.11 o                         
  -7   5  13         43.13         48.20         3.95 o                         
  -6   5  13         11.78         10.81         1.88 o                         
  -5   5  13        616.63        614.88        11.24 o                         
  -4   5  13         97.67        121.09         5.50 o                         
  -3   5  13         47.93         47.63         4.57 o                         
  -2   5  13        221.05        236.00         6.57 o                         
  -1   5  13        239.43        252.61         6.59 o                         
   0   5  13        270.88        270.65         6.21 o                         
   1   5  13        111.75        112.04         3.51 o                         
   2   5  13         48.56         35.40         2.62 o                         
   3   5  13        281.89        274.87         5.28 o                         
   4   5  13          3.82          1.92         1.23 o                         
   5   5  13        151.92        148.31         4.28 o                         
   6   5  13         15.72         32.37         3.44 o                         
 -11   6  13          0.91         -1.76         1.76 o                         
 -10   6  13         97.13         91.59         3.42 o                         
  -9   6  13         48.85         51.46         3.81 o                         
  -8   6  13          8.27          7.06         1.94 o                         
  -7   6  13        315.42        358.39        11.02 o                         
  -6   6  13         31.06         28.05         3.06 o                         
  -5   6  13        188.44        224.05         6.78 o                         
  -4   6  13         35.62         45.56         3.54 o                         
  -3   6  13         25.85         26.49         3.25 o                         
  -2   6  13        105.37        107.08         4.64 o                         
  -1   6  13          0.87          3.93         1.88 o                         
   0   6  13        107.26        127.97         4.51 o                         
   1   6  13        276.94        250.01         6.13 o                         
   2   6  13         11.49          6.89         1.27 o                         
   3   6  13        243.92        241.56         4.65 o                         
   4   6  13         64.42         69.23         2.46 o                         
   5   6  13          3.34          3.51         1.53 o                         
 -11   7  13         27.55         24.80         3.90 o                         
 -10   7  13        238.24        219.10         5.92 o                         
  -9   7  13         14.35          9.44         2.93 o                         
  -8   7  13        325.32        329.70         8.99 o                         
  -7   7  13          7.29          3.51         1.90 o                         
  -6   7  13         49.40         59.00         5.03 o                         
  -5   7  13        125.05        129.73         5.64 o                         
  -4   7  13         19.61         22.42         3.24 o                         
  -3   7  13        256.01        267.54         6.84 o                         
  -2   7  13        272.77        289.67         9.53 o                         
  -1   7  13          5.66          2.45         1.84 o                         
   0   7  13        133.74        131.63         5.54 o                         
   1   7  13         97.81        108.81         3.49 o                         
   2   7  13        124.82        130.23         3.42 o                         
   3   7  13         10.01         11.27         2.45 o                         
   4   7  13        400.00        370.29         6.00 o                         
   5   7  13         44.04         47.31         2.65 o                         
 -10   8  13        159.08        205.88         7.78 o                         
  -9   8  13         49.94         46.45         3.72 o                         
  -8   8  13          1.57          2.62         1.74 o                         
  -7   8  13         14.90         12.09         2.56 o                         
  -6   8  13        232.92        246.71         5.46 o                         
  -5   8  13         99.19         98.86         3.92 o                         
  -4   8  13        698.37        699.70        13.61 o                         
  -3   8  13          6.38          6.81         1.88 o                         
  -2   8  13          5.29          3.05         1.72 o                         
  -1   8  13         90.40         78.73         4.75 o                         
   0   8  13        347.80        373.32         7.40 o                         
   1   8  13         25.73         18.55         2.59 o                         
   2   8  13        658.15        663.57        10.13 o                         
   3   8  13          2.25          3.03         1.11 o                         
   4   8  13          4.73          1.24         3.33 o                         
  -9   9  13         24.78         26.59         4.82 o                         
  -8   9  13        605.65        615.00        16.40 o                         
  -7   9  13         27.09         36.05         3.96 o                         
  -6   9  13          1.08         -0.33         2.31 o                         
  -5   9  13          6.99          3.77         3.08 o                         
  -4   9  13         44.40         51.15         3.22 o                         
  -3   9  13        221.91        200.20         5.33 o                         
  -2   9  13         45.03         47.03         3.01 o                         
  -1   9  13        166.92        158.60         4.12 o                         
   0   9  13         39.81         44.82         2.67 o                         
   1   9  13          0.56          0.72         1.31 o                         
   2   9  13          2.81          3.39         1.17 o                         
   3   9  13         17.22         12.85         1.58 o                         
   4   9  13         10.38          7.71         2.07 o                         
  -8  10  13        100.78        124.98         8.27 o                         
  -7  10  13        476.63        500.79        13.53 o                         
  -6  10  13         55.83         52.23         3.71 o                         
  -5  10  13          3.72          3.60         1.79 o                         
  -4  10  13         64.22         67.51         3.38 o                         
  -3  10  13         28.62         28.87         2.98 o                         
  -2  10  13         93.52         83.68         3.55 o                         
  -1  10  13        115.81        115.11         3.33 o                         
   0  10  13         54.67         65.24         2.89 o                         
   1  10  13        366.99        386.37         7.43 o                         
   2  10  13        242.29        228.65         4.99 o                         
  -7  11  13         32.09         36.37         3.00 o                         
  -6  11  13          9.30         11.71         3.90 o                         
  -5  11  13        109.43         92.86         3.88 o                         
  -4  11  13          3.35          4.15         1.50 o                         
  -3  11  13          1.02          0.64         1.38 o                         
  -2  11  13        544.12        550.97        12.07 o                         
  -1  11  13          9.16          2.65         2.42 o                         
   0  11  13        179.59        202.82         4.82 o                         
   1  11  13        879.68        895.05        17.75 o                         
  -5  12  13         16.72         16.56         2.92 o                         
  -4  12  13         63.56         54.46         2.43 o                         
  -3  12  13        108.72        124.75         3.79 o                         
  -2  12  13         74.18         68.02         2.82 o                         
  -1  12  13        167.91        175.13         5.96 o                         
 -12   0  14         15.98          7.58         2.07 o                         
  -8   0  14        719.82        726.60        28.15 o                         
  -6   0  14        185.32        176.74         6.46 o                         
  -4   0  14          1.49          2.98         2.60 o                         
  -2   0  14        638.93        636.99        32.74 o                         
   0   0  14       1960.94       1977.90        40.24 o                         
   2   0  14        434.75        440.66        12.78 o                         
   4   0  14         40.69         47.13         3.79 o                         
   6   0  14          4.14          2.30         2.07 o                         
 -12   1  14        135.54        140.20         6.90 o                         
 -11   1  14         65.55         52.81         3.28 o                         
 -10   1  14        263.11        259.15        20.69 o                         
  -9   1  14        323.05        282.39         7.98 o                         
  -8   1  14        445.24        446.91        11.38 o                         
  -7   1  14         11.85         10.69         3.06 o                         
  -6   1  14        382.24        380.50        12.25 o                         
  -5   1  14         74.58         79.05         3.66 o                         
  -4   1  14          1.60          3.86         1.80 o                         
  -3   1  14          0.09         -0.91         2.02 o                         
  -2   1  14        136.59        140.99         4.79 o                         
  -1   1  14        169.07        159.53         5.12 o                         
   0   1  14         59.89         61.37         4.41 o                         
   1   1  14        239.21        240.81         5.50 o                         
   2   1  14       1073.76       1084.84        17.46 o                         
   3   1  14          2.76          0.27         1.43 o                         
   4   1  14          0.31          0.30         1.36 o                         
   5   1  14        129.41        128.94         4.87 o                         
   6   1  14        337.78        356.60         9.37 o                         
 -12   2  14        163.44        148.98         7.13 o                         
 -11   2  14         18.46         14.21         2.50 o                         
 -10   2  14        432.09        439.85        15.63 o                         
  -9   2  14        880.49        889.87        16.57 o                         
  -8   2  14        492.82        471.70        10.07 o                         
  -7   2  14         51.85         50.32         3.83 o                         
  -6   2  14          3.47          3.10         1.69 o                         
  -5   2  14        594.39        627.32        12.11 o                         
  -4   2  14          4.76          2.87         1.74 o                         
  -3   2  14          2.05         -1.19         1.74 o                         
  -2   2  14        343.73        359.32         9.38 o                         
  -1   2  14        232.94        238.20        11.76 o                         
   0   2  14        122.19        116.74         5.41 o                         
   1   2  14       1557.41       1638.41        34.57 o                         
   2   2  14        173.91        169.45         4.31 o                         
   3   2  14         19.64         16.09         2.92 o                         
   4   2  14        192.79        185.77         4.45 o                         
   5   2  14        192.23        163.76         5.45 o                         
   6   2  14        133.66        122.29         8.04 o                         
 -12   3  14        187.53        190.21         8.28 o                         
 -11   3  14          0.87         -1.52         1.83 o                         
 -10   3  14         20.93         19.13         3.07 o                         
  -9   3  14        860.88        817.94        13.90 o                         
  -8   3  14       1209.01       1209.55        21.72 o                         
  -7   3  14         10.24          7.95         4.90 o                         
  -6   3  14          1.57          1.45         1.73 o                         
  -5   3  14         85.95         68.44         3.35 o                         
  -4   3  14        853.05        806.87        15.77 o                         
  -3   3  14        384.93        365.81         8.82 o                         
  -2   3  14        150.79        158.97         5.13 o                         
  -1   3  14          0.36          1.37         1.74 o                         
   0   3  14        113.94        124.96         4.30 o                         
   1   3  14        116.22        113.28         3.75 o                         
   2   3  14          9.31          9.50         3.64 o                         
   3   3  14         70.88         67.82         2.81 o                         
   4   3  14         86.55         80.92         3.12 o                         
   5   3  14         33.12         33.93         2.75 o                         
 -11   4  14         54.51         48.22         4.24 o                         
 -10   4  14          2.41          0.20         1.46 o                         
  -9   4  14        270.50        280.14         6.14 o                         
  -8   4  14         65.80         63.37         5.50 o                         
  -7   4  14         61.54         58.62         4.41 o                         
  -6   4  14          7.41          3.78         2.42 o                         
  -5   4  14         15.08          6.36         1.72 o                         
  -4   4  14          0.27          4.49         1.67 o                         
  -3   4  14         15.38         15.70         2.15 o                         
  -2   4  14        248.10        227.10         7.67 o                         
  -1   4  14        126.54        129.69         4.63 o                         
   0   4  14        133.00        130.43         4.43 o                         
   1   4  14          2.49          4.79         1.42 o                         
   2   4  14        303.04        295.76         5.52 o                         
   3   4  14         45.39         42.91         2.43 o                         
   4   4  14        602.22        577.95        12.72 o                         
   5   4  14        151.27        154.75        16.90 o                         
 -11   5  14         78.30         74.61         4.25 o                         
 -10   5  14         45.56         35.32         2.75 o                         
  -9   5  14        222.11        208.92         5.57 o                         
  -8   5  14         56.48         48.58         3.66 o                         
  -7   5  14        387.76        402.44        10.14 o                         
  -6   5  14          6.43          6.29         1.86 o                         
  -5   5  14        477.48        441.88         8.64 o                         
  -4   5  14        324.54        393.05         9.45 o                         
  -3   5  14        116.09        143.52         5.07 o                         
  -2   5  14        181.02        162.92         6.44 o                         
  -1   5  14        331.33        322.58         8.33 o                         
   0   5  14        163.32        167.14         4.76 o                         
   1   5  14         61.35         57.74         2.71 o                         
   2   5  14         18.97         14.16         1.56 o                         
   3   5  14        170.65        170.43         3.65 o                         
   4   5  14        100.28        104.27         3.13 o                         
   5   5  14        720.03        774.00        18.90 o                         
 -10   6  14         13.46         14.50         2.77 o                         
  -9   6  14        507.32        487.93        11.05 o                         
  -8   6  14        257.02        234.97         6.68 o                         
  -7   6  14        666.42        655.30        14.65 o                         
  -6   6  14          3.50          4.56         1.64 o                         
  -5   6  14        174.26        187.77         4.75 o                         
  -4   6  14        392.42        363.18         8.29 o                         
  -3   6  14          5.83          2.98         2.32 o                         
  -2   6  14        132.04        113.21         5.78 o                         
  -1   6  14        151.12        143.79         4.29 o                         
   0   6  14        134.90        132.03         3.84 o                         
   1   6  14        274.72        292.13         5.56 o                         
   2   6  14        185.18        182.73         3.80 o                         
   3   6  14          0.86          0.68         1.22 o                         
   4   6  14         51.07         54.89         2.78 o                         
 -10   7  14          5.52          1.15         1.84 o                         
  -9   7  14         27.53         27.31         3.08 o                         
  -8   7  14         29.09         33.24         3.28 o                         
  -7   7  14         20.04         21.36         3.12 o                         
  -6   7  14        436.01        408.26         7.64 o                         
  -5   7  14        562.09        543.75         9.62 o                         
  -4   7  14         59.71         57.56         2.99 o                         
  -3   7  14          1.23          2.25         2.13 o                         
  -2   7  14          0.10         -1.04         3.00 o                         
  -1   7  14        140.11        133.84         4.00 o                         
   0   7  14        218.41        200.98         4.59 o                         
   1   7  14        232.71        223.99         4.43 o                         
   2   7  14          0.04          1.64         1.13 o                         
   3   7  14        382.98        359.82         5.84 o                         
   4   7  14         20.82         27.66         2.87 o                         
  -9   8  14          0.10         -0.57         1.86 o                         
  -8   8  14         11.73         16.39         3.86 o                         
  -7   8  14        608.69        632.88        13.85 o                         
  -6   8  14          0.02         -0.27         2.58 o                         
  -5   8  14        300.64        318.69         6.25 o                         
  -4   8  14         53.33         70.96         3.10 o                         
  -3   8  14         38.90         38.39         2.92 o                         
  -2   8  14         26.50         17.40         2.47 o                         
  -1   8  14         27.73         30.44         2.83 o                         
   0   8  14         84.47         74.72         2.73 o                         
   1   8  14          4.43         10.57         2.16 o                         
   2   8  14        121.43        120.60         3.01 o                         
   3   8  14          0.60          1.78         2.68 o                         
  -8   9  14        159.51        130.12         8.51 o                         
  -7   9  14        336.68        323.35         9.52 o                         
  -6   9  14         52.01         56.60         3.78 o                         
  -5   9  14         19.75         20.12         3.41 o                         
  -4   9  14          6.26          3.20         1.34 o                         
  -3   9  14        179.57        196.22         5.43 o                         
  -2   9  14        150.89        150.16         4.31 o                         
  -1   9  14        491.44        516.36         9.06 o                         
   0   9  14         20.64         22.13         1.96 o                         
   1   9  14         21.17         27.48         2.21 o                         
   2   9  14        283.24        283.56         5.58 o                         
  -7  10  14         18.05         10.96         2.08 o                         
  -6  10  14          6.80          3.21         2.30 o                         
  -5  10  14         36.00         43.42         4.21 o                         
  -4  10  14        325.40        332.19         6.86 o                         
  -3  10  14        117.79        115.25         3.55 o                         
  -2  10  14         78.40         67.15         2.64 o                         
  -1  10  14          0.56          2.72         1.31 o                         
   0  10  14          0.53         -1.29         1.99 o                         
   1  10  14        876.97        888.61        17.67 o                         
  -5  11  14          6.72          2.86         1.60 o                         
  -4  11  14         42.01         42.56         2.85 o                         
  -3  11  14          8.92         10.05         1.79 o                         
  -2  11  14          9.71          7.28         2.92 o                         
  -1  11  14         68.62         64.40         3.24 o                         
 -11   0  15          0.62          0.00         2.30 o                         
  -9   0  15        266.82        272.57        12.88 o                         
  -7   0  15         27.95         21.81         5.97 o                         
  -5   0  15         14.38         15.35         3.30 o                         
  -3   0  15        199.04        184.45         7.47 o                         
  -1   0  15        252.07        259.47        20.81 o                         
   1   0  15        159.20        175.59         7.29 o                         
   3   0  15        344.98        363.70        10.17 o                         
 -11   1  15         12.32          8.58         2.21 o                         
 -10   1  15          5.79          2.58         3.04 o                         
  -9   1  15         14.78         19.28         4.12 o                         
  -8   1  15          2.37          1.11         2.48 o                         
  -7   1  15          1.19         -2.23         2.58 o                         
  -6   1  15         71.93         87.54         3.83 o                         
  -5   1  15       1670.25       1721.48        43.25 o                         
  -4   1  15        184.50        184.76         6.81 o                         
  -3   1  15        379.99        371.29         9.43 o                         
  -2   1  15         21.36         22.71         3.22 o                         
  -1   1  15         24.72         27.48         3.71 o                         
   0   1  15        401.62        389.37         9.70 o                         
   1   1  15        735.78        673.74        11.70 o                         
   2   1  15         54.19         41.96         2.73 o                         
   3   1  15        108.20        108.14         3.24 o                         
   4   1  15          0.34          0.26         1.95 o                         
 -11   2  15          0.26         -2.75         2.75 o                         
 -10   2  15         14.83         21.81         5.74 o                         
  -9   2  15        766.84        785.06        16.66 o                         
  -8   2  15        221.82        206.99        10.75 o                         
  -7   2  15          0.54          3.27         3.50 o                         
  -6   2  15        165.69        159.62         4.56 o                         
  -5   2  15         17.36         23.80         4.76 o                         
  -4   2  15          0.16          9.10         3.08 o                         
  -3   2  15        663.56        712.45        22.45 o                         
  -2   2  15       1108.22       1145.23        35.87 o                         
  -1   2  15         48.55         38.69         5.51 o                         
   0   2  15        486.48        469.69         9.81 o                         
   1   2  15        945.69        958.39        15.47 o                         
   2   2  15        528.06        503.80         8.81 o                         
   3   2  15        421.05        428.02         8.12 o                         
   4   2  15          0.06         -1.60         1.60 o                         
 -11   3  15        178.82        161.66         9.43 o                         
 -10   3  15        129.70        133.17         4.80 o                         
  -9   3  15         50.04         46.38         3.38 o                         
  -8   3  15        258.45        251.84         6.22 o                         
  -7   3  15        223.12        225.06         6.40 o                         
  -6   3  15          0.74          0.01         2.82 o                         
  -5   3  15        698.89        687.59        12.00 o                         
  -4   3  15         55.00         59.76         5.64 o                         
  -3   3  15         96.84         94.27         4.51 o                         
  -2   3  15         23.16         20.45         4.12 o                         
  -1   3  15         16.97         11.02         1.95 o                         
   0   3  15        150.70        149.44         4.58 o                         
   1   3  15        134.91        134.10         3.92 o                         
   2   3  15        189.30        196.25         4.43 o                         
   3   3  15          0.04         -0.05         1.91 o                         
   4   3  15          1.47         -1.70         1.70 o                         
 -10   4  15          1.30          4.26         3.90 o                         
  -9   4  15          2.74          1.20         2.61 o                         
  -8   4  15        102.62        101.14         4.38 o                         
  -7   4  15         60.81         57.77         3.92 o                         
  -6   4  15        308.12        312.02         6.43 o                         
  -5   4  15         50.61         57.42         3.47 o                         
  -4   4  15        728.44        756.79        13.20 o                         
  -3   4  15        274.61        271.47         7.09 o                         
  -2   4  15        206.36        210.10         5.71 o                         
  -1   4  15        123.62        105.79         4.08 o                         
   0   4  15        226.93        204.82         5.11 o                         
   1   4  15         25.85         16.15         2.64 o                         
   2   4  15          7.53          7.77         1.51 o                         
   3   4  15         98.35         94.97         3.51 o                         
   4   4  15         53.36         58.63         3.36 o                         
 -10   5  15        216.74        199.90         9.20 o                         
  -9   5  15         27.45         24.05         3.20 o                         
  -8   5  15          0.52          3.98         1.80 o                         
  -7   5  15        215.50        228.06         7.01 o                         
  -6   5  15         86.64         83.13         3.46 o                         
  -5   5  15        256.91        257.53         6.02 o                         
  -4   5  15        348.25        355.44         7.03 o                         
  -3   5  15         57.86         56.44         3.49 o                         
  -2   5  15        651.69        645.42        12.51 o                         
  -1   5  15        228.20        232.62         5.87 o                         
   0   5  15          0.93          1.31         1.53 o                         
   1   5  15          0.28          2.59         1.34 o                         
   2   5  15        622.04        584.71         9.65 o                         
   3   5  15          6.96          4.08         1.43 o                         
  -9   6  15        497.32        523.99        19.14 o                         
  -8   6  15        124.29        144.53         6.34 o                         
  -7   6  15          2.35          2.37         1.86 o                         
  -6   6  15        120.41        117.53         3.76 o                         
  -5   6  15         33.28         40.69         2.86 o                         
  -4   6  15          8.86          7.82         1.47 o                         
  -3   6  15        147.10        140.10         4.24 o                         
  -2   6  15        435.18        437.91         8.95 o                         
  -1   6  15          4.38          5.50         1.59 o                         
   0   6  15        260.17        263.58         5.55 o                         
   1   6  15         21.29         17.51         3.18 o                         
   2   6  15         82.34         91.27         3.21 o                         
   3   6  15         73.72         65.52         3.12 o                         
  -9   7  15        175.87        171.30        11.61 o                         
  -8   7  15        241.69        256.57        11.81 o                         
  -7   7  15        117.25        123.45         4.41 o                         
  -6   7  15         13.83         21.73         3.95 o                         
  -5   7  15         21.04         25.51         2.50 o                         
  -4   7  15        619.63        593.81        10.15 o                         
  -3   7  15          3.00          3.75         1.37 o                         
  -2   7  15        160.11        182.83         4.69 o                         
  -1   7  15         31.58         28.21         3.04 o                         
   0   7  15         25.02         17.33         2.54 o                         
   1   7  15         54.17         41.77         2.96 o                         
   2   7  15          2.06          1.63         1.34 o                         
  -8   8  15         92.28         71.44         3.73 o                         
  -7   8  15         16.57         22.72         3.54 o                         
  -6   8  15         68.30         71.09         3.79 o                         
  -5   8  15         47.86         37.72         3.18 o                         
  -4   8  15         11.67         10.78         1.56 o                         
  -3   8  15          0.73          1.12         1.29 o                         
  -2   8  15         49.24         51.45         2.56 o                         
  -1   8  15         20.60         27.23         2.26 o                         
   0   8  15        661.20        703.97        13.21 o                         
   1   8  15         26.69         29.41         2.37 o                         
  -7   9  15          6.74          3.41         1.72 o                         
  -6   9  15          0.74         -0.31         2.87 o                         
  -5   9  15         60.92         52.09         3.36 o                         
  -4   9  15        100.57        101.61         3.36 o                         
  -3   9  15         75.86         77.90         2.78 o                         
  -2   9  15         20.65         24.36         2.91 o                         
  -1   9  15        439.32        465.77        17.53 o                         
   0   9  15        131.02        133.77         3.73 o                         
  -4  10  15        332.66        324.58         6.46 o                         
  -3  10  15         39.33         43.41         2.41 o                         
  -2  10  15          5.70          3.64         1.26 o                         
 -10   0  16        195.42        177.31         8.97 o                         
  -8   0  16        354.75        345.98        14.96 o                         
  -6   0  16        142.81        125.66         7.69 o                         
  -4   0  16       1962.30       1914.41        49.50 o                         
  -2   0  16         30.54         36.07         4.02 o                         
   0   0  16         32.17         42.02         4.59 o                         
   2   0  16          1.09          1.49         2.01 o                         
  -9   1  16         85.92         83.35         5.52 o                         
  -8   1  16         80.33         91.52         5.40 o                         
  -7   1  16         17.99         21.23         5.05 o                         
  -6   1  16        113.00        108.28         4.09 o                         
  -5   1  16        479.06        425.47         8.77 o                         
  -4   1  16        284.90        248.51         6.08 o                         
  -3   1  16        265.09        274.39         7.52 o                         
  -2   1  16         33.15         40.87         5.36 o                         
  -1   1  16         42.37         39.08         3.19 o                         
   0   1  16         77.36         74.57         3.90 o                         
   1   1  16         38.54         28.91         3.78 o                         
   2   1  16         65.79         58.70         3.98 o                         
   3   1  16         24.85         25.20         2.82 o                         
  -9   2  16        165.27        158.83         8.97 o                         
  -8   2  16        115.41        115.22         6.42 o                         
  -7   2  16        291.06        301.64        10.12 o                         
  -6   2  16         52.80         41.70         3.97 o                         
  -5   2  16         52.18         59.34         3.61 o                         
  -4   2  16         49.37         61.79         3.65 o                         
  -3   2  16          8.03          9.02         1.95 o                         
  -2   2  16        130.87        122.65         4.87 o                         
  -1   2  16         77.43         70.99         3.64 o                         
   0   2  16         59.62         64.20         5.76 o                         
   1   2  16          5.12          3.44         1.62 o                         
   2   2  16        123.15        122.47         3.88 o                         
   3   2  16         40.31         46.45         3.31 o                         
  -9   3  16        246.14        279.76        12.42 o                         
  -8   3  16        690.64        690.85        25.86 o                         
  -7   3  16         31.58         19.18         3.53 o                         
  -6   3  16         26.14         35.15         4.98 o                         
  -5   3  16          9.07          6.29         1.90 o                         
  -4   3  16        302.29        273.17         7.16 o                         
  -3   3  16          3.83          3.49         1.66 o                         
  -2   3  16        791.93        758.40        16.31 o                         
  -1   3  16        310.03        294.68         7.60 o                         
   0   3  16       1427.83       1369.74        27.44 o                         
   1   3  16        139.77        143.83         5.12 o                         
   2   3  16          0.74         -1.60         1.83 o                         
  -9   4  16         41.82         51.21         7.35 o                         
  -8   4  16         15.76         26.11         3.68 o                         
  -7   4  16       1379.71       1418.78        34.81 o                         
  -6   4  16        213.02        201.64         4.89 o                         
  -5   4  16        135.42        151.31         4.65 o                         
  -4   4  16         17.57         11.69         3.41 o                         
  -3   4  16         43.60         35.55         3.36 o                         
  -2   4  16        261.71        244.55         6.89 o                         
  -1   4  16        918.44        927.25        19.27 o                         
   0   4  16        204.26        206.83         5.70 o                         
   1   4  16         87.94         93.39         4.06 o                         
   2   4  16        113.97        105.14         3.90 o                         
  -8   5  16         26.85         25.61         3.48 o                         
  -7   5  16         94.96        102.09         7.93 o                         
  -6   5  16        120.85        112.80         4.36 o                         
  -5   5  16         51.35         41.17         3.01 o                         
  -4   5  16          0.07          1.29         1.53 o                         
  -3   5  16          0.87          1.35         2.35 o                         
  -2   5  16         58.73         48.00         3.30 o                         
  -1   5  16         39.39         46.97         3.87 o                         
   0   5  16         92.09         93.57         3.60 o                         
   1   5  16        199.90        191.01         6.02 o                         
   2   5  16        177.33        170.90         7.94 o                         
  -8   6  16          6.43         -1.84         2.27 o                         
  -7   6  16          0.85          0.11         5.97 o                         
  -6   6  16          0.08          2.59         2.23 o                         
  -5   6  16          0.40          0.00         1.52 o                         
  -4   6  16        561.98        559.88        10.55 o                         
  -3   6  16         31.28         27.04         3.68 o                         
  -2   6  16         18.63         22.76         3.39 o                         
  -1   6  16        134.08        106.28         3.53 o                         
   0   6  16        167.79        163.66         4.82 o                         
   1   6  16         30.51         32.71         2.68 o                         
  -8   7  16        205.41        205.02         9.21 o                         
  -7   7  16         21.28         27.09         4.94 o                         
  -6   7  16          3.58          4.53         2.15 o                         
  -5   7  16        450.37        446.73         7.86 o                         
  -4   7  16         26.77         21.75         3.18 o                         
  -3   7  16        477.90        460.91         8.87 o                         
  -2   7  16          2.33          4.64         1.36 o                         
  -1   7  16          5.35          3.87         1.61 o                         
   0   7  16        413.77        392.44        14.53 o                         
  -6   8  16         32.85         34.72         7.46 o                         
  -5   8  16        149.95        149.36        16.09 o                         
  -4   8  16        150.73        138.08         4.06 o                         
  -3   8  16         61.57         60.61         4.77 o                         
  -2   8  16          0.01         -0.27         1.33 o                         
  -1   8  16        346.19        376.26        16.13 o                         
  -7   0  17        133.30        139.25        11.95 o                         
  -5   0  17         47.37         29.89         6.43 o                         
  -3   0  17          8.53          8.03         2.53 o                         
  -1   0  17        102.81        110.51         6.20 o                         
   1   0  17          3.97          0.92         2.07 o                         
  -7   1  17        385.80        384.17        16.12 o                         
  -6   1  17         87.64         90.11         4.77 o                         
  -5   1  17        129.32        125.12         4.42 o                         
  -4   1  17         35.72         28.38         3.02 o                         
  -3   1  17          1.57          1.16         1.78 o                         
  -2   1  17         24.20         20.73         2.76 o                         
  -1   1  17        154.60        147.51         5.20 o                         
   0   1  17          3.36          0.34         1.46 o                         
   1   1  17         30.24         31.53         2.60 o                         
  -7   2  17          0.64          3.21         3.90 o                         
  -6   2  17        114.76        105.89         6.01 o                         
  -5   2  17        225.41        217.80         5.91 o                         
  -4   2  17         10.65         10.60         1.95 o                         
  -3   2  17         10.75          6.36         1.61 o                         
  -2   2  17         29.11         21.70         3.07 o                         
  -1   2  17          8.77          3.78         1.54 o                         
   0   2  17        280.99        253.60         7.32 o                         
   1   2  17          1.46          4.02         1.49 o                         
  -7   3  17        125.09        117.42         8.04 o                         
  -6   3  17         20.92         15.15         3.90 o                         
  -5   3  17         58.43         51.06         4.40 o                         
  -4   3  17        127.17        114.35         3.96 o                         
  -3   3  17          0.34          0.09         1.52 o                         
  -2   3  17        124.39        126.24         4.35 o                         
  -1   3  17        213.42        209.54         6.50 o                         
   0   3  17         32.29         26.58         2.53 o                         
   1   3  17         25.07         18.35         2.51 o                         
  -6   4  17          2.99          5.28         3.90 o                         
  -5   4  17        870.38        828.65        30.66 o                         
  -4   4  17         39.63         42.98         3.13 o                         
  -3   4  17         54.20         69.81         3.51 o                         
  -2   4  17         22.60         23.95         2.72 o                         
  -1   4  17         23.33         23.77         2.44 o                         
   0   4  17        249.53        232.35         6.67 o                         
  -5   5  17        267.28        257.49         6.43 o                         
  -4   5  17        224.60        228.69         7.72 o                         
  -3   5  17         21.34         22.67         3.48 o                         
  -2   5  17         27.90         35.33         2.98 o                         
  -1   5  17          7.13          8.23         2.87 o                         
   0   5  17        230.15        229.48         8.98 o                         
  -5   6  17          3.15          2.53         3.67 o                         
  -4   6  17          0.49          1.95         1.79 o                         
  -3   6  17         45.45         43.80         4.13 o                         
  -2   6  17         93.41        111.49         3.98 o                         
  -1   6  17        153.86        138.55         4.47 o                         
  -4   0  18        415.39        425.24        15.67 o                         
  -2   0  18          0.52          1.38         1.84 o                         
  -5   1  18         11.85         14.73         2.27 o                         
  -4   1  18         42.35         38.59         4.71 o                         
  -3   1  18        199.95        212.86         6.34 o                         
  -2   1  18         63.45         63.61         3.00 o                         
  -1   1  18         10.89         12.37         2.27 o                         
  -5   2  18        278.47        244.01         7.24 o                         
  -4   2  18        133.73        134.08         4.71 o                         
  -3   2  18         22.92         26.21         2.68 o                         
  -2   2  18          0.08          1.95         1.46 o                         
  -4   3  18         37.15         32.58         7.23 o                         
  -3   3  18         20.26         23.44         4.25 o                         
  -2   3  18        157.27        165.56         7.13 o                         
  -4   4  18        100.11         98.90         4.14 o                         
  -3   4  18          9.09          3.72         1.54 o                         
                                                                                
